# Supplementary material for: Strong correlation of downregulated genes related to synaptic transmission and mitochondria in post-mortem autism cerebral cortex
Source: J Neurodev Disord. 2018 Jun 1;10:18. doi: 10.1186/s11689-018-9237-x (PMC5984825; doi:10.1186/s11689-018-9237-x)
Supplement: Supplementary file 2 — Table S1. Properties of the Parikshak, Voineagu, Chow, and Garbett datasets. Table depicting the properties of the datasets analyzed in this study. Properties listed include sample size, number of features in the dataset, brain region, age range, gender, PMI range, RIN cutoff, and the source of the cases. (XLSX 12 kb) [file 11689_2018_9237_MOESM2_ESM.xlsx]

## Sheet: Sheet1
Table S1 Properties of the Parikshak, Voineagu, Chow, and Garbett datasets
Dataset	Parikshak	Voineagu	Chow	Garbett
Sample size	Autism: 26 cases	Autism: 27 samples (15 frontal cortex, 12 temporal cortex; 15 total cases)	Autism: 15 samples/cases	Autism: 6 samples/cases
	Control: 33 cases	Control: 29 samples (16 frontal cortex, 13 temporal cortex; 16 total cases)	Control: 18 samples/cases	Control: 6 samples/cases
Number of features in the dataset	13688 protein-coding genes	12632 probes	24526 probes	54675 probesets
Brain region	Frontal and temporal cortex	Superior temporal gyrus, prefrontal cortex	Dorsolateral prefrontal cortex	Superior temporal gyrus
Age range	Autism: 11-67	Autism: 5-51	Autism: 2-51	Autism: 4-30
	Control: 15-60	Control: 16-56	Control: 4-56	Control: 4-30
Gender	Autism: 6F, 20M	Autism: 7F, 22M	Autism: 15M	Autism: 4M, 2F
	Control: 5F, 28M	Control: 2F, 27M	Control: 18M	Control: 4M, 2F
PMI range	0-50 hours	4.75-43.25 hours	4-43.25 hours	8.3-24.0 hours
RIN cutoff	No specific cutoff	≥ 5	No specific cutoff	> 7
Source of cases	University of Maryland Brain and Tissue Bank and the Autism Tissue Program	Autism Tissue Project and the Harvard Brain Bank	University of Maryland Brain and Tissue Bank and the Autism Tissue Program	Autism Tissue Program
