# Supplementary material for: Strong correlation of downregulated genes related to synaptic transmission and mitochondria in post-mortem autism cerebral cortex
Source: J Neurodev Disord. 2018 Jun 1;10:18. doi: 10.1186/s11689-018-9237-x (PMC5984825; doi:10.1186/s11689-018-9237-x)
Supplement: Supplementary file 3 — Table S2. DAVID functional annotation clustering analysis of Parikshak et al. upregulated genes. Using the genes upregulated in autism cerebral cortex from Parikshak et al., DAVID functional annotation clustering was performed to generate groups of enriched gene sets. (XLSX 118 kb) [file 11689_2018_9237_MOESM3_ESM.xlsx]

## Sheet: Parikshak up-regulated genes DA
Table S2 DAVID functional annotation clustering analysis of Parikshak et al. up-regulated genes
Annotation Cluster 1	Enrichment Score: 2.718670754224062
Category	Term	Count	%	P Value	Genes	List Total	Pop Hits	Pop Total	Fold Enrichment	Bonferroni	Benjamini	FDR
GOTERM_BP_DIRECT	GO:1902895~positive regulation of pri-miRNA transcription from RNA polymerase II promoter	9	1.66052	4.83137e-07	ENSG00000177606, ENSG00000105329, ENSG00000168610, ENSG00000107779, ENSG00000187079, ENSG00000170365, ENSG00000066336, ENSG00000100644, ENSG00000173039	490	19	11565	11.1799	0.00130507	0.000652747	0.000859867
GOTERM_MF_DIRECT	GO:0003705~transcription factor activity, RNA polymerase II distal enhancer sequence-specific binding	6	1.10701	0.0253229	ENSG00000177606, ENSG00000160199, ENSG00000066336, ENSG00000172216, ENSG00000100644, ENSG00000173039	491	40	11638	3.5554	1	0.605864	32.2056
GOTERM_MF_DIRECT	GO:0000980~RNA polymerase II distal enhancer sequence-specific DNA binding	3	0.553506	0.570695	ENSG00000177606, ENSG00000066336, ENSG00000173039	491	45	11638	1.58018	1	0.997973	99.9997
Annotation Cluster 2	Enrichment Score: 2.644198747834709
Category	Term	Count	%	P Value	Genes	List Total	Pop Hits	Pop Total	Fold Enrichment	Bonferroni	Benjamini	FDR
GOTERM_CC_DIRECT	GO:0005887~integral component of plasma membrane	60	11.0701	0.000137599	ENSG00000138448, ENSG00000188313, ENSG00000138696, ENSG00000026103, ENSG00000171051, ENSG00000151012, ENSG00000132329, ENSG00000164761, ENSG00000056736, ENSG00000000003, ENSG00000170961, ENSG00000181104, ENSG00000135404, ENSG00000148175, ENSG00000214063, ENSG00000120907, ENSG00000111321, ENSG00000158813, ENSG00000173530, ENSG00000156671, ENSG00000182985, ENSG00000134250, ENSG00000077585, ENSG0000…	507	883	12295	1.64783	0.0566764	0.00967719	0.193377
UP_SEQ_FEATURE	topological domain:Extracellular	89	16.4207	0.000141813	ENSG00000102287, ENSG00000138448, ENSG00000188313, ENSG00000104972, ENSG00000138696, ENSG00000204624, ENSG00000026103, ENSG00000107779, ENSG00000153029, ENSG00000151012, ENSG00000171051, ENSG00000132329, ENSG00000102524, ENSG00000079215, ENSG00000235568, ENSG00000168003, ENSG00000134352, ENSG00000056736, ENSG00000183255, ENSG00000000003, ENSG00000144476, ENSG00000151834, ENSG00000170961, ENSG0000…	530	1487	13062	1.47507	0.191515	0.191515	0.235348
UP_SEQ_FEATURE	topological domain:Cytoplasmic	113	20.8487	0.000213661	ENSG00000102287, ENSG00000188313, ENSG00000138448, ENSG00000104972, ENSG00000171051, ENSG00000102524, ENSG00000168003, ENSG00000000003, ENSG00000144476, ENSG00000170961, ENSG00000161921, ENSG00000103534, ENSG00000123454, ENSG00000111321, ENSG00000163803, ENSG00000156671, ENSG00000145246, ENSG00000167851, ENSG00000136986, ENSG00000077585, ENSG00000103528, ENSG00000069702, ENSG00000163297, ENSG0000…	530	2017	13062	1.38072	0.274078	0.147989	0.354385
UP_KEYWORDS	Glycoprotein	137	25.2768	0.000331691	ENSG00000173040, ENSG00000102287, ENSG00000181523, ENSG00000138448, ENSG00000104972, ENSG00000166130, ENSG00000171051, ENSG00000083444, ENSG00000143552, ENSG00000102524, ENSG00000140526, ENSG00000168003, ENSG00000000003, ENSG00000144476, ENSG00000159403, ENSG00000161921, ENSG00000123454, ENSG00000111321, ENSG00000085063, ENSG00000163803, ENSG00000101938, ENSG00000167851, ENSG00000077585, ENSG0000…	530	2597	13200	1.31385	0.104885	0.0538949	0.449552
UP_KEYWORDS	Receptor	51	9.40959	0.000386446	ENSG00000102287, ENSG00000138448, ENSG00000104972, ENSG00000138696, ENSG00000107779, ENSG00000026103, ENSG00000171051, ENSG00000132329, ENSG00000164761, ENSG00000134352, ENSG00000056736, ENSG00000144476, ENSG00000151834, ENSG00000181104, ENSG00000127418, ENSG00000128602, ENSG00000131037, ENSG00000120907, ENSG00000111321, ENSG00000173530, ENSG00000151491, ENSG00000167851, ENSG00000134250, ENSG0000…	530	762	13200	1.66691	0.121112	0.0421199	0.523582
UP_KEYWORDS	Membrane	235	43.3579	0.0010205	ENSG00000100075, ENSG00000173040, ENSG00000168273, ENSG00000144909, ENSG00000188313, ENSG00000136167, ENSG00000171051, ENSG00000143552, ENSG00000000003, ENSG00000057252, ENSG00000161921, ENSG00000120063, ENSG00000075142, ENSG00000123454, ENSG00000204922, ENSG00000111321, ENSG00000143545, ENSG00000160972, ENSG00000100852, ENSG00000085063, ENSG00000156671, ENSG00000065243, ENSG00000167851, ENSG0000…	530	4979	13200	1.1755	0.288957	0.0817225	1.37715
UP_SEQ_FEATURE	signal peptide	101	18.6347	0.00103349	ENSG00000102287, ENSG00000181523, ENSG00000138448, ENSG00000104972, ENSG00000146700, ENSG00000083444, ENSG00000143552, ENSG00000159403, ENSG00000161921, ENSG00000204922, ENSG00000111321, ENSG00000085063, ENSG00000101938, ENSG00000163803, ENSG00000167851, ENSG00000069702, ENSG00000011422, ENSG00000163297, ENSG00000117500, ENSG00000241399, ENSG00000067182, ENSG00000116729, ENSG00000070886, ENSG0000…	530	1839	13062	1.35355	0.787754	0.32125	1.70326
UP_SEQ_FEATURE	glycosylation site:N-linked (GlcNAc...)	123	22.6937	0.00360754	ENSG00000173040, ENSG00000102287, ENSG00000181523, ENSG00000138448, ENSG00000104972, ENSG00000166130, ENSG00000171051, ENSG00000083444, ENSG00000143552, ENSG00000102524, ENSG00000168003, ENSG00000000003, ENSG00000144476, ENSG00000159403, ENSG00000161921, ENSG00000123454, ENSG00000111321, ENSG00000085063, ENSG00000163803, ENSG00000101938, ENSG00000167851, ENSG00000077585, ENSG00000069702, ENSG0000…	530	2407	13062	1.2594	0.995562	0.66159	5.8277
UP_SEQ_FEATURE	transmembrane region	154	28.4133	0.00472483	ENSG00000100075, ENSG00000173040, ENSG00000168273, ENSG00000102287, ENSG00000138448, ENSG00000188313, ENSG00000104972, ENSG00000166130, ENSG00000171051, ENSG00000143552, ENSG00000102524, ENSG00000140526, ENSG00000168003, ENSG00000000003, ENSG00000144476, ENSG00000170961, ENSG00000057252, ENSG00000161921, ENSG00000103534, ENSG00000123454, ENSG00000111321, ENSG00000163803, ENSG00000156671, ENSG0000…	530	3139	13062	1.2091	0.999174	0.637302	7.56684
UP_KEYWORDS	Signal	113	20.8487	0.00611634	ENSG00000173040, ENSG00000102287, ENSG00000181523, ENSG00000138448, ENSG00000104972, ENSG00000146700, ENSG00000083444, ENSG00000143552, ENSG00000159403, ENSG00000131037, ENSG00000161921, ENSG00000123454, ENSG00000111321, ENSG00000085063, ENSG00000123992, ENSG00000163803, ENSG00000101938, ENSG00000167851, ENSG00000069702, ENSG00000011422, ENSG00000163297, ENSG00000241399, ENSG00000117500, ENSG0000…	530	2241	13200	1.25584	0.871153	0.203622	7.99478
UP_KEYWORDS	Transmembrane helix	167	30.8118	0.00678445	ENSG00000100075, ENSG00000173040, ENSG00000168273, ENSG00000102287, ENSG00000138448, ENSG00000188313, ENSG00000104972, ENSG00000108854, ENSG00000166130, ENSG00000171051, ENSG00000143552, ENSG00000102524, ENSG00000140526, ENSG00000168003, ENSG00000000003, ENSG00000144476, ENSG00000170961, ENSG00000057252, ENSG00000161921, ENSG00000103534, ENSG00000123454, ENSG00000111321, ENSG00000204922, ENSG0000…	530	3508	13200	1.18565	0.897072	0.203376	8.83123
UP_KEYWORDS	Transmembrane	167	30.8118	0.0075171	ENSG00000100075, ENSG00000173040, ENSG00000168273, ENSG00000102287, ENSG00000138448, ENSG00000188313, ENSG00000104972, ENSG00000108854, ENSG00000166130, ENSG00000171051, ENSG00000143552, ENSG00000102524, ENSG00000140526, ENSG00000168003, ENSG00000000003, ENSG00000144476, ENSG00000170961, ENSG00000057252, ENSG00000161921, ENSG00000103534, ENSG00000123454, ENSG00000111321, ENSG00000204922, ENSG0000…	530	3517	13200	1.18261	0.919556	0.189429	9.74039
UP_SEQ_FEATURE	disulfide bond	71	13.0996	0.0128015	ENSG00000102287, ENSG00000138448, ENSG00000104972, ENSG00000146700, ENSG00000026103, ENSG00000107779, ENSG00000171051, ENSG00000153029, ENSG00000132329, ENSG00000102524, ENSG00000164761, ENSG00000235568, ENSG00000168003, ENSG00000134352, ENSG00000110492, ENSG00000144476, ENSG00000151834, ENSG00000181104, ENSG00000127418, ENSG00000159403, ENSG00000128602, ENSG00000161921, ENSG00000184500, ENSG0000…	530	1330	13062	1.31565	1	0.910559	19.2698
UP_KEYWORDS	Disulfide bond	82	15.1292	0.0285708	ENSG00000102287, ENSG00000138448, ENSG00000181523, ENSG00000104972, ENSG00000138696, ENSG00000146700, ENSG00000026103, ENSG00000107779, ENSG00000153029, ENSG00000151012, ENSG00000171051, ENSG00000132329, ENSG00000102524, ENSG00000164761, ENSG00000235568, ENSG00000168003, ENSG00000134352, ENSG00000110492, ENSG00000144476, ENSG00000151834, ENSG00000181104, ENSG00000057252, ENSG00000127418, ENSG0000…	530	1649	13200	1.23849	0.999938	0.383737	32.5436
GOTERM_CC_DIRECT	GO:0016021~integral component of membrane	142	26.1993	0.198235	ENSG00000173040, ENSG00000100075, ENSG00000168273, ENSG00000102287, ENSG00000104972, ENSG00000108854, ENSG00000166130, ENSG00000171051, ENSG00000143552, ENSG00000102524, ENSG00000140526, ENSG00000168003, ENSG00000000003, ENSG00000144476, ENSG00000057252, ENSG00000161921, ENSG00000103534, ENSG00000123454, ENSG00000163803, ENSG00000156671, ENSG00000065243, ENSG00000145246, ENSG00000167851, ENSG0000…	507	3215	12295	1.07109	1	0.846425	95.5301
Annotation Cluster 3	Enrichment Score: 2.3779557376850384
Category	Term	Count	%	P Value	Genes	List Total	Pop Hits	Pop Total	Fold Enrichment	Bonferroni	Benjamini	FDR
GOTERM_BP_DIRECT	GO:0032496~response to lipopolysaccharide	17	3.13653	6.11623e-06	ENSG00000111321, ENSG00000173530, ENSG00000197405, ENSG00000142166, ENSG00000026103, ENSG00000164761, ENSG00000172380, ENSG00000114738, ENSG00000177606, ENSG00000181104, ENSG00000136869, ENSG00000008394, ENSG00000100368, ENSG00000077150, ENSG00000067182, ENSG00000120889, ENSG00000162889	490	103	11565	3.89548	0.0163963	0.00330098	0.0108849
INTERPRO	IPR001368:TNFR/NGFR cysteine-rich region	6	1.10701	0.000246982	ENSG00000111321, ENSG00000173530, ENSG00000026103, ENSG00000067182, ENSG00000120889, ENSG00000164761	513	15	12437	9.69747	0.217324	0.217324	0.389114
UP_SEQ_FEATURE	repeat:TNFR-Cys 2	6	1.10701	0.000322029	ENSG00000111321, ENSG00000173530, ENSG00000026103, ENSG00000067182, ENSG00000120889, ENSG00000164761	530	16	13062	9.24198	0.382946	0.148651	0.533676
UP_SEQ_FEATURE	repeat:TNFR-Cys 1	6	1.10701	0.000322029	ENSG00000111321, ENSG00000173530, ENSG00000026103, ENSG00000067182, ENSG00000120889, ENSG00000164761	530	16	13062	9.24198	0.382946	0.148651	0.533676
UP_SEQ_FEATURE	repeat:TNFR-Cys 3	6	1.10701	0.000322029	ENSG00000111321, ENSG00000173530, ENSG00000026103, ENSG00000067182, ENSG00000120889, ENSG00000164761	530	16	13062	9.24198	0.382946	0.148651	0.533676
GOTERM_MF_DIRECT	GO:0005031~tumor necrosis factor-activated receptor activity	6	1.10701	0.000384829	ENSG00000111321, ENSG00000173530, ENSG00000026103, ENSG00000067182, ENSG00000120889, ENSG00000164761	491	16	11638	8.88849	0.243792	0.130398	0.581592
SMART	SM00208:TNFR	6	1.10701	0.000384972	ENSG00000111321, ENSG00000173530, ENSG00000026103, ENSG00000067182, ENSG00000120889, ENSG00000164761	313	15	6872	8.78211	0.0847524	0.0847524	0.492429
INTERPRO	IPR011029:Death-like domain	9	1.66052	0.00412678	ENSG00000023445, ENSG00000163565, ENSG00000141527, ENSG00000162734, ENSG00000026103, ENSG00000077150, ENSG00000067182, ENSG00000120889, ENSG00000164761	513	63	12437	3.46338	0.983464	0.871409	6.31855
GOTERM_BP_DIRECT	GO:0033209~tumor necrosis factor-mediated signaling pathway	10	1.84502	0.00547895	ENSG00000023445, ENSG00000111321, ENSG00000158813, ENSG00000173530, ENSG00000141527, ENSG00000026103, ENSG00000067182, ENSG00000102524, ENSG00000120889, ENSG00000164761	490	78	11565	3.0259	1	0.371282	9.31521
GOTERM_BP_DIRECT	GO:0042127~regulation of cell proliferation	13	2.39852	0.00947245	ENSG00000197579, ENSG00000111321, ENSG00000177606, ENSG00000173530, ENSG00000130066, ENSG00000026103, ENSG00000113916, ENSG00000067182, ENSG00000101150, ENSG00000123454, ENSG00000120889, ENSG00000164761, ENSG00000171310	490	131	11565	2.34219	1	0.466056	15.5821
GOTERM_BP_DIRECT	GO:0071260~cellular response to mechanical stimulus	8	1.47601	0.010777	ENSG00000111321, ENSG00000105329, ENSG00000152661, ENSG00000026103, ENSG00000136869, ENSG00000067182, ENSG00000120889, ENSG00000151929	490	58	11565	3.25545	1	0.478398	17.5391
KEGG_PATHWAY	hsa04210:Apoptosis	8	1.47601	0.0134373	ENSG00000023445, ENSG00000173530, ENSG00000026103, ENSG00000100368, ENSG00000165806, ENSG00000067182, ENSG00000120889, ENSG00000173039	236	52	4735	3.0867	0.955467	0.267398	15.9232
SMART	SM00005:DEATH	5	0.922509	0.0247913	ENSG00000026103, ENSG00000077150, ENSG00000067182, ENSG00000120889, ENSG00000164761	313	25	6872	4.39105	0.996892	0.763892	27.5186
GOTERM_BP_DIRECT	GO:0008625~extrinsic apoptotic signaling pathway via death domain receptors	5	0.922509	0.025608	ENSG00000173530, ENSG00000026103, ENSG00000067182, ENSG00000120889, ENSG00000151929	490	27	11565	4.37075	1	0.659987	36.9788
INTERPRO	IPR000488:Death domain	5	0.922509	0.029816	ENSG00000026103, ENSG00000077150, ENSG00000067182, ENSG00000120889, ENSG00000164761	513	29	12437	4.17994	1	0.964434	37.9829
UP_SEQ_FEATURE	repeat:TNFR-Cys 4	3	0.553506	0.0487942	ENSG00000111321, ENSG00000067182, ENSG00000164761	530	9	13062	8.21509	1	0.987857	56.4436
GOTERM_BP_DIRECT	GO:0042981~regulation of apoptotic process	12	2.21402	0.0667075	ENSG00000023445, ENSG00000143514, ENSG00000173530, ENSG00000105329, ENSG00000141527, ENSG00000162734, ENSG00000026103, ENSG00000143384, ENSG00000113916, ENSG00000067182, ENSG00000120889, ENSG00000164761	490	156	11565	1.81554	1	0.830889	70.7324
UP_SEQ_FEATURE	domain:Death	4	0.738007	0.102542	ENSG00000026103, ENSG00000077150, ENSG00000067182, ENSG00000120889	530	28	13062	3.52075	1	0.996273	83.4281
KEGG_PATHWAY	hsa04650:Natural killer cell mediated cytotoxicity	5	0.922509	0.449947	ENSG00000160691, ENSG00000173530, ENSG00000142166, ENSG00000026103, ENSG00000120889	236	69	4735	1.45388	1	0.875449	99.953
Annotation Cluster 4	Enrichment Score: 1.9011963616156045
Category	Term	Count	%	P Value	Genes	List Total	Pop Hits	Pop Total	Fold Enrichment	Bonferroni	Benjamini	FDR
GOTERM_CC_DIRECT	GO:0005913~cell-cell adherens junction	23	4.24354	0.00323914	ENSG00000092820, ENSG00000138413, ENSG00000125753, ENSG00000097033, ENSG00000065243, ENSG00000134755, ENSG00000146376, ENSG00000130202, ENSG00000149782, ENSG00000182985, ENSG00000103966, ENSG00000151929, ENSG00000168003, ENSG00000254087, ENSG00000132002, ENSG00000105939, ENSG00000163110, ENSG00000138594, ENSG00000137073, ENSG00000131037, ENSG00000196924, ENSG00000117519, ENSG00000133789	507	283	12295	1.97089	0.747319	0.141739	4.4611
GOTERM_MF_DIRECT	GO:0098641~cadherin binding involved in cell-cell adhesion	19	3.50554	0.0239911	ENSG00000092820, ENSG00000138413, ENSG00000125753, ENSG00000097033, ENSG00000065243, ENSG00000146376, ENSG00000149782, ENSG00000103966, ENSG00000151929, ENSG00000168003, ENSG00000132002, ENSG00000105939, ENSG00000163110, ENSG00000138594, ENSG00000137073, ENSG00000131037, ENSG00000196924, ENSG00000117519, ENSG00000133789	491	257	11638	1.75234	1	0.645502	30.7882
GOTERM_BP_DIRECT	GO:0098609~cell-cell adhesion	18	3.32103	0.0254642	ENSG00000138413, ENSG00000125753, ENSG00000097033, ENSG00000065243, ENSG00000146376, ENSG00000149782, ENSG00000147027, ENSG00000103966, ENSG00000151929, ENSG00000168003, ENSG00000132002, ENSG00000105939, ENSG00000163110, ENSG00000138594, ENSG00000137073, ENSG00000131037, ENSG00000117519, ENSG00000133789	490	239	11565	1.77756	1	0.66358	36.8131
Annotation Cluster 5	Enrichment Score: 1.7447917954492305
Category	Term	Count	%	P Value	Genes	List Total	Pop Hits	Pop Total	Fold Enrichment	Bonferroni	Benjamini	FDR
GOTERM_BP_DIRECT	GO:0043537~negative regulation of blood vessel endothelial cell migration	4	0.738007	0.00358807	ENSG00000105329, ENSG00000137801, ENSG00000130203, ENSG00000138685	490	8	11565	11.801	0.99994	0.344551	6.19707
GOTERM_BP_DIRECT	GO:0043536~positive regulation of blood vessel endothelial cell migration	4	0.738007	0.0328444	ENSG00000105329, ENSG00000137801, ENSG00000138685, ENSG00000106211	490	17	11565	5.55342	1	0.714564	44.8089
GOTERM_BP_DIRECT	GO:0051897~positive regulation of protein kinase B signaling	7	1.29151	0.0494654	ENSG00000196139, ENSG00000167601, ENSG00000105329, ENSG00000137801, ENSG00000138685, ENSG00000180353, ENSG00000115461	490	63	11565	2.62245	1	0.789494	59.4603
Annotation Cluster 6	Enrichment Score: 1.5830233416405068
Category	Term	Count	%	P Value	Genes	List Total	Pop Hits	Pop Total	Fold Enrichment	Bonferroni	Benjamini	FDR
GOTERM_BP_DIRECT	GO:0008203~cholesterol metabolic process	8	1.47601	0.00378617	ENSG00000147475, ENSG00000165029, ENSG00000204624, ENSG00000057252, ENSG00000130203, ENSG00000107566, ENSG00000186350, ENSG00000130208	490	48	11565	3.93367	0.999965	0.347684	6.52843
GOTERM_BP_DIRECT	GO:0033700~phospholipid efflux	3	0.553506	0.0238979	ENSG00000165029, ENSG00000130203, ENSG00000130208	490	6	11565	11.801	1	0.645761	34.981
GOTERM_BP_DIRECT	GO:0033344~cholesterol efflux	4	0.738007	0.0279029	ENSG00000165029, ENSG00000057252, ENSG00000130203, ENSG00000130208	490	16	11565	5.90051	1	0.680723	39.5689
GOTERM_CC_DIRECT	GO:0034364~high-density lipoprotein particle	3	0.553506	0.061114	ENSG00000165029, ENSG00000130203, ENSG00000130208	507	10	12295	7.27515	1	0.615159	58.8126
GOTERM_BP_DIRECT	GO:0042157~lipoprotein metabolic process	4	0.738007	0.0788014	ENSG00000165029, ENSG00000130203, ENSG00000115884, ENSG00000130208	490	24	11565	3.93367	1	0.862056	76.7955
Annotation Cluster 7	Enrichment Score: 1.5315563280240632
Category	Term	Count	%	P Value	Genes	List Total	Pop Hits	Pop Total	Fold Enrichment	Bonferroni	Benjamini	FDR
UP_KEYWORDS	Immunity	20	3.69004	0.0070541	ENSG00000146833, ENSG00000104972, ENSG00000105298, ENSG00000113916, ENSG00000182985, ENSG00000153029, ENSG00000167851, ENSG00000170458, ENSG00000102524, ENSG00000254087, ENSG00000167601, ENSG00000163565, ENSG00000105939, ENSG00000143226, ENSG00000185201, ENSG00000131981, ENSG00000136869, ENSG00000159403, ENSG00000010610, ENSG00000126804	530	255	13200	1.95339	0.905996	0.193416	9.16683
UP_KEYWORDS	Innate immunity	13	2.39852	0.029794	ENSG00000146833, ENSG00000167601, ENSG00000254087, ENSG00000163565, ENSG00000105939, ENSG00000185201, ENSG00000131981, ENSG00000136869, ENSG00000159403, ENSG00000105298, ENSG00000126804, ENSG00000153029, ENSG00000170458	530	162	13200	1.9986	0.999959	0.381878	33.6881
GOTERM_BP_DIRECT	GO:0045087~innate immune response	14	2.58303	0.120993	ENSG00000146833, ENSG00000167601, ENSG00000254087, ENSG00000163565, ENSG00000105939, ENSG00000173457, ENSG00000131981, ENSG00000136869, ENSG00000105298, ENSG00000159403, ENSG00000126804, ENSG00000077150, ENSG00000153029, ENSG00000170458	490	214	11565	1.54406	1	0.932943	89.9262
Annotation Cluster 8	Enrichment Score: 1.4202068130635994
Category	Term	Count	%	P Value	Genes	List Total	Pop Hits	Pop Total	Fold Enrichment	Bonferroni	Benjamini	FDR
GOTERM_BP_DIRECT	GO:0001523~retinoid metabolic process	8	1.47601	0.00109702	ENSG00000196139, ENSG00000162496, ENSG00000121039, ENSG00000130203, ENSG00000163803, ENSG00000115884, ENSG00000076716, ENSG00000169439	490	39	11565	4.84144	0.948536	0.169252	1.93455
GOTERM_MF_DIRECT	GO:0052650~NADP-retinol dehydrogenase activity	3	0.553506	0.0322754	ENSG00000196139, ENSG00000162496, ENSG00000121039	491	7	11638	10.1583	1	0.661305	39.1754
GOTERM_BP_DIRECT	GO:0042572~retinol metabolic process	4	0.738007	0.05018	ENSG00000196139, ENSG00000162496, ENSG00000121039, ENSG00000163803	490	20	11565	4.72041	1	0.790613	59.9993
GOTERM_MF_DIRECT	GO:0004745~retinol dehydrogenase activity	3	0.553506	0.063639	ENSG00000196139, ENSG00000162496, ENSG00000121039	491	10	11638	7.11079	1	0.785602	63.0814
UP_SEQ_FEATURE	binding site:Substrate	9	1.66052	0.700853	ENSG00000196139, ENSG00000162496, ENSG00000138413, ENSG00000143891, ENSG00000121039, ENSG00000130066, ENSG00000109814, ENSG00000163803, ENSG00000103876	530	226	13062	0.981449	1	1	100
Annotation Cluster 9	Enrichment Score: 1.3961347121682446
Category	Term	Count	%	P Value	Genes	List Total	Pop Hits	Pop Total	Fold Enrichment	Bonferroni	Benjamini	FDR
UP_KEYWORDS	Vitamin C	5	0.922509	0.0040017	ENSG00000152952, ENSG00000090530, ENSG00000122884, ENSG00000083444, ENSG00000123454	530	17	13200	7.32519	0.737958	0.200052	5.30023
GOTERM_MF_DIRECT	GO:0031418~L-ascorbic acid binding	5	0.922509	0.00593132	ENSG00000152952, ENSG00000090530, ENSG00000122884, ENSG00000083444, ENSG00000123454	491	18	11638	6.58407	0.986686	0.460436	8.62079
INTERPRO	IPR006620:Prolyl 4-hydroxylase, alpha subunit	4	0.738007	0.0145697	ENSG00000152952, ENSG00000090530, ENSG00000122884, ENSG00000083444	513	13	12437	7.45959	1	0.945627	20.6779
SMART	SM00702:P4Hc	4	0.738007	0.0188831	ENSG00000152952, ENSG00000090530, ENSG00000122884, ENSG00000083444	313	13	6872	6.75547	0.987533	0.768123	21.6829
UP_SEQ_FEATURE	domain:Fe2OG dioxygenase	4	0.738007	0.0294122	ENSG00000152952, ENSG00000090530, ENSG00000122884, ENSG00000083444	530	17	13062	5.79889	1	0.959093	39.1029
INTERPRO	IPR005123:Oxoglutarate/iron-dependent dioxygenase	4	0.738007	0.0306739	ENSG00000152952, ENSG00000090530, ENSG00000122884, ENSG00000083444	513	17	12437	5.70439	1	0.939767	38.8428
UP_SEQ_FEATURE	metal ion-binding site:Iron	5	0.922509	0.0663817	ENSG00000152952, ENSG00000090530, ENSG00000122884, ENSG00000087086, ENSG00000083444	530	38	13062	3.2428	1	0.988628	68.0558
GOTERM_MF_DIRECT	GO:0005506~iron ion binding	7	1.29151	0.148012	ENSG00000152952, ENSG00000090530, ENSG00000115548, ENSG00000122884, ENSG00000087086, ENSG00000171903, ENSG00000083444	491	85	11638	1.95198	1	0.897741	91.1738
UP_KEYWORDS	Dioxygenase	5	0.922509	0.27196	ENSG00000152952, ENSG00000090530, ENSG00000115548, ENSG00000122884, ENSG00000083444	530	66	13200	1.88679	1	0.77062	98.6577
UP_KEYWORDS	Iron	9	1.66052	0.694363	ENSG00000152952, ENSG00000090530, ENSG00000115548, ENSG00000100292, ENSG00000122884, ENSG00000122729, ENSG00000087086, ENSG00000171903, ENSG00000083444	530	227	13200	0.987449	1	0.959996	100
Annotation Cluster 10	Enrichment Score: 1.3756086163018353
Category	Term	Count	%	P Value	Genes	List Total	Pop Hits	Pop Total	Fold Enrichment	Bonferroni	Benjamini	FDR
GOTERM_BP_DIRECT	GO:0008203~cholesterol metabolic process	8	1.47601	0.00378617	ENSG00000147475, ENSG00000165029, ENSG00000204624, ENSG00000057252, ENSG00000130203, ENSG00000107566, ENSG00000186350, ENSG00000130208	490	48	11565	3.93367	0.999965	0.347684	6.52843
GOTERM_BP_DIRECT	GO:0045541~negative regulation of cholesterol biosynthetic process	3	0.553506	0.0163871	ENSG00000147475, ENSG00000130203, ENSG00000107566	490	5	11565	14.1612	1	0.562668	25.4775
GOTERM_BP_DIRECT	GO:0033344~cholesterol efflux	4	0.738007	0.0279029	ENSG00000165029, ENSG00000057252, ENSG00000130203, ENSG00000130208	490	16	11565	5.90051	1	0.680723	39.5689
UP_KEYWORDS	Cholesterol metabolism	6	1.10701	0.0304358	ENSG00000147475, ENSG00000165029, ENSG00000204624, ENSG00000057252, ENSG00000130203, ENSG00000107566	530	44	13200	3.39623	0.999967	0.374528	34.2814
GOTERM_MF_DIRECT	GO:0015485~cholesterol binding	5	0.922509	0.0320153	ENSG00000147475, ENSG00000165029, ENSG00000057252, ENSG00000130203, ENSG00000107566	491	29	11638	4.08666	1	0.675321	38.9272
UP_KEYWORDS	Sterol metabolism	6	1.10701	0.0455025	ENSG00000147475, ENSG00000165029, ENSG00000204624, ENSG00000057252, ENSG00000130203, ENSG00000107566	530	49	13200	3.04967	1	0.437909	46.8738
UP_KEYWORDS	Steroid metabolism	6	1.10701	0.0820805	ENSG00000147475, ENSG00000165029, ENSG00000204624, ENSG00000057252, ENSG00000130203, ENSG00000107566	530	58	13200	2.57645	1	0.528945	68.7517
GOTERM_BP_DIRECT	GO:0042632~cholesterol homeostasis	4	0.738007	0.227156	ENSG00000165029, ENSG00000204624, ENSG00000057252, ENSG00000130203	490	39	11565	2.42072	1	0.983379	98.9807
UP_KEYWORDS	Lipid metabolism	16	2.95203	0.290957	ENSG00000138193, ENSG00000147475, ENSG00000111666, ENSG00000204624, ENSG00000130203, ENSG00000163803, ENSG00000156671, ENSG00000149782, ENSG00000158201, ENSG00000140526, ENSG00000165029, ENSG00000167315, ENSG00000172296, ENSG00000057252, ENSG00000107566, ENSG00000134324	530	317	13200	1.25707	1	0.779329	99.0627
Annotation Cluster 11	Enrichment Score: 1.3340323995368077
Category	Term	Count	%	P Value	Genes	List Total	Pop Hits	Pop Total	Fold Enrichment	Bonferroni	Benjamini	FDR
GOTERM_BP_DIRECT	GO:0001837~epithelial to mesenchymal transition	6	1.10701	0.00580822	ENSG00000069702, ENSG00000105329, ENSG00000092969, ENSG00000183688, ENSG00000100644, ENSG00000019991	490	28	11565	5.05758	1	0.37944	9.84809
GOTERM_BP_DIRECT	GO:0060038~cardiac muscle cell proliferation	4	0.738007	0.00721711	ENSG00000069702, ENSG00000170365, ENSG00000092969, ENSG00000186350	490	10	11565	9.44082	1	0.402634	12.095
GOTERM_BP_DIRECT	GO:0007179~transforming growth factor beta receptor signaling pathway	9	1.66052	0.0135907	ENSG00000069702, ENSG00000177606, ENSG00000105329, ENSG00000148498, ENSG00000107779, ENSG00000089159, ENSG00000170365, ENSG00000092969, ENSG00000073712	490	75	11565	2.83224	1	0.537253	21.6153
GOTERM_MF_DIRECT	GO:0005114~type II transforming growth factor beta receptor binding	3	0.553506	0.0237072	ENSG00000069702, ENSG00000105329, ENSG00000092969	491	6	11638	11.8513	1	0.663336	30.4825
BIOCARTA	h_alkPathway:ALK in cardiac myocytes	6	1.10701	0.0319667	ENSG00000069702, ENSG00000105329, ENSG00000157240, ENSG00000107779, ENSG00000170365, ENSG00000092969	84	28	1265	3.22704	0.997382	0.948836	33.054
KEGG_PATHWAY	hsa04350:TGF-beta signaling pathway	8	1.47601	0.0351584	ENSG00000138696, ENSG00000177426, ENSG00000105329, ENSG00000108854, ENSG00000137801, ENSG00000107779, ENSG00000170365, ENSG00000092969	236	63	4735	2.54775	0.999734	0.367031	36.7997
GOTERM_MF_DIRECT	GO:0005160~transforming growth factor beta receptor binding	4	0.738007	0.0630936	ENSG00000069702, ENSG00000105329, ENSG00000108854, ENSG00000092969	491	22	11638	4.30957	1	0.804373	62.7541
GOTERM_BP_DIRECT	GO:0060389~pathway-restricted SMAD protein phosphorylation	3	0.553506	0.0641208	ENSG00000069702, ENSG00000105329, ENSG00000092969	490	10	11565	7.08061	1	0.824317	69.2546
BIOCARTA	h_ctcfPathway:CTCF: First Multivalent Nuclear Factor	4	0.738007	0.123473	ENSG00000069702, ENSG00000105329, ENSG00000170365, ENSG00000092969	84	19	1265	3.17043	1	0.950937	80.3634
BIOCARTA	h_tob1Pathway:Role of Tob in T-cell activation	3	0.553506	0.135904	ENSG00000069702, ENSG00000105329, ENSG00000092969	84	10	1265	4.51786	1	0.948703	83.5394
GOTERM_BP_DIRECT	GO:0050680~negative regulation of epithelial cell proliferation	4	0.738007	0.27302	ENSG00000069702, ENSG00000105329, ENSG00000171444, ENSG00000092969	490	43	11565	2.19554	1	0.990522	99.6569
GOTERM_BP_DIRECT	GO:0010862~positive regulation of pathway-restricted SMAD protein phosphorylation	3	0.553506	0.348635	ENSG00000105329, ENSG00000107779, ENSG00000092969	490	29	11565	2.44159	1	0.996681	99.9514
Annotation Cluster 12	Enrichment Score: 1.30097334995933
Category	Term	Count	%	P Value	Genes	List Total	Pop Hits	Pop Total	Fold Enrichment	Bonferroni	Benjamini	FDR
GOTERM_MF_DIRECT	GO:0015026~coreceptor activity	6	1.10701	0.00092253	ENSG00000069702, ENSG00000138448, ENSG00000144476, ENSG00000010610, ENSG00000130202, ENSG00000132329	491	19	11638	7.48505	0.488325	0.200169	1.38893
UP_KEYWORDS	Host cell receptor for virus entry	5	0.922509	0.0985454	ENSG00000167601, ENSG00000138448, ENSG00000010610, ENSG00000130202, ENSG00000105281	530	44	13200	2.83019	1	0.529182	75.562
GOTERM_MF_DIRECT	GO:0001618~virus receptor activity	5	0.922509	0.150229	ENSG00000167601, ENSG00000138448, ENSG00000010610, ENSG00000130202, ENSG00000105281	491	49	11638	2.41864	1	0.896974	91.5155
GOTERM_BP_DIRECT	GO:0046718~viral entry into host cell	4	0.738007	0.457863	ENSG00000167601, ENSG00000138448, ENSG00000130202, ENSG00000105281	490	59	11565	1.60014	1	0.999202	99.9981
Annotation Cluster 13	Enrichment Score: 1.2058609026265188
Category	Term	Count	%	P Value	Genes	List Total	Pop Hits	Pop Total	Fold Enrichment	Bonferroni	Benjamini	FDR
INTERPRO	IPR000558:Histone H2B	4	0.738007	0.00670193	ENSG00000158373, ENSG00000184678, ENSG00000124635, ENSG00000203814	513	10	12437	9.69747	0.998732	0.891777	10.0698
SMART	SM00427:H2B	4	0.738007	0.00876547	ENSG00000158373, ENSG00000184678, ENSG00000124635, ENSG00000203814	313	10	6872	8.78211	0.867999	0.636681	10.6735
GOTERM_CC_DIRECT	GO:0000788~nuclear nucleosome	4	0.738007	0.0145571	ENSG00000158373, ENSG00000184678, ENSG00000124635, ENSG00000203814	507	13	12295	7.46169	0.998006	0.358606	18.6386
UP_SEQ_FEATURE	cross-link:Glycyl lysine isopeptide (Lys-Gly) (interchain with G-Cter in ubiquitin)	14	2.58303	0.0217533	ENSG00000168003, ENSG00000118705, ENSG00000092054, ENSG00000008988, ENSG00000196787, ENSG00000079691, ENSG00000103275, ENSG00000158373, ENSG00000184678, ENSG00000077150, ENSG00000143384, ENSG00000124635, ENSG00000203814, ENSG00000100644	530	171	13062	2.01774	1	0.962999	30.608
INTERPRO	IPR007125:Histone core	5	0.922509	0.023491	ENSG00000196787, ENSG00000158373, ENSG00000184678, ENSG00000124635, ENSG00000203814	513	27	12437	4.48957	1	0.965567	31.2845
UP_KEYWORDS	Nucleosome core	5	0.922509	0.0273663	ENSG00000196787, ENSG00000158373, ENSG00000184678, ENSG00000124635, ENSG00000203814	530	29	13200	4.29408	0.999906	0.386009	31.3987
GOTERM_BP_DIRECT	GO:0002227~innate immune response in mucosa	3	0.553506	0.0421788	ENSG00000158373, ENSG00000184678, ENSG00000124635	490	8	11565	8.85077	1	0.771101	53.5584
UP_KEYWORDS	Antibiotic	3	0.553506	0.0582876	ENSG00000158373, ENSG00000184678, ENSG00000124635	530	10	13200	7.4717	1	0.499262	55.7648
KEGG_PATHWAY	hsa05034:Alcoholism	10	1.84502	0.0717555	ENSG00000160691, ENSG00000172380, ENSG00000196787, ENSG00000065135, ENSG00000189221, ENSG00000158373, ENSG00000184678, ENSG00000174021, ENSG00000124635, ENSG00000203814	236	104	4735	1.92919	1	0.445975	61.5038
KEGG_PATHWAY	hsa05322:Systemic lupus erythematosus	7	1.29151	0.0853189	ENSG00000143226, ENSG00000196787, ENSG00000158373, ENSG00000159403, ENSG00000184678, ENSG00000124635, ENSG00000203814	236	62	4735	2.26524	1	0.49526	68.1242
UP_KEYWORDS	Antimicrobial	3	0.553506	0.119402	ENSG00000158373, ENSG00000184678, ENSG00000124635	530	15	13200	4.98113	1	0.579673	82.2175
INTERPRO	IPR009072:Histone-fold	5	0.922509	0.1418	ENSG00000196787, ENSG00000158373, ENSG00000184678, ENSG00000124635, ENSG00000203814	513	49	12437	2.47384	1	0.997075	91.0507
GOTERM_BP_DIRECT	GO:0019731~antibacterial humoral response	3	0.553506	0.14509	ENSG00000158373, ENSG00000184678, ENSG00000124635	490	16	11565	4.42538	1	0.947266	93.8575
GOTERM_BP_DIRECT	GO:0006334~nucleosome assembly	5	0.922509	0.185052	ENSG00000179119, ENSG00000158373, ENSG00000184678, ENSG00000124635, ENSG00000203814	490	53	11565	2.22661	1	0.97115	97.3799
GOTERM_CC_DIRECT	GO:0000786~nucleosome	4	0.738007	0.19407	ENSG00000196787, ENSG00000158373, ENSG00000184678, ENSG00000124635	507	37	12295	2.62167	1	0.863131	95.1922
GOTERM_BP_DIRECT	GO:0050830~defense response to Gram-positive bacterium	4	0.738007	0.238496	ENSG00000197405, ENSG00000158373, ENSG00000184678, ENSG00000124635	490	40	11565	2.3602	1	0.985129	99.2165
UP_KEYWORDS	Chromosome	9	1.66052	0.835687	ENSG00000196787, ENSG00000056097, ENSG00000070366, ENSG00000137033, ENSG00000158373, ENSG00000184678, ENSG00000124635, ENSG00000162585, ENSG00000203814	530	264	13200	0.849057	1	0.983941	100
Annotation Cluster 14	Enrichment Score: 1.176777714517449
Category	Term	Count	%	P Value	Genes	List Total	Pop Hits	Pop Total	Fold Enrichment	Bonferroni	Benjamini	FDR
GOTERM_BP_DIRECT	GO:0043537~negative regulation of blood vessel endothelial cell migration	4	0.738007	0.00358807	ENSG00000105329, ENSG00000137801, ENSG00000130203, ENSG00000138685	490	8	11565	11.801	0.99994	0.344551	6.19707
UP_SEQ_FEATURE	region of interest:Heparin-binding	3	0.553506	0.135293	ENSG00000137801, ENSG00000130203, ENSG00000138685	530	16	13062	4.62099	1	0.998353	91.064
UP_KEYWORDS	Heparin-binding	5	0.922509	0.185924	ENSG00000110492, ENSG00000137801, ENSG00000130203, ENSG00000138685, ENSG00000205336	530	56	13200	2.22372	1	0.700409	93.8809
GOTERM_MF_DIRECT	GO:0008201~heparin binding	7	1.29151	0.21748	ENSG00000110492, ENSG00000069702, ENSG00000137801, ENSG00000130203, ENSG00000127418, ENSG00000138685, ENSG00000205336	491	96	11638	1.72832	1	0.948561	97.5678
Annotation Cluster 15	Enrichment Score: 1.1626009437866616
Category	Term	Count	%	P Value	Genes	List Total	Pop Hits	Pop Total	Fold Enrichment	Bonferroni	Benjamini	FDR
UP_SEQ_FEATURE	domain:LIM zinc-binding 1	5	0.922509	0.0612679	ENSG00000144791, ENSG00000163110, ENSG00000106689, ENSG00000089159, ENSG00000145012	530	37	13062	3.33044	1	0.989035	65.021
UP_SEQ_FEATURE	domain:LIM zinc-binding 2	5	0.922509	0.0612679	ENSG00000144791, ENSG00000163110, ENSG00000106689, ENSG00000089159, ENSG00000145012	530	37	13062	3.33044	1	0.989035	65.021
UP_SEQ_FEATURE	domain:LIM zinc-binding 3	4	0.738007	0.0641445	ENSG00000144791, ENSG00000163110, ENSG00000089159, ENSG00000145012	530	23	13062	4.28614	1	0.989079	66.7599
UP_KEYWORDS	LIM domain	6	1.10701	0.0643228	ENSG00000144791, ENSG00000154553, ENSG00000163110, ENSG00000106689, ENSG00000089159, ENSG00000145012	530	54	13200	2.7673	1	0.511453	59.4636
INTERPRO	IPR001781:Zinc finger, LIM-type	6	1.10701	0.070451	ENSG00000144791, ENSG00000154553, ENSG00000163110, ENSG00000106689, ENSG00000089159, ENSG00000145012	513	54	12437	2.69374	1	0.992025	68.4336
SMART	SM00132:LIM	6	1.10701	0.0969433	ENSG00000144791, ENSG00000154553, ENSG00000163110, ENSG00000106689, ENSG00000089159, ENSG00000145012	313	54	6872	2.43947	1	0.94669	72.945
Annotation Cluster 16	Enrichment Score: 1.144227233714135
Category	Term	Count	%	P Value	Genes	List Total	Pop Hits	Pop Total	Fold Enrichment	Bonferroni	Benjamini	FDR
INTERPRO	IPR018107:Sodium:dicarboxylate symporter, conserved site	3	0.553506	0.0227238	ENSG00000115902, ENSG00000105281, ENSG00000079215	513	6	12437	12.1218	1	0.977637	30.4274
INTERPRO	IPR001991:Sodium:dicarboxylate symporter	3	0.553506	0.0227238	ENSG00000115902, ENSG00000105281, ENSG00000079215	513	6	12437	12.1218	1	0.977637	30.4274
GOTERM_MF_DIRECT	GO:0015171~amino acid transmembrane transporter activity	5	0.922509	0.0632382	ENSG00000003989, ENSG00000115902, ENSG00000151012, ENSG00000105281, ENSG00000079215	491	36	11638	3.29203	1	0.794209	62.8411
UP_KEYWORDS	Symport	6	1.10701	0.224371	ENSG00000165449, ENSG00000115902, ENSG00000140675, ENSG00000113504, ENSG00000105281, ENSG00000079215	530	81	13200	1.84486	1	0.739989	96.8281
GOTERM_MF_DIRECT	GO:0015293~symporter activity	4	0.738007	0.259393	ENSG00000165449, ENSG00000115902, ENSG00000105281, ENSG00000079215	491	42	11638	2.2574	1	0.963232	98.9439
Annotation Cluster 17	Enrichment Score: 1.1343534921863094
Category	Term	Count	%	P Value	Genes	List Total	Pop Hits	Pop Total	Fold Enrichment	Bonferroni	Benjamini	FDR
INTERPRO	IPR011993:Pleckstrin homology-like domain	26	4.79705	0.0108347	ENSG00000144909, ENSG00000175895, ENSG00000014914, ENSG00000133812, ENSG00000165895, ENSG00000073712, ENSG00000166068, ENSG00000131037, ENSG00000180263, ENSG00000114790, ENSG00000133789, ENSG00000092820, ENSG00000160691, ENSG00000125637, ENSG00000125753, ENSG00000151491, ENSG00000149781, ENSG00000149782, ENSG00000147065, ENSG00000154380, ENSG00000139132, ENSG00000105559, ENSG00000088280, ENSG0000…	513	371	12437	1.69902	0.99998	0.932907	15.7973
INTERPRO	IPR001849:Pleckstrin homology domain	15	2.76753	0.0956864	ENSG00000125637, ENSG00000144909, ENSG00000175895, ENSG00000149781, ENSG00000133812, ENSG00000073712, ENSG00000165895, ENSG00000139132, ENSG00000105559, ENSG00000088280, ENSG00000079482, ENSG00000180263, ENSG00000139289, ENSG00000114790, ENSG00000133789	513	231	12437	1.57426	1	0.997175	79.5563
SMART	SM00233:PH	15	2.76753	0.142053	ENSG00000125637, ENSG00000144909, ENSG00000175895, ENSG00000149781, ENSG00000133812, ENSG00000073712, ENSG00000165895, ENSG00000139132, ENSG00000105559, ENSG00000088280, ENSG00000079482, ENSG00000180263, ENSG00000139289, ENSG00000114790, ENSG00000133789	313	225	6872	1.46368	1	0.959382	85.9739
UP_SEQ_FEATURE	domain:PH	12	2.21402	0.197001	ENSG00000144909, ENSG00000125637, ENSG00000105559, ENSG00000175895, ENSG00000088280, ENSG00000149781, ENSG00000079482, ENSG00000114790, ENSG00000139289, ENSG00000133812, ENSG00000073712, ENSG00000133789	530	202	13062	1.46408	1	0.999603	97.3883
Annotation Cluster 18	Enrichment Score: 1.1107770092738665
Category	Term	Count	%	P Value	Genes	List Total	Pop Hits	Pop Total	Fold Enrichment	Bonferroni	Benjamini	FDR
GOTERM_BP_DIRECT	GO:0007179~transforming growth factor beta receptor signaling pathway	9	1.66052	0.0135907	ENSG00000069702, ENSG00000177606, ENSG00000105329, ENSG00000148498, ENSG00000107779, ENSG00000089159, ENSG00000170365, ENSG00000092969, ENSG00000073712	490	75	11565	2.83224	1	0.537253	21.6153
KEGG_PATHWAY	hsa05321:Inflammatory bowel disease (IBD)	6	1.10701	0.0170165	ENSG00000177606, ENSG00000105329, ENSG00000168610, ENSG00000136869, ENSG00000092969, ENSG00000173039	236	31	4735	3.88327	0.980697	0.261882	19.751
GOTERM_BP_DIRECT	GO:0032570~response to progesterone	5	0.922509	0.017121	ENSG00000105329, ENSG00000137801, ENSG00000092969, ENSG00000173039, ENSG00000140526	490	24	11565	4.91709	1	0.572032	26.4609
GOTERM_BP_DIRECT	GO:0060395~SMAD protein signal transduction	6	1.10701	0.0232991	ENSG00000168874, ENSG00000177606, ENSG00000105329, ENSG00000026025, ENSG00000170365, ENSG00000092969	490	39	11565	3.63108	1	0.64818	34.2675
KEGG_PATHWAY	hsa05323:Rheumatoid arthritis	7	1.29151	0.0248437	ENSG00000110719, ENSG00000177606, ENSG00000105329, ENSG00000113732, ENSG00000136869, ENSG00000092969, ENSG00000102524	236	46	4735	3.05315	0.99693	0.320059	27.5686
GOTERM_BP_DIRECT	GO:0007184~SMAD protein import into nucleus	3	0.553506	0.0325311	ENSG00000177606, ENSG00000105329, ENSG00000092969	490	7	11565	10.1152	1	0.716081	44.4898
KEGG_PATHWAY	hsa05142:Chagas disease (American trypanosomiasis)	9	1.66052	0.0358105	ENSG00000177606, ENSG00000105329, ENSG00000065135, ENSG00000026103, ENSG00000136869, ENSG00000149782, ENSG00000067182, ENSG00000092969, ENSG00000173039	236	77	4735	2.34509	0.999772	0.356895	37.345
KEGG_PATHWAY	hsa05145:Toxoplasmosis	10	1.84502	0.0376379	ENSG00000023445, ENSG00000173110, ENSG00000105329, ENSG00000065135, ENSG00000168610, ENSG00000136869, ENSG00000067182, ENSG00000092969, ENSG00000173039, ENSG00000034152	236	92	4735	2.18082	0.999853	0.343073	38.8505
BIOCARTA	h_il1rPathway:Signal transduction through IL1R	5	0.922509	0.0508683	ENSG00000177606, ENSG00000105329, ENSG00000092969, ENSG00000173039, ENSG00000034152	84	22	1265	3.42262	0.999929	0.908233	47.5255
KEGG_PATHWAY	hsa05140:Leishmaniasis	6	1.10701	0.10676	ENSG00000143226, ENSG00000177606, ENSG00000105329, ENSG00000136869, ENSG00000092969, ENSG00000173039	236	51	4735	2.36042	1	0.555796	76.4826
KEGG_PATHWAY	hsa05152:Tuberculosis	10	1.84502	0.1351	ENSG00000110719, ENSG00000143226, ENSG00000105329, ENSG00000136869, ENSG00000067182, ENSG00000172216, ENSG00000092969, ENSG00000170458, ENSG00000173039, ENSG00000176170	236	119	4735	1.68601	1	0.604378	84.4449
KEGG_PATHWAY	hsa05146:Amoebiasis	7	1.29151	0.145667	ENSG00000105329, ENSG00000136869, ENSG00000149782, ENSG00000106211, ENSG00000092969, ENSG00000170458, ENSG00000173039	236	72	4735	1.95062	1	0.614375	86.7128
KEGG_PATHWAY	hsa05161:Hepatitis B	9	1.66052	0.203723	ENSG00000177606, ENSG00000105329, ENSG00000168610, ENSG00000142166, ENSG00000026103, ENSG00000136869, ENSG00000124762, ENSG00000092969, ENSG00000173039	236	114	4735	1.58397	1	0.704329	94.6098
KEGG_PATHWAY	hsa05211:Renal cell carcinoma	5	0.922509	0.336043	ENSG00000177606, ENSG00000105329, ENSG00000092969, ENSG00000100644, ENSG00000019991	236	59	4735	1.7003	1	0.808434	99.4755
KEGG_PATHWAY	hsa05220:Chronic myeloid leukemia	5	0.922509	0.404784	ENSG00000160691, ENSG00000105329, ENSG00000124762, ENSG00000092969, ENSG00000173039	236	65	4735	1.54335	1	0.85408	99.8708
KEGG_PATHWAY	hsa05212:Pancreatic cancer	4	0.738007	0.555498	ENSG00000105329, ENSG00000168610, ENSG00000092969, ENSG00000173039	236	58	4735	1.38369	1	0.922275	99.9969
KEGG_PATHWAY	hsa05210:Colorectal cancer	3	0.553506	0.791485	ENSG00000177606, ENSG00000105329, ENSG00000092969	236	58	4735	1.03777	1	0.972835	100
Annotation Cluster 19	Enrichment Score: 1.0726376664459167
Category	Term	Count	%	P Value	Genes	List Total	Pop Hits	Pop Total	Fold Enrichment	Bonferroni	Benjamini	FDR
UP_SEQ_FEATURE	domain:WH1	3	0.553506	0.0826188	ENSG00000166068, ENSG00000125753, ENSG00000154380	530	12	13062	6.16132	1	0.994318	76.1328
INTERPRO	IPR000697:EVH1	3	0.553506	0.0849895	ENSG00000166068, ENSG00000125753, ENSG00000154380	513	12	12437	6.06092	1	0.995941	75.3869
SMART	SM00461:WH1	3	0.553506	0.0862269	ENSG00000166068, ENSG00000125753, ENSG00000154380	313	11	6872	5.9878	1	0.948327	68.5275
Annotation Cluster 20	Enrichment Score: 1.0547701390490307
Category	Term	Count	%	P Value	Genes	List Total	Pop Hits	Pop Total	Fold Enrichment	Bonferroni	Benjamini	FDR
GOTERM_BP_DIRECT	GO:0001523~retinoid metabolic process	8	1.47601	0.00109702	ENSG00000196139, ENSG00000162496, ENSG00000121039, ENSG00000130203, ENSG00000163803, ENSG00000115884, ENSG00000076716, ENSG00000169439	490	39	11565	4.84144	0.948536	0.169252	1.93455
GOTERM_BP_DIRECT	GO:0006027~glycosaminoglycan catabolic process	4	0.738007	0.0637423	ENSG00000181523, ENSG00000115884, ENSG00000076716, ENSG00000169439	490	22	11565	4.29128	1	0.831415	69.0326
GOTERM_BP_DIRECT	GO:0030203~glycosaminoglycan metabolic process	4	0.738007	0.103952	ENSG00000151233, ENSG00000115884, ENSG00000076716, ENSG00000169439	490	27	11565	3.4966	1	0.913873	85.8221
UP_KEYWORDS	Heparan sulfate	3	0.553506	0.119402	ENSG00000115884, ENSG00000076716, ENSG00000169439	530	15	13200	4.98113	1	0.579673	82.2175
GOTERM_CC_DIRECT	GO:0005796~Golgi lumen	5	0.922509	0.173172	ENSG00000105329, ENSG00000115884, ENSG00000184500, ENSG00000076716, ENSG00000169439	507	53	12295	2.28778	1	0.839977	93.1081
GOTERM_BP_DIRECT	GO:0006024~glycosaminoglycan biosynthetic process	4	0.738007	0.193845	ENSG00000109814, ENSG00000115884, ENSG00000076716, ENSG00000169439	490	36	11565	2.62245	1	0.973754	97.8399
UP_KEYWORDS	Proteoglycan	4	0.738007	0.225706	ENSG00000069702, ENSG00000115884, ENSG00000076716, ENSG00000169439	530	41	13200	2.42982	1	0.736835	96.9014
GOTERM_CC_DIRECT	GO:0043202~lysosomal lumen	4	0.738007	0.554475	ENSG00000181523, ENSG00000115884, ENSG00000076716, ENSG00000169439	507	70	12295	1.38574	1	0.980557	99.9988
Annotation Cluster 21	Enrichment Score: 1.0236230823590358
Category	Term	Count	%	P Value	Genes	List Total	Pop Hits	Pop Total	Fold Enrichment	Bonferroni	Benjamini	FDR
GOTERM_CC_DIRECT	GO:0045335~phagocytic vesicle	5	0.922509	0.0409771	ENSG00000138448, ENSG00000165029, ENSG00000139832, ENSG00000166128, ENSG00000168461	507	32	12295	3.78914	1	0.537597	44.4862
GOTERM_CC_DIRECT	GO:0030670~phagocytic vesicle membrane	5	0.922509	0.0994135	ENSG00000110719, ENSG00000113732, ENSG00000139832, ENSG00000166128, ENSG00000168461	507	43	12295	2.81982	1	0.708653	77.0733
UP_SEQ_FEATURE	short sequence motif:Effector region	6	1.10701	0.208518	ENSG00000117280, ENSG00000155366, ENSG00000143545, ENSG00000139832, ENSG00000166128, ENSG00000168461	530	78	13062	1.89579	1	0.999712	97.9455
Annotation Cluster 22	Enrichment Score: 1.0002275692147724
Category	Term	Count	%	P Value	Genes	List Total	Pop Hits	Pop Total	Fold Enrichment	Bonferroni	Benjamini	FDR
BIOCARTA	h_hsp27Pathway:Stress Induction of HSP Regulation	4	0.738007	0.0306251	ENSG00000114738, ENSG00000026103, ENSG00000106211, ENSG00000162889	84	11	1265	5.47619	0.996627	0.996627	31.899
GOTERM_BP_DIRECT	GO:0048010~vascular endothelial growth factor receptor signaling pathway	6	1.10701	0.12693	ENSG00000167601, ENSG00000114738, ENSG00000138448, ENSG00000089159, ENSG00000106211, ENSG00000162889	490	63	11565	2.24781	1	0.939238	91.0707
KEGG_PATHWAY	hsa04370:VEGF signaling pathway	5	0.922509	0.256849	ENSG00000114738, ENSG00000089159, ENSG00000106211, ENSG00000162889, ENSG00000176170	236	52	4735	1.92919	1	0.751771	97.7759
Annotation Cluster 23	Enrichment Score: 0.9587476376152824
Category	Term	Count	%	P Value	Genes	List Total	Pop Hits	Pop Total	Fold Enrichment	Bonferroni	Benjamini	FDR
UP_SEQ_FEATURE	domain:Rho-GAP	7	1.29151	0.0271492	ENSG00000100852, ENSG00000196935, ENSG00000047648, ENSG00000146376, ENSG00000079482, ENSG00000180448, ENSG00000165895	530	57	13062	3.02661	1	0.96788	36.7005
INTERPRO	IPR000198:Rho GTPase-activating protein domain	7	1.29151	0.0290941	ENSG00000100852, ENSG00000196935, ENSG00000047648, ENSG00000146376, ENSG00000079482, ENSG00000180448, ENSG00000165895	513	57	12437	2.97729	1	0.974298	37.2505
SMART	SM00324:RhoGAP	7	1.29151	0.0373455	ENSG00000100852, ENSG00000196935, ENSG00000047648, ENSG00000146376, ENSG00000079482, ENSG00000180448, ENSG00000165895	313	55	6872	2.79431	0.999842	0.826364	38.6119
INTERPRO	IPR008936:Rho GTPase activation protein	8	1.47601	0.0436816	ENSG00000100852, ENSG00000196935, ENSG00000047648, ENSG00000146376, ENSG00000079482, ENSG00000180448, ENSG00000196576, ENSG00000165895	513	79	12437	2.45505	1	0.957777	50.5872
GOTERM_BP_DIRECT	GO:0051056~regulation of small GTPase mediated signal transduction	8	1.47601	0.23222	ENSG00000139132, ENSG00000155366, ENSG00000100852, ENSG00000196935, ENSG00000047648, ENSG00000146376, ENSG00000079482, ENSG00000180448	490	118	11565	1.60014	1	0.984279	99.0932
UP_KEYWORDS	GTPase activation	9	1.66052	0.330066	ENSG00000139835, ENSG00000100852, ENSG00000196935, ENSG00000047648, ENSG00000146376, ENSG00000079482, ENSG00000180448, ENSG00000102218, ENSG00000165895	530	163	13200	1.37516	1	0.808288	99.5663
GOTERM_MF_DIRECT	GO:0005096~GTPase activator activity	12	2.21402	0.387222	ENSG00000139835, ENSG00000177606, ENSG00000088280, ENSG00000100852, ENSG00000179604, ENSG00000196935, ENSG00000047648, ENSG00000146376, ENSG00000079482, ENSG00000180448, ENSG00000102218, ENSG00000165895	491	232	11638	1.226	1	0.987595	99.9402
BIOCARTA	h_rhoPathway:Rho cell motility signaling pathway	3	0.553506	0.559064	ENSG00000100852, ENSG00000047648, ENSG00000079482	84	28	1265	1.61352	1	0.996113	99.9959
Annotation Cluster 24	Enrichment Score: 0.9348155023509916
Category	Term	Count	%	P Value	Genes	List Total	Pop Hits	Pop Total	Fold Enrichment	Bonferroni	Benjamini	FDR
UP_SEQ_FEATURE	domain:ARID	3	0.553506	0.108086	ENSG00000196843, ENSG00000150347, ENSG00000116017	530	14	13062	5.28113	1	0.996705	85.0492
INTERPRO	IPR001606:ARID/BRIGHT DNA-binding domain	3	0.553506	0.111094	ENSG00000196843, ENSG00000150347, ENSG00000116017	513	14	12437	5.19507	1	0.997863	84.413
SMART	SM00501:BRIGHT	3	0.553506	0.130645	ENSG00000196843, ENSG00000150347, ENSG00000116017	313	14	6872	4.7047	1	0.960048	83.3857
Annotation Cluster 25	Enrichment Score: 0.8992956659287172
Category	Term	Count	%	P Value	Genes	List Total	Pop Hits	Pop Total	Fold Enrichment	Bonferroni	Benjamini	FDR
UP_SEQ_FEATURE	domain:SH3	11	2.02952	0.0955252	ENSG00000254087, ENSG00000143514, ENSG00000125089, ENSG00000097033, ENSG00000151491, ENSG00000196935, ENSG00000131037, ENSG00000142347, ENSG00000180353, ENSG00000114790, ENSG00000165895	530	154	13062	1.76038	1	0.996205	81.1388
UP_KEYWORDS	SH3 domain	12	2.21402	0.121205	ENSG00000254087, ENSG00000143514, ENSG00000125089, ENSG00000097033, ENSG00000107554, ENSG00000151491, ENSG00000196935, ENSG00000131037, ENSG00000142347, ENSG00000180353, ENSG00000114790, ENSG00000165895	530	184	13200	1.62428	1	0.578139	82.7057
INTERPRO	IPR001452:Src homology-3 domain	12	2.21402	0.138132	ENSG00000254087, ENSG00000143514, ENSG00000125089, ENSG00000097033, ENSG00000107554, ENSG00000151491, ENSG00000196935, ENSG00000131037, ENSG00000142347, ENSG00000180353, ENSG00000114790, ENSG00000165895	513	184	12437	1.58111	1	0.997257	90.4274
SMART	SM00326:SH3	12	2.21402	0.158083	ENSG00000254087, ENSG00000143514, ENSG00000125089, ENSG00000097033, ENSG00000107554, ENSG00000151491, ENSG00000196935, ENSG00000131037, ENSG00000142347, ENSG00000180353, ENSG00000114790, ENSG00000165895	313	172	6872	1.53176	1	0.952374	88.9866
Annotation Cluster 26	Enrichment Score: 0.8893472635379767
Category	Term	Count	%	P Value	Genes	List Total	Pop Hits	Pop Total	Fold Enrichment	Bonferroni	Benjamini	FDR
UP_SEQ_FEATURE	lipid moiety-binding region:S-geranylgeranyl cysteine	8	1.47601	0.0339004	ENSG00000117280, ENSG00000155366, ENSG00000172380, ENSG00000143545, ENSG00000139832, ENSG00000166128, ENSG00000174021, ENSG00000168461	530	76	13062	2.59424	1	0.960487	43.6163
INTERPRO	IPR001806:Small GTPase superfamily	10	1.84502	0.0433334	ENSG00000117280, ENSG00000155366, ENSG00000143545, ENSG00000100852, ENSG00000164292, ENSG00000139832, ENSG00000166128, ENSG00000164949, ENSG00000143622, ENSG00000168461	513	113	12437	2.14546	1	0.965968	50.3025
GOTERM_BP_DIRECT	GO:0007264~small GTPase mediated signal transduction	15	2.76753	0.0581475	ENSG00000138193, ENSG00000155366, ENSG00000143545, ENSG00000100852, ENSG00000138670, ENSG00000139832, ENSG00000100292, ENSG00000166128, ENSG00000146376, ENSG00000164949, ENSG00000168461, ENSG00000117280, ENSG00000164292, ENSG00000116641, ENSG00000143622	490	208	11565	1.70207	1	0.818137	65.5684
GOTERM_MF_DIRECT	GO:0005525~GTP binding	19	3.50554	0.097742	ENSG00000155366, ENSG00000162433, ENSG00000143545, ENSG00000100852, ENSG00000139832, ENSG00000176014, ENSG00000146535, ENSG00000166128, ENSG00000164949, ENSG00000103966, ENSG00000168461, ENSG00000117280, ENSG00000137285, ENSG00000065135, ENSG00000164292, ENSG00000147853, ENSG00000120063, ENSG00000143622, ENSG00000102218	491	307	11638	1.46694	1	0.867102	78.9587
GOTERM_MF_DIRECT	GO:0003924~GTPase activity	13	2.39852	0.114711	ENSG00000117280, ENSG00000137285, ENSG00000143545, ENSG00000065135, ENSG00000100852, ENSG00000176014, ENSG00000146535, ENSG00000166128, ENSG00000174021, ENSG00000164949, ENSG00000120063, ENSG00000143622, ENSG00000168461	491	193	11638	1.59655	1	0.872179	84.2196
UP_KEYWORDS	GTP-binding	16	2.95203	0.132152	ENSG00000155366, ENSG00000162433, ENSG00000143545, ENSG00000176014, ENSG00000139832, ENSG00000146535, ENSG00000166128, ENSG00000164949, ENSG00000168461, ENSG00000117280, ENSG00000137285, ENSG00000065135, ENSG00000147853, ENSG00000143622, ENSG00000120063, ENSG00000102218	530	272	13200	1.46504	1	0.604756	85.4131
UP_KEYWORDS	Prenylation	9	1.66052	0.137617	ENSG00000117280, ENSG00000155366, ENSG00000172380, ENSG00000143545, ENSG00000160972, ENSG00000139832, ENSG00000166128, ENSG00000174021, ENSG00000168461	530	127	13200	1.76497	1	0.60664	86.6123
GOTERM_MF_DIRECT	GO:0019003~GDP binding	5	0.922509	0.142385	ENSG00000117280, ENSG00000065135, ENSG00000166128, ENSG00000164949, ENSG00000168461	491	48	11638	2.46903	1	0.897284	90.2479
UP_SEQ_FEATURE	nucleotide phosphate-binding region:GTP	14	2.58303	0.172773	ENSG00000155366, ENSG00000143545, ENSG00000176014, ENSG00000139832, ENSG00000146535, ENSG00000166128, ENSG00000164949, ENSG00000168461, ENSG00000117280, ENSG00000137285, ENSG00000065135, ENSG00000147853, ENSG00000143622, ENSG00000120063	530	239	13062	1.44366	1	0.999182	95.7203
UP_SEQ_FEATURE	short sequence motif:Effector region	6	1.10701	0.208518	ENSG00000117280, ENSG00000155366, ENSG00000143545, ENSG00000139832, ENSG00000166128, ENSG00000168461	530	78	13062	1.89579	1	0.999712	97.9455
INTERPRO	IPR005225:Small GTP-binding protein domain	8	1.47601	0.334476	ENSG00000117280, ENSG00000155366, ENSG00000143545, ENSG00000139832, ENSG00000166128, ENSG00000164949, ENSG00000143622, ENSG00000168461	513	137	12437	1.41569	1	0.999846	99.8382
INTERPRO	IPR027417:P-loop containing nucleoside triphosphate hydrolase	28	5.16605	0.711859	ENSG00000162433, ENSG00000136816, ENSG00000179314, ENSG00000164949, ENSG00000103966, ENSG00000117280, ENSG00000165029, ENSG00000065135, ENSG00000141527, ENSG00000120063, ENSG00000143622, ENSG00000133640, ENSG00000166813, ENSG00000078177, ENSG00000155366, ENSG00000143545, ENSG00000100852, ENSG00000139832, ENSG00000146535, ENSG00000134815, ENSG00000166128, ENSG00000142347, ENSG00000168461, ENSG0000…	513	716	12437	0.948076	1	1	100
Annotation Cluster 27	Enrichment Score: 0.8704590694064217
Category	Term	Count	%	P Value	Genes	List Total	Pop Hits	Pop Total	Fold Enrichment	Bonferroni	Benjamini	FDR
GOTERM_BP_DIRECT	GO:0009611~response to wounding	7	1.29151	0.0136739	ENSG00000185650, ENSG00000110492, ENSG00000105329, ENSG00000181104, ENSG00000092969, ENSG00000079215, ENSG00000140526	490	47	11565	3.5152	1	0.5321	21.7328
UP_KEYWORDS	Mitogen	4	0.738007	0.092008	ENSG00000110492, ENSG00000105329, ENSG00000138685, ENSG00000092969	530	27	13200	3.68973	1	0.544465	73.0421
UP_KEYWORDS	Growth factor	6	1.10701	0.161626	ENSG00000110492, ENSG00000105329, ENSG00000138685, ENSG00000092969, ENSG00000161958, ENSG00000019991	530	72	13200	2.07547	1	0.657187	90.8765
GOTERM_BP_DIRECT	GO:0051781~positive regulation of cell division	4	0.738007	0.161916	ENSG00000110492, ENSG00000105329, ENSG00000138685, ENSG00000092969	490	33	11565	2.86085	1	0.958539	95.6878
GOTERM_MF_DIRECT	GO:0008083~growth factor activity	6	1.10701	0.320589	ENSG00000110492, ENSG00000105329, ENSG00000138685, ENSG00000092969, ENSG00000161958, ENSG00000019991	491	89	11638	1.59793	1	0.978595	99.7142
KEGG_PATHWAY	hsa05218:Melanoma	4	0.738007	0.567254	ENSG00000138685, ENSG00000124762, ENSG00000161958, ENSG00000019991	236	59	4735	1.36024	1	0.923361	99.9978
Annotation Cluster 28	Enrichment Score: 0.8675288664668757
Category	Term	Count	%	P Value	Genes	List Total	Pop Hits	Pop Total	Fold Enrichment	Bonferroni	Benjamini	FDR
GOTERM_BP_DIRECT	GO:0051607~defense response to virus	9	1.66052	0.0638245	ENSG00000163565, ENSG00000105939, ENSG00000188313, ENSG00000104972, ENSG00000137033, ENSG00000142166, ENSG00000185201, ENSG00000102580, ENSG00000173039	490	101	11565	2.10315	1	0.82882	69.0809
GOTERM_BP_DIRECT	GO:0045071~negative regulation of viral genome replication	4	0.738007	0.0788014	ENSG00000163565, ENSG00000105939, ENSG00000188313, ENSG00000185201	490	24	11565	3.93367	1	0.862056	76.7955
UP_KEYWORDS	Antiviral defense	4	0.738007	0.496469	ENSG00000105939, ENSG00000188313, ENSG00000185201, ENSG00000102580	530	66	13200	1.50943	1	0.910384	99.991
Annotation Cluster 29	Enrichment Score: 0.8515154472206963
Category	Term	Count	%	P Value	Genes	List Total	Pop Hits	Pop Total	Fold Enrichment	Bonferroni	Benjamini	FDR
KEGG_PATHWAY	hsa04350:TGF-beta signaling pathway	8	1.47601	0.0351584	ENSG00000138696, ENSG00000177426, ENSG00000105329, ENSG00000108854, ENSG00000137801, ENSG00000107779, ENSG00000170365, ENSG00000092969	236	63	4735	2.54775	0.999734	0.367031	36.7997
GOTERM_BP_DIRECT	GO:0023014~signal transduction by protein phosphorylation	4	0.738007	0.249929	ENSG00000254087, ENSG00000138696, ENSG00000107779, ENSG00000092969	490	41	11565	2.30264	1	0.987622	99.4014
GOTERM_MF_DIRECT	GO:0004702~receptor signaling protein serine/threonine kinase activity	4	0.738007	0.3174	ENSG00000138696, ENSG00000107779, ENSG00000092969, ENSG00000034152	491	47	11638	2.01725	1	0.978726	99.6932
Annotation Cluster 30	Enrichment Score: 0.8502680414271049
Category	Term	Count	%	P Value	Genes	List Total	Pop Hits	Pop Total	Fold Enrichment	Bonferroni	Benjamini	FDR
GOTERM_BP_DIRECT	GO:0006935~chemotaxis	8	1.47601	0.00661527	ENSG00000170989, ENSG00000144476, ENSG00000197405, ENSG00000011422, ENSG00000091317, ENSG00000138685, ENSG00000161921, ENSG00000171051	490	53	11565	3.56257	1	0.401055	11.1417
GOTERM_BP_DIRECT	GO:0007200~phospholipase C-activating G-protein coupled receptor signaling pathway	6	1.10701	0.0257331	ENSG00000138193, ENSG00000197405, ENSG00000181104, ENSG00000169006, ENSG00000171051, ENSG00000120907	490	40	11565	3.54031	1	0.656197	37.1227
GOTERM_BP_DIRECT	GO:0007204~positive regulation of cytosolic calcium ion concentration	8	1.47601	0.0412271	ENSG00000138193, ENSG00000197405, ENSG00000152661, ENSG00000181104, ENSG00000120063, ENSG00000171051, ENSG00000120907, ENSG00000133789	490	76	11565	2.48443	1	0.767523	52.7303
UP_KEYWORDS	Transducer	17	3.13653	0.051324	ENSG00000138193, ENSG00000197405, ENSG00000146535, ENSG00000157240, ENSG00000169006, ENSG00000174021, ENSG00000149782, ENSG00000205336, ENSG00000171051, ENSG00000172380, ENSG00000170989, ENSG00000144476, ENSG00000065135, ENSG00000181104, ENSG00000128602, ENSG00000120063, ENSG00000120907	530	255	13200	1.66038	1	0.466605	51.1095
GOTERM_BP_DIRECT	GO:0070374~positive regulation of ERK1 and ERK2 cascade	8	1.47601	0.166981	ENSG00000177606, ENSG00000144476, ENSG00000197405, ENSG00000105329, ENSG00000181104, ENSG00000138685, ENSG00000136869, ENSG00000120907	490	107	11565	1.76464	1	0.96201	96.1288
GOTERM_BP_DIRECT	GO:0007186~G-protein coupled receptor signaling pathway	15	2.76753	0.206008	ENSG00000196139, ENSG00000146535, ENSG00000157240, ENSG00000130203, ENSG00000174021, ENSG00000205336, ENSG00000171051, ENSG00000132329, ENSG00000172380, ENSG00000170989, ENSG00000165029, ENSG00000144476, ENSG00000181104, ENSG00000128602, ENSG00000120907	490	258	11565	1.37221	1	0.978189	98.352
KEGG_PATHWAY	hsa04080:Neuroactive ligand-receptor interaction	10	1.84502	0.39145	ENSG00000112964, ENSG00000170989, ENSG00000102287, ENSG00000197405, ENSG00000151834, ENSG00000148498, ENSG00000181104, ENSG00000169006, ENSG00000171051, ENSG00000120907	236	159	4735	1.26186	1	0.851017	99.8284
UP_KEYWORDS	G-protein coupled receptor	10	1.84502	0.483925	ENSG00000170989, ENSG00000144476, ENSG00000197405, ENSG00000181104, ENSG00000157240, ENSG00000128602, ENSG00000169006, ENSG00000205336, ENSG00000171051, ENSG00000120907	530	213	13200	1.16928	1	0.909422	99.9875
GOTERM_MF_DIRECT	GO:0004930~G-protein coupled receptor activity	8	1.47601	0.520191	ENSG00000170989, ENSG00000144476, ENSG00000197405, ENSG00000181104, ENSG00000157240, ENSG00000128602, ENSG00000169006, ENSG00000205336	491	161	11638	1.17777	1	0.996558	99.9985
INTERPRO	IPR000276:G protein-coupled receptor, rhodopsin-like	7	1.29151	0.586973	ENSG00000170989, ENSG00000144476, ENSG00000197405, ENSG00000181104, ENSG00000169006, ENSG00000171051, ENSG00000120907	513	150	12437	1.13137	1	0.999998	99.9999
INTERPRO	IPR017452:GPCR, rhodopsin-like, 7TM	7	1.29151	0.619044	ENSG00000170989, ENSG00000144476, ENSG00000197405, ENSG00000181104, ENSG00000169006, ENSG00000171051, ENSG00000120907	513	155	12437	1.09488	1	0.999998	100
Annotation Cluster 31	Enrichment Score: 0.8341778460811142
Category	Term	Count	%	P Value	Genes	List Total	Pop Hits	Pop Total	Fold Enrichment	Bonferroni	Benjamini	FDR
KEGG_PATHWAY	hsa04514:Cell adhesion molecules (CAMs)	11	2.02952	0.0271941	ENSG00000120217, ENSG00000116815, ENSG00000002586, ENSG00000138448, ENSG00000197965, ENSG00000115884, ENSG00000010610, ENSG00000182985, ENSG00000130202, ENSG00000134873, ENSG00000169439	236	101	4735	2.18514	0.998238	0.327214	29.7751
UP_SEQ_FEATURE	domain:Ig-like V-type	7	1.29151	0.0535146	ENSG00000120217, ENSG00000197965, ENSG00000010610, ENSG00000182985, ENSG00000130202, ENSG00000167851, ENSG00000235568	530	67	13062	2.57488	1	0.989748	59.8989
INTERPRO	IPR013162:CD80-like, immunoglobulin C2-set	3	0.553506	0.168088	ENSG00000120217, ENSG00000182985, ENSG00000130202	513	18	12437	4.04061	1	0.998155	94.5231
INTERPRO	IPR013106:Immunoglobulin V-set	6	1.10701	0.377994	ENSG00000120217, ENSG00000197965, ENSG00000010610, ENSG00000182985, ENSG00000130202, ENSG00000167851	513	98	12437	1.48431	1	0.999919	99.9444
SMART	SM00406:IGv	3	0.553506	0.729697	ENSG00000197965, ENSG00000010610, ENSG00000130202	313	56	6872	1.17618	1	0.999765	100
Annotation Cluster 32	Enrichment Score: 0.830907099307782
Category	Term	Count	%	P Value	Genes	List Total	Pop Hits	Pop Total	Fold Enrichment	Bonferroni	Benjamini	FDR
GOTERM_CC_DIRECT	GO:0005834~heterotrimeric G-protein complex	5	0.922509	0.00971222	ENSG00000172380, ENSG00000065135, ENSG00000146535, ENSG00000174021, ENSG00000120063	507	21	12295	5.77393	0.984047	0.291668	12.8276
INTERPRO	IPR011025:G protein alpha subunit, helical insertion	3	0.553506	0.0849895	ENSG00000065135, ENSG00000146535, ENSG00000120063	513	12	12437	6.06092	1	0.995941	75.3869
INTERPRO	IPR001019:Guanine nucleotide binding protein (G-protein), alpha subunit	3	0.553506	0.0849895	ENSG00000065135, ENSG00000146535, ENSG00000120063	513	12	12437	6.06092	1	0.995941	75.3869
SMART	SM00275:SM00275	3	0.553506	0.100468	ENSG00000065135, ENSG00000146535, ENSG00000120063	313	12	6872	5.48882	1	0.933186	74.268
GOTERM_MF_DIRECT	GO:0031683~G-protein beta/gamma-subunit complex binding	3	0.553506	0.129535	ENSG00000065135, ENSG00000146535, ENSG00000120063	491	15	11638	4.74053	1	0.888025	87.7826
KEGG_PATHWAY	hsa04071:Sphingolipid signaling pathway	9	1.66052	0.154501	ENSG00000170989, ENSG00000065135, ENSG00000172296, ENSG00000146535, ENSG00000149782, ENSG00000120063, ENSG00000067182, ENSG00000173039, ENSG00000176170	236	106	4735	1.70351	1	0.609948	88.3705
KEGG_PATHWAY	hsa04611:Platelet activation	8	1.47601	0.249328	ENSG00000254087, ENSG00000143226, ENSG00000125753, ENSG00000065135, ENSG00000181104, ENSG00000149781, ENSG00000149782, ENSG00000120063	236	103	4735	1.55833	1	0.754246	97.4694
KEGG_PATHWAY	hsa04730:Long-term depression	5	0.922509	0.267964	ENSG00000254087, ENSG00000065135, ENSG00000146535, ENSG00000149782, ENSG00000120063	236	53	4735	1.89279	1	0.761851	98.1666
KEGG_PATHWAY	hsa04270:Vascular smooth muscle contraction	5	0.922509	0.625051	ENSG00000146535, ENSG00000149782, ENSG00000120063, ENSG00000132329, ENSG00000120907	236	86	4735	1.16649	1	0.940411	99.9997
KEGG_PATHWAY	hsa04022:cGMP-PKG signaling pathway	6	1.10701	0.833243	ENSG00000125753, ENSG00000065135, ENSG00000146535, ENSG00000149782, ENSG00000120063, ENSG00000120907	236	140	4735	0.859867	1	0.978726	100
Annotation Cluster 33	Enrichment Score: 0.8102667231731923
Category	Term	Count	%	P Value	Genes	List Total	Pop Hits	Pop Total	Fold Enrichment	Bonferroni	Benjamini	FDR
KEGG_PATHWAY	hsa04210:Apoptosis	8	1.47601	0.0134373	ENSG00000023445, ENSG00000173530, ENSG00000026103, ENSG00000100368, ENSG00000165806, ENSG00000067182, ENSG00000120889, ENSG00000173039	236	52	4735	3.0867	0.955467	0.267398	15.9232
KEGG_PATHWAY	hsa05142:Chagas disease (American trypanosomiasis)	9	1.66052	0.0358105	ENSG00000177606, ENSG00000105329, ENSG00000065135, ENSG00000026103, ENSG00000136869, ENSG00000149782, ENSG00000067182, ENSG00000092969, ENSG00000173039	236	77	4735	2.34509	0.999772	0.356895	37.345
KEGG_PATHWAY	hsa04668:TNF signaling pathway	9	1.66052	0.0408294	ENSG00000023445, ENSG00000177606, ENSG00000026103, ENSG00000165806, ENSG00000067182, ENSG00000172216, ENSG00000118503, ENSG00000173039, ENSG00000034152	236	79	4735	2.28572	0.999931	0.35326	41.4
KEGG_PATHWAY	hsa05133:Pertussis	7	1.29151	0.0494723	ENSG00000177606, ENSG00000065135, ENSG00000136869, ENSG00000159403, ENSG00000165806, ENSG00000170458, ENSG00000173039	236	54	4735	2.60083	0.999991	0.385065	47.8206
BIOCARTA	H_gsk3Pathway:Inactivation of Gsk3 by AKT causes accumulation of b-catenin in Alveolar Macrophages	5	0.922509	0.0508683	ENSG00000152661, ENSG00000157240, ENSG00000136869, ENSG00000170458, ENSG00000173039	84	22	1265	3.42262	0.999929	0.908233	47.5255
BIOCARTA	h_il1rPathway:Signal transduction through IL1R	5	0.922509	0.0508683	ENSG00000177606, ENSG00000105329, ENSG00000092969, ENSG00000173039, ENSG00000034152	84	22	1265	3.42262	0.999929	0.908233	47.5255
BIOCARTA	h_tollPathway:Toll-Like Receptor Pathway	5	0.922509	0.152959	ENSG00000177606, ENSG00000136869, ENSG00000170458, ENSG00000173039, ENSG00000034152	84	32	1265	2.35305	1	0.952065	87.1319
BIOCARTA	h_stressPathway:TNF/Stress Related Signaling	4	0.738007	0.154518	ENSG00000177606, ENSG00000067182, ENSG00000173039, ENSG00000034152	84	21	1265	2.86848	1	0.938725	87.4214
KEGG_PATHWAY	hsa05132:Salmonella infection	6	1.10701	0.183944	ENSG00000177606, ENSG00000136869, ENSG00000065243, ENSG00000196924, ENSG00000170458, ENSG00000173039	236	61	4735	1.97346	1	0.671481	92.6174
KEGG_PATHWAY	hsa04620:Toll-like receptor signaling pathway	6	1.10701	0.219368	ENSG00000177606, ENSG00000142166, ENSG00000136869, ENSG00000170458, ENSG00000173039, ENSG00000034152	236	65	4735	1.85202	1	0.717979	95.8206
BIOCARTA	h_keratinocytePathway:Keratinocyte Differentiation	5	0.922509	0.249908	ENSG00000177606, ENSG00000026103, ENSG00000067182, ENSG00000173039, ENSG00000034152	84	39	1265	1.93071	1	0.97005	97.1327
BBID	46.P13K_PTEN	3	0.553506	0.278642	ENSG00000026103, ENSG00000165806, ENSG00000067182	25	11	254	2.77091	1	0.999893	96.0251
BIOCARTA	h_deathPathway:Induction of apoptosis through DR3 and DR4/5 Death Receptors	4	0.738007	0.351201	ENSG00000023445, ENSG00000165806, ENSG00000120889, ENSG00000173039	84	32	1265	1.88244	1	0.987703	99.5222
KEGG_PATHWAY	hsa04932:Non-alcoholic fatty liver disease (NAFLD)	8	1.47601	0.353109	ENSG00000177606, ENSG00000105329, ENSG00000026103, ENSG00000165806, ENSG00000067182, ENSG00000153094, ENSG00000186350, ENSG00000173039	236	116	4735	1.38369	1	0.822235	99.6244
BBID	72.IAP_interaction_with_cell_death_pathways	3	0.553506	0.389177	ENSG00000026103, ENSG00000165806, ENSG00000067182	25	14	254	2.17714	1	0.999899	99.2308
BIOCARTA	h_hivnefPathway:HIV-I Nef: negative effector of Fas and TNF	5	0.922509	0.463959	ENSG00000023445, ENSG00000026103, ENSG00000165806, ENSG00000067182, ENSG00000173039	84	53	1265	1.42071	1	0.992996	99.9548
KEGG_PATHWAY	hsa05168:Herpes simplex infection	6	1.10701	0.764241	ENSG00000177606, ENSG00000142166, ENSG00000026103, ENSG00000130202, ENSG00000067182, ENSG00000173039	236	127	4735	0.947885	1	0.973012	100
KEGG_PATHWAY	hsa05010:Alzheimer's disease	5	0.922509	0.910095	ENSG00000130203, ENSG00000026103, ENSG00000165806, ENSG00000149782, ENSG00000067182	236	135	4735	0.743095	1	0.990496	100
Annotation Cluster 34	Enrichment Score: 0.8098787870558395
Category	Term	Count	%	P Value	Genes	List Total	Pop Hits	Pop Total	Fold Enrichment	Bonferroni	Benjamini	FDR
UP_SEQ_FEATURE	propeptide:Removed in mature form	11	2.02952	0.0581185	ENSG00000155366, ENSG00000172380, ENSG00000116815, ENSG00000143545, ENSG00000150551, ENSG00000011422, ENSG00000085063, ENSG00000166128, ENSG00000174021, ENSG00000170458, ENSG00000076716	530	140	13062	1.93642	1	0.991119	63.0194
UP_KEYWORDS	GPI-anchor	6	1.10701	0.161626	ENSG00000116815, ENSG00000150551, ENSG00000011422, ENSG00000085063, ENSG00000170458, ENSG00000076716	530	72	13200	2.07547	1	0.657187	90.8765
GOTERM_CC_DIRECT	GO:0031225~anchored component of membrane	4	0.738007	0.395856	ENSG00000116815, ENSG00000150551, ENSG00000011422, ENSG00000076716	507	55	12295	1.76367	1	0.948577	99.9165
Annotation Cluster 35	Enrichment Score: 0.7957032851302774
Category	Term	Count	%	P Value	Genes	List Total	Pop Hits	Pop Total	Fold Enrichment	Bonferroni	Benjamini	FDR
UP_KEYWORDS	NADP	10	1.84502	0.0774538	ENSG00000196139, ENSG00000152620, ENSG00000198431, ENSG00000162496, ENSG00000138413, ENSG00000121039, ENSG00000065833, ENSG00000181019, ENSG00000171903, ENSG00000183010	530	130	13200	1.91582	1	0.526666	66.5434
UP_KEYWORDS	Oxidoreductase	23	4.24354	0.144229	ENSG00000196139, ENSG00000198431, ENSG00000138413, ENSG00000162496, ENSG00000065833, ENSG00000090530, ENSG00000122884, ENSG00000189221, ENSG00000100292, ENSG00000167693, ENSG00000165555, ENSG00000130766, ENSG00000083444, ENSG00000183010, ENSG00000152952, ENSG00000121039, ENSG00000165097, ENSG00000115548, ENSG00000181019, ENSG00000109814, ENSG00000123453, ENSG00000171903, ENSG00000123454	530	429	13200	1.33527	1	0.618391	87.9412
GOTERM_BP_DIRECT	GO:0055114~oxidation-reduction process	21	3.87454	0.367108	ENSG00000196139, ENSG00000198431, ENSG00000162496, ENSG00000065833, ENSG00000090530, ENSG00000122884, ENSG00000189221, ENSG00000167693, ENSG00000165555, ENSG00000083444, ENSG00000183010, ENSG00000152952, ENSG00000121039, ENSG00000115548, ENSG00000165097, ENSG00000181019, ENSG00000109814, ENSG00000123453, ENSG00000008394, ENSG00000171903, ENSG00000123454	490	430	11565	1.15266	1	0.997228	99.9709
Annotation Cluster 36	Enrichment Score: 0.7834800528302639
Category	Term	Count	%	P Value	Genes	List Total	Pop Hits	Pop Total	Fold Enrichment	Bonferroni	Benjamini	FDR
INTERPRO	IPR001202:WW domain	5	0.922509	0.149452	ENSG00000137693, ENSG00000108854, ENSG00000018408, ENSG00000166263, ENSG00000151929	513	50	12437	2.42437	1	0.997387	92.2304
SMART	SM00456:WW	5	0.922509	0.15451	ENSG00000137693, ENSG00000108854, ENSG00000018408, ENSG00000166263, ENSG00000151929	313	46	6872	2.38644	1	0.959922	88.3722
UP_SEQ_FEATURE	domain:WW	3	0.553506	0.193242	ENSG00000137693, ENSG00000018408, ENSG00000166263	530	20	13062	3.69679	1	0.999611	97.1775
Annotation Cluster 37	Enrichment Score: 0.7605312092046606
Category	Term	Count	%	P Value	Genes	List Total	Pop Hits	Pop Total	Fold Enrichment	Bonferroni	Benjamini	FDR
UP_SEQ_FEATURE	domain:FERM	5	0.922509	0.101444	ENSG00000092820, ENSG00000163629, ENSG00000149781, ENSG00000147065, ENSG00000073712	530	44	13062	2.8006	1	0.996742	83.0879
INTERPRO	IPR014352:FERM/acyl-CoA-binding protein, 3-helical bundle	5	0.922509	0.10609	ENSG00000092820, ENSG00000163629, ENSG00000149781, ENSG00000147065, ENSG00000073712	513	44	12437	2.75496	1	0.997931	82.9689
INTERPRO	IPR019748:FERM central domain	5	0.922509	0.119839	ENSG00000092820, ENSG00000163629, ENSG00000149781, ENSG00000147065, ENSG00000073712	513	46	12437	2.63518	1	0.997594	86.665
INTERPRO	IPR019749:Band 4.1 domain	5	0.922509	0.126987	ENSG00000092820, ENSG00000163629, ENSG00000149781, ENSG00000147065, ENSG00000073712	513	47	12437	2.57911	1	0.997809	88.2754
GOTERM_BP_DIRECT	GO:0007159~leukocyte cell-cell adhesion	3	0.553506	0.130442	ENSG00000092820, ENSG00000149781, ENSG00000147065	490	15	11565	4.72041	1	0.941608	91.6889
SMART	SM00295:B41	5	0.922509	0.163261	ENSG00000092820, ENSG00000163629, ENSG00000149781, ENSG00000147065, ENSG00000073712	313	47	6872	2.33567	1	0.946511	89.8241
INTERPRO	IPR018980:FERM, C-terminal PH-like domain	3	0.553506	0.275148	ENSG00000092820, ENSG00000163629, ENSG00000147065	513	25	12437	2.90924	1	0.999859	99.3774
INTERPRO	IPR000299:FERM domain	4	0.738007	0.282504	ENSG00000092820, ENSG00000163629, ENSG00000147065, ENSG00000073712	513	45	12437	2.15499	1	0.999864	99.4699
INTERPRO	IPR018979:FERM, N-terminal	3	0.553506	0.290612	ENSG00000092820, ENSG00000163629, ENSG00000147065	513	26	12437	2.79735	1	0.999872	99.557
SMART	SM01196:SM01196	3	0.553506	0.314939	ENSG00000092820, ENSG00000163629, ENSG00000147065	313	25	6872	2.63463	1	0.987091	99.2166
Annotation Cluster 38	Enrichment Score: 0.7311528055568611
Category	Term	Count	%	P Value	Genes	List Total	Pop Hits	Pop Total	Fold Enrichment	Bonferroni	Benjamini	FDR
UP_SEQ_FEATURE	domain:BTB	9	1.66052	0.121901	ENSG00000205189, ENSG00000177374, ENSG00000172578, ENSG00000168301, ENSG00000126804, ENSG00000162413, ENSG00000179627, ENSG00000113916, ENSG00000185972	530	122	13062	1.81809	1	0.997733	88.4646
INTERPRO	IPR000210:BTB/POZ-like	10	1.84502	0.184498	ENSG00000205189, ENSG00000177374, ENSG00000172578, ENSG00000168301, ENSG00000164292, ENSG00000126804, ENSG00000162413, ENSG00000179627, ENSG00000113916, ENSG00000185972	513	154	12437	1.57426	1	0.998822	96.0008
INTERPRO	IPR011333:BTB/POZ fold	10	1.84502	0.214036	ENSG00000205189, ENSG00000177374, ENSG00000172578, ENSG00000168301, ENSG00000164292, ENSG00000126804, ENSG00000162413, ENSG00000179627, ENSG00000113916, ENSG00000185972	513	160	12437	1.51523	1	0.99955	97.766
SMART	SM00225:BTB	10	1.84502	0.247117	ENSG00000205189, ENSG00000177374, ENSG00000172578, ENSG00000168301, ENSG00000164292, ENSG00000126804, ENSG00000162413, ENSG00000179627, ENSG00000113916, ENSG00000185972	313	151	6872	1.45399	1	0.983097	97.3722
Annotation Cluster 39	Enrichment Score: 0.6974879599320132
Category	Term	Count	%	P Value	Genes	List Total	Pop Hits	Pop Total	Fold Enrichment	Bonferroni	Benjamini	FDR
GOTERM_MF_DIRECT	GO:0004896~cytokine receptor activity	4	0.738007	0.0943242	ENSG00000112964, ENSG00000134352, ENSG00000056736, ENSG00000100368	491	26	11638	3.64656	1	0.864392	77.7179
UP_SEQ_FEATURE	short sequence motif:Box 1 motif	3	0.553506	0.14941	ENSG00000112964, ENSG00000134352, ENSG00000100368	530	17	13062	4.34917	1	0.998815	93.2022
UP_SEQ_FEATURE	short sequence motif:WSXWS motif	3	0.553506	0.223281	ENSG00000112964, ENSG00000134352, ENSG00000100368	530	22	13062	3.36072	1	0.999779	98.4974
KEGG_PATHWAY	hsa04630:Jak-STAT signaling pathway	5	0.922509	0.515458	ENSG00000112964, ENSG00000134352, ENSG00000168610, ENSG00000142166, ENSG00000100368	236	75	4735	1.33757	1	0.907511	99.9908
Annotation Cluster 40	Enrichment Score: 0.6383476852180467
Category	Term	Count	%	P Value	Genes	List Total	Pop Hits	Pop Total	Fold Enrichment	Bonferroni	Benjamini	FDR
UP_SEQ_FEATURE	DNA-binding region:Basic motif	8	1.47601	0.158289	ENSG00000168874, ENSG00000185022, ENSG00000177606, ENSG00000059728, ENSG00000165030, ENSG00000172216, ENSG00000116990, ENSG00000100644	530	110	13062	1.79238	1	0.998671	94.2897
INTERPRO	IPR004827:Basic-leucine zipper domain	4	0.738007	0.237628	ENSG00000185022, ENSG00000177606, ENSG00000165030, ENSG00000172216	513	41	12437	2.36524	1	0.999713	98.6191
SMART	SM00338:BRLZ	4	0.738007	0.247452	ENSG00000185022, ENSG00000177606, ENSG00000165030, ENSG00000172216	313	38	6872	2.31108	1	0.978641	97.3871
UP_SEQ_FEATURE	domain:Leucine-zipper	6	1.10701	0.300449	ENSG00000185022, ENSG00000177606, ENSG00000091436, ENSG00000165030, ENSG00000172216, ENSG00000116990	530	90	13062	1.64302	1	0.999941	99.7359
Annotation Cluster 41	Enrichment Score: 0.6191389835162331
Category	Term	Count	%	P Value	Genes	List Total	Pop Hits	Pop Total	Fold Enrichment	Bonferroni	Benjamini	FDR
GOTERM_BP_DIRECT	GO:0008543~fibroblast growth factor receptor signaling pathway	7	1.29151	0.0561125	ENSG00000166068, ENSG00000134962, ENSG00000188342, ENSG00000127418, ENSG00000138685, ENSG00000114503, ENSG00000136937	490	65	11565	2.54176	1	0.816707	64.2201
GOTERM_BP_DIRECT	GO:0010467~gene expression	5	0.922509	0.093676	ENSG00000158813, ENSG00000188342, ENSG00000026103, ENSG00000114503, ENSG00000136937	490	41	11565	2.8783	1	0.898928	82.6321
GOTERM_BP_DIRECT	GO:0006370~7-methylguanosine mRNA capping	3	0.553506	0.364123	ENSG00000188342, ENSG00000114503, ENSG00000136937	490	30	11565	2.3602	1	0.997215	99.9683
GOTERM_BP_DIRECT	GO:0042795~snRNA transcription from RNA polymerase II promoter	4	0.738007	0.522556	ENSG00000173559, ENSG00000188342, ENSG00000114503, ENSG00000136937	490	65	11565	1.45243	1	0.999703	99.9998
GOTERM_BP_DIRECT	GO:0006368~transcription elongation from RNA polymerase II promoter	3	0.553506	0.802113	ENSG00000188342, ENSG00000114503, ENSG00000136937	490	70	11565	1.01152	1	1	100
Annotation Cluster 42	Enrichment Score: 0.6015784473218779
Category	Term	Count	%	P Value	Genes	List Total	Pop Hits	Pop Total	Fold Enrichment	Bonferroni	Benjamini	FDR
INTERPRO	IPR018503:Tetraspanin, conserved site	3	0.553506	0.15338	ENSG00000000003, ENSG00000135404, ENSG00000214063	513	17	12437	4.27829	1	0.997258	92.7778
INTERPRO	IPR000301:Tetraspanin	3	0.553506	0.244194	ENSG00000000003, ENSG00000135404, ENSG00000214063	513	23	12437	3.16222	1	0.999717	98.7953
INTERPRO	IPR008952:Tetraspanin, EC2 domain	3	0.553506	0.259666	ENSG00000000003, ENSG00000135404, ENSG00000214063	513	24	12437	3.03046	1	0.999801	99.1308
INTERPRO	IPR018499:Tetraspanin/Peripherin	3	0.553506	0.290612	ENSG00000000003, ENSG00000135404, ENSG00000214063	513	26	12437	2.79735	1	0.999872	99.557
PIR_SUPERFAMILY	PIRSF002419:tetraspanin	3	0.553506	0.347437	ENSG00000000003, ENSG00000135404, ENSG00000214063	66	23	1225	2.42095	1	1	98.6728
Annotation Cluster 43	Enrichment Score: 0.5793410456005859
Category	Term	Count	%	P Value	Genes	List Total	Pop Hits	Pop Total	Fold Enrichment	Bonferroni	Benjamini	FDR
BIOCARTA	h_il6Pathway:IL 6 signaling pathway	5	0.922509	0.0372245	ENSG00000134352, ENSG00000160691, ENSG00000177606, ENSG00000168610, ENSG00000172216	84	20	1265	3.76488	0.999034	0.901139	37.4093
BIOCARTA	h_tpoPathway:TPO Signaling Pathway	3	0.553506	0.429362	ENSG00000160691, ENSG00000177606, ENSG00000168610	84	22	1265	2.05357	1	0.990595	99.9021
BIOCARTA	h_egfPathway:EGF Signaling Pathway	3	0.553506	0.538917	ENSG00000160691, ENSG00000177606, ENSG00000168610	84	27	1265	1.67328	1	0.995699	99.993
BIOCARTA	h_pdgfPathway:PDGF Signaling Pathway	3	0.553506	0.559064	ENSG00000160691, ENSG00000177606, ENSG00000168610	84	28	1265	1.61352	1	0.996113	99.9959
Annotation Cluster 44	Enrichment Score: 0.5686985162245021
Category	Term	Count	%	P Value	Genes	List Total	Pop Hits	Pop Total	Fold Enrichment	Bonferroni	Benjamini	FDR
BIOCARTA	h_mapkPathway:MAPKinase Signaling Pathway	9	1.66052	0.170485	ENSG00000099875, ENSG00000160691, ENSG00000114738, ENSG00000177606, ENSG00000105329, ENSG00000092969, ENSG00000162889, ENSG00000173039, ENSG00000034152	84	83	1265	1.63296	1	0.942181	90.0606
BIOCARTA	h_p38mapkPathway:p38 MAPK Signaling Pathway	5	0.922509	0.220763	ENSG00000160691, ENSG00000105329, ENSG00000106211, ENSG00000092969, ENSG00000162889	84	37	1265	2.03507	1	0.961632	95.4085
GOTERM_BP_DIRECT	GO:0048839~inner ear development	3	0.553506	0.348635	ENSG00000105329, ENSG00000092969, ENSG00000162889	490	29	11565	2.44159	1	0.996681	99.9514
KEGG_PATHWAY	hsa05220:Chronic myeloid leukemia	5	0.922509	0.404784	ENSG00000160691, ENSG00000105329, ENSG00000124762, ENSG00000092969, ENSG00000173039	236	65	4735	1.54335	1	0.85408	99.8708
Annotation Cluster 45	Enrichment Score: 0.5645394466633034
Category	Term	Count	%	P Value	Genes	List Total	Pop Hits	Pop Total	Fold Enrichment	Bonferroni	Benjamini	FDR
INTERPRO	IPR003961:Fibronectin, type III	11	2.02952	0.127938	ENSG00000112964, ENSG00000167601, ENSG00000134352, ENSG00000070886, ENSG00000142166, ENSG00000075420, ENSG00000106278, ENSG00000153208, ENSG00000100368, ENSG00000101871, ENSG00000102531	513	161	12437	1.6564	1	0.997272	88.4754
UP_SEQ_FEATURE	domain:Fibronectin type-III 2	8	1.47601	0.148127	ENSG00000167601, ENSG00000134352, ENSG00000070886, ENSG00000142166, ENSG00000075420, ENSG00000153208, ENSG00000100368, ENSG00000102531	530	108	13062	1.82558	1	0.998958	93.0298
UP_SEQ_FEATURE	domain:Fibronectin type-III 1	8	1.47601	0.153169	ENSG00000167601, ENSG00000134352, ENSG00000070886, ENSG00000142166, ENSG00000075420, ENSG00000153208, ENSG00000100368, ENSG00000102531	530	109	13062	1.80883	1	0.998582	93.6844
SMART	SM00060:FN3	9	1.66052	0.201018	ENSG00000167601, ENSG00000134352, ENSG00000070886, ENSG00000075420, ENSG00000106278, ENSG00000153208, ENSG00000100368, ENSG00000101871, ENSG00000102531	313	124	6872	1.59353	1	0.967969	94.3703
UP_SEQ_FEATURE	domain:Fibronectin type-III 5	3	0.553506	0.485894	ENSG00000134352, ENSG00000075420, ENSG00000102531	530	40	13062	1.8484	1	0.999999	99.9984
UP_SEQ_FEATURE	domain:Fibronectin type-III 3	4	0.738007	0.581373	ENSG00000134352, ENSG00000142166, ENSG00000075420, ENSG00000102531	530	74	13062	1.33218	1	1	99.9999
UP_SEQ_FEATURE	domain:Fibronectin type-III 4	3	0.553506	0.677934	ENSG00000134352, ENSG00000075420, ENSG00000102531	530	57	13062	1.29712	1	1	100
Annotation Cluster 46	Enrichment Score: 0.5576951129304104
Category	Term	Count	%	P Value	Genes	List Total	Pop Hits	Pop Total	Fold Enrichment	Bonferroni	Benjamini	FDR
INTERPRO	IPR013783:Immunoglobulin-like fold	27	4.98155	0.0301574	ENSG00000070886, ENSG00000104972, ENSG00000106278, ENSG00000130202, ENSG00000153029, ENSG00000129116, ENSG00000173039, ENSG00000134352, ENSG00000116815, ENSG00000143226, ENSG00000127418, ENSG00000010610, ENSG00000197965, ENSG00000142166, ENSG00000182985, ENSG00000167851, ENSG00000102531, ENSG00000196576, ENSG00000112964, ENSG00000167601, ENSG00000120217, ENSG00000153208, ENSG00000075420, ENSG0000…	513	427	12437	1.53297	1	0.952053	38.3265
UP_SEQ_FEATURE	domain:Ig-like V-type	7	1.29151	0.0535146	ENSG00000120217, ENSG00000197965, ENSG00000010610, ENSG00000182985, ENSG00000130202, ENSG00000167851, ENSG00000235568	530	67	13062	2.57488	1	0.989748	59.8989
UP_SEQ_FEATURE	domain:Ig-like C2-type 1	9	1.66052	0.109842	ENSG00000167601, ENSG00000143226, ENSG00000104972, ENSG00000153208, ENSG00000127418, ENSG00000010610, ENSG00000182985, ENSG00000130202, ENSG00000129116	530	119	13062	1.86393	1	0.996398	85.5307
UP_SEQ_FEATURE	domain:Ig-like C2-type 2	9	1.66052	0.109842	ENSG00000167601, ENSG00000143226, ENSG00000104972, ENSG00000153208, ENSG00000127418, ENSG00000010610, ENSG00000182985, ENSG00000130202, ENSG00000129116	530	119	13062	1.86393	1	0.996398	85.5307
UP_KEYWORDS	Immunoglobulin domain	16	2.95203	0.134969	ENSG00000104972, ENSG00000197965, ENSG00000130202, ENSG00000182985, ENSG00000167851, ENSG00000153029, ENSG00000129116, ENSG00000235568, ENSG00000167601, ENSG00000134352, ENSG00000120217, ENSG00000116815, ENSG00000143226, ENSG00000153208, ENSG00000127418, ENSG00000010610	530	273	13200	1.45967	1	0.605951	86.0431
INTERPRO	IPR007110:Immunoglobulin-like domain	15	2.76753	0.311516	ENSG00000134352, ENSG00000167601, ENSG00000120217, ENSG00000116815, ENSG00000143226, ENSG00000104972, ENSG00000197965, ENSG00000153208, ENSG00000127418, ENSG00000010610, ENSG00000130202, ENSG00000182985, ENSG00000153029, ENSG00000167851, ENSG00000129116	513	289	12437	1.25832	1	0.999852	99.7237
INTERPRO	IPR013106:Immunoglobulin V-set	6	1.10701	0.377994	ENSG00000120217, ENSG00000197965, ENSG00000010610, ENSG00000182985, ENSG00000130202, ENSG00000167851	513	98	12437	1.48431	1	0.999919	99.9444
INTERPRO	IPR003599:Immunoglobulin subtype	12	2.21402	0.420857	ENSG00000167601, ENSG00000120217, ENSG00000143226, ENSG00000104972, ENSG00000197965, ENSG00000153208, ENSG00000127418, ENSG00000010610, ENSG00000182985, ENSG00000130202, ENSG00000167851, ENSG00000129116	513	243	12437	1.19722	1	0.999964	99.982
INTERPRO	IPR013151:Immunoglobulin	3	0.553506	0.467629	ENSG00000104972, ENSG00000153208, ENSG00000010610	513	38	12437	1.91397	1	0.999983	99.9952
SMART	SM00409:IG	12	2.21402	0.549032	ENSG00000167601, ENSG00000120217, ENSG00000143226, ENSG00000104972, ENSG00000197965, ENSG00000153208, ENSG00000127418, ENSG00000010610, ENSG00000182985, ENSG00000130202, ENSG00000167851, ENSG00000129116	313	243	6872	1.08421	1	0.998558	99.9963
UP_SEQ_FEATURE	domain:Ig-like C2-type 3	4	0.738007	0.719012	ENSG00000104972, ENSG00000127418, ENSG00000010610, ENSG00000129116	530	91	13062	1.08331	1	1	100
INTERPRO	IPR003598:Immunoglobulin subtype 2	6	1.10701	0.793526	ENSG00000143226, ENSG00000104972, ENSG00000127418, ENSG00000010610, ENSG00000182985, ENSG00000129116	513	160	12437	0.909137	1	1	100
SMART	SM00408:IGc2	6	1.10701	0.858951	ENSG00000143226, ENSG00000104972, ENSG00000127418, ENSG00000010610, ENSG00000182985, ENSG00000129116	313	160	6872	0.823323	1	0.999983	100
INTERPRO	IPR013098:Immunoglobulin I-set	3	0.553506	0.950104	ENSG00000127418, ENSG00000182985, ENSG00000129116	513	113	12437	0.643637	1	1	100
Annotation Cluster 47	Enrichment Score: 0.5412138808125848
Category	Term	Count	%	P Value	Genes	List Total	Pop Hits	Pop Total	Fold Enrichment	Bonferroni	Benjamini	FDR
UP_KEYWORDS	Nonsense-mediated mRNA decay	4	0.738007	0.0694317	ENSG00000189266, ENSG00000070366, ENSG00000114503, ENSG00000136937	530	24	13200	4.15094	1	0.528143	62.3685
GOTERM_BP_DIRECT	GO:0000184~nuclear-transcribed mRNA catabolic process, nonsense-mediated decay	6	1.10701	0.408332	ENSG00000189266, ENSG00000008988, ENSG00000105372, ENSG00000070366, ENSG00000114503, ENSG00000136937	490	99	11565	1.43043	1	0.998416	99.9912
GOTERM_BP_DIRECT	GO:0006406~mRNA export from nucleus	5	0.922509	0.468146	ENSG00000070366, ENSG00000114503, ENSG00000110713, ENSG00000136937, ENSG00000188529	490	83	11565	1.42181	1	0.999254	99.9987
KEGG_PATHWAY	hsa03015:mRNA surveillance pathway	5	0.922509	0.515458	ENSG00000070366, ENSG00000090621, ENSG00000090060, ENSG00000114503, ENSG00000136937	236	75	4735	1.33757	1	0.907511	99.9908
Annotation Cluster 48	Enrichment Score: 0.5347720883280839
Category	Term	Count	%	P Value	Genes	List Total	Pop Hits	Pop Total	Fold Enrichment	Bonferroni	Benjamini	FDR
UP_SEQ_FEATURE	domain:CH 2	3	0.553506	0.268866	ENSG00000138964, ENSG00000136167, ENSG00000196924	530	25	13062	2.95743	1	0.999916	99.4499
UP_SEQ_FEATURE	domain:CH 1	3	0.553506	0.268866	ENSG00000138964, ENSG00000136167, ENSG00000196924	530	25	13062	2.95743	1	0.999916	99.4499
SMART	SM00033:CH	5	0.922509	0.299758	ENSG00000138964, ENSG00000173442, ENSG00000136167, ENSG00000196924, ENSG00000117519	313	61	6872	1.79961	1	0.986613	98.9624
INTERPRO	IPR001715:Calponin homology domain	5	0.922509	0.33502	ENSG00000138964, ENSG00000173442, ENSG00000136167, ENSG00000196924, ENSG00000117519	513	71	12437	1.7073	1	0.999818	99.8403
Annotation Cluster 49	Enrichment Score: 0.5232246319885362
Category	Term	Count	%	P Value	Genes	List Total	Pop Hits	Pop Total	Fold Enrichment	Bonferroni	Benjamini	FDR
UP_KEYWORDS	Activator	32	5.90406	0.0143263	ENSG00000137693, ENSG00000172216, ENSG00000173039, ENSG00000102554, ENSG00000163565, ENSG00000177606, ENSG00000124782, ENSG00000064655, ENSG00000168610, ENSG00000129654, ENSG00000150347, ENSG00000189266, ENSG00000135272, ENSG00000113916, ENSG00000066336, ENSG00000134250, ENSG00000113300, ENSG00000144802, ENSG00000115548, ENSG00000106689, ENSG00000176046, ENSG00000185122, ENSG00000187079, ENSG0000…	530	511	13200	1.55965	0.99193	0.309776	17.7973
GOTERM_MF_DIRECT	GO:0003700~transcription factor activity, sequence-specific DNA binding	36	6.64207	0.131112	ENSG00000177374, ENSG00000185022, ENSG00000160199, ENSG00000152926, ENSG00000103326, ENSG00000087903, ENSG00000059728, ENSG00000170365, ENSG00000172216, ENSG00000173039, ENSG00000102554, ENSG00000177606, ENSG00000124782, ENSG00000104447, ENSG00000168610, ENSG00000129654, ENSG00000185650, ENSG00000168874, ENSG00000072364, ENSG00000177426, ENSG00000067955, ENSG00000113916, ENSG00000066336, ENSG0000…	491	684	11638	1.24751	1	0.885927	88.1138
UP_KEYWORDS	DNA-binding	61	11.2546	0.250616	ENSG00000185022, ENSG00000160199, ENSG00000188313, ENSG00000059728, ENSG00000173039, ENSG00000102554, ENSG00000179119, ENSG00000178053, ENSG00000124782, ENSG00000204219, ENSG00000155115, ENSG00000168610, ENSG00000104447, ENSG00000126804, ENSG00000150347, ENSG00000118503, ENSG00000133789, ENSG00000185650, ENSG00000170370, ENSG00000184678, ENSG00000113916, ENSG00000066336, ENSG00000106689, ENSG0000…	530	1369	13200	1.10975	1	0.757575	98.0126
UP_KEYWORDS	Transcription regulation	64	11.8081	0.766846	ENSG00000185022, ENSG00000059728, ENSG00000173039, ENSG00000102554, ENSG00000179119, ENSG00000124782, ENSG00000204219, ENSG00000064655, ENSG00000168610, ENSG00000104447, ENSG00000126804, ENSG00000150347, ENSG00000072364, ENSG00000135272, ENSG00000065243, ENSG00000113916, ENSG00000066336, ENSG00000134250, ENSG00000113300, ENSG00000106689, ENSG00000115548, ENSG00000165097, ENSG00000176046, ENSG0000…	530	1698	13200	0.938729	1	0.974884	100
UP_KEYWORDS	Transcription	66	12.1771	0.776786	ENSG00000185022, ENSG00000059728, ENSG00000173039, ENSG00000102554, ENSG00000179119, ENSG00000124782, ENSG00000204219, ENSG00000064655, ENSG00000155115, ENSG00000168610, ENSG00000104447, ENSG00000126804, ENSG00000150347, ENSG00000072364, ENSG00000135272, ENSG00000065243, ENSG00000113916, ENSG00000066336, ENSG00000134250, ENSG00000113300, ENSG00000137033, ENSG00000115548, ENSG00000106689, ENSG0000…	530	1756	13200	0.93609	1	0.976195	100
GOTERM_BP_DIRECT	GO:0006355~regulation of transcription, DNA-templated	42	7.74908	0.784523	ENSG00000223547, ENSG00000177374, ENSG00000198879, ENSG00000160199, ENSG00000152926, ENSG00000103326, ENSG00000087903, ENSG00000196781, ENSG00000172216, ENSG00000180353, ENSG00000205189, ENSG00000179119, ENSG00000178053, ENSG00000124782, ENSG00000064655, ENSG00000168610, ENSG00000121931, ENSG00000188529, ENSG00000189266, ENSG00000185650, ENSG00000072364, ENSG00000144791, ENSG00000177426, ENSG0000…	490	1076	11565	0.921269	1	0.999999	100
GOTERM_BP_DIRECT	GO:0006351~transcription, DNA-templated	47	8.67159	0.98861	ENSG00000223547, ENSG00000177374, ENSG00000168884, ENSG00000152926, ENSG00000087903, ENSG00000196781, ENSG00000170365, ENSG00000059728, ENSG00000172216, ENSG00000205189, ENSG00000163565, ENSG00000179119, ENSG00000178053, ENSG00000064655, ENSG00000204219, ENSG00000155115, ENSG00000168610, ENSG00000121931, ENSG00000179627, ENSG00000150347, ENSG00000189266, ENSG00000168874, ENSG00000144791, ENSG0000…	490	1450	11565	0.765032	1	1	100
Annotation Cluster 50	Enrichment Score: 0.5136393312452813
Category	Term	Count	%	P Value	Genes	List Total	Pop Hits	Pop Total	Fold Enrichment	Bonferroni	Benjamini	FDR
GOTERM_CC_DIRECT	GO:0016459~myosin complex	5	0.922509	0.0542431	ENSG00000092054, ENSG00000167315, ENSG00000135736, ENSG00000143384, ENSG00000142347	507	35	12295	3.46436	1	0.611652	54.364
INTERPRO	IPR001609:Myosin head, motor domain	3	0.553506	0.336661	ENSG00000092054, ENSG00000167315, ENSG00000142347	513	29	12437	2.50797	1	0.999793	99.8464
GOTERM_MF_DIRECT	GO:0003774~motor activity	4	0.738007	0.364004	ENSG00000092054, ENSG00000167315, ENSG00000135736, ENSG00000142347	491	51	11638	1.85903	1	0.984377	99.8949
UP_KEYWORDS	Myosin	3	0.553506	0.369079	ENSG00000092054, ENSG00000167315, ENSG00000142347	530	32	13200	2.33491	1	0.843296	99.808
SMART	SM00242:MYSc	3	0.553506	0.381845	ENSG00000092054, ENSG00000167315, ENSG00000142347	313	29	6872	2.27123	1	0.993453	99.7902
INTERPRO	IPR000048:IQ motif, EF-hand binding site	4	0.738007	0.493962	ENSG00000092054, ENSG00000167315, ENSG00000142347, ENSG00000133640	513	64	12437	1.51523	1	0.999985	99.9979
UP_KEYWORDS	Motor protein	5	0.922509	0.548506	ENSG00000092054, ENSG00000167315, ENSG00000163879, ENSG00000142347, ENSG00000166813	530	97	13200	1.2838	1	0.926013	99.998
Annotation Cluster 51	Enrichment Score: 0.4944944682270074
Category	Term	Count	%	P Value	Genes	List Total	Pop Hits	Pop Total	Fold Enrichment	Bonferroni	Benjamini	FDR
GOTERM_CC_DIRECT	GO:0001726~ruffle	7	1.29151	0.0923778	ENSG00000092820, ENSG00000139132, ENSG00000088280, ENSG00000136167, ENSG00000180263, ENSG00000129116, ENSG00000114790	507	76	12295	2.2336	1	0.701426	74.4211
GOTERM_MF_DIRECT	GO:0005089~Rho guanyl-nucleotide exchange factor activity	5	0.922509	0.321293	ENSG00000139132, ENSG00000107554, ENSG00000131037, ENSG00000180263, ENSG00000114790	491	68	11638	1.74284	1	0.977682	99.7186
GOTERM_BP_DIRECT	GO:0035023~regulation of Rho protein signal transduction	5	0.922509	0.362888	ENSG00000139132, ENSG00000107554, ENSG00000131037, ENSG00000180263, ENSG00000114790	490	72	11565	1.63903	1	0.997302	99.9672
UP_SEQ_FEATURE	domain:DH	4	0.738007	0.418969	ENSG00000139132, ENSG00000107554, ENSG00000180263, ENSG00000114790	530	58	13062	1.69967	1	0.999998	99.9879
INTERPRO	IPR000219:Dbl homology (DH) domain	4	0.738007	0.472826	ENSG00000139132, ENSG00000107554, ENSG00000180263, ENSG00000114790	513	62	12437	1.56411	1	0.999982	99.9959
SMART	SM00325:RhoGEF	4	0.738007	0.505717	ENSG00000139132, ENSG00000107554, ENSG00000180263, ENSG00000114790	313	59	6872	1.48849	1	0.998832	99.9881
Annotation Cluster 52	Enrichment Score: 0.48342436484401863
Category	Term	Count	%	P Value	Genes	List Total	Pop Hits	Pop Total	Fold Enrichment	Bonferroni	Benjamini	FDR
GOTERM_CC_DIRECT	GO:0005834~heterotrimeric G-protein complex	5	0.922509	0.00971222	ENSG00000172380, ENSG00000065135, ENSG00000146535, ENSG00000174021, ENSG00000120063	507	21	12295	5.77393	0.984047	0.291668	12.8276
KEGG_PATHWAY	hsa04062:Chemokine signaling pathway	11	2.02952	0.0608762	ENSG00000254087, ENSG00000160691, ENSG00000172380, ENSG00000065135, ENSG00000168610, ENSG00000148498, ENSG00000089159, ENSG00000174021, ENSG00000149782, ENSG00000161921, ENSG00000173039	236	116	4735	1.90258	0.999999	0.40305	55.3012
KEGG_PATHWAY	hsa04727:GABAergic synapse	5	0.922509	0.438744	ENSG00000172380, ENSG00000102287, ENSG00000065135, ENSG00000151834, ENSG00000174021	236	68	4735	1.47526	1	0.870456	99.9392
KEGG_PATHWAY	hsa04723:Retrograde endocannabinoid signaling	6	1.10701	0.454797	ENSG00000172380, ENSG00000102287, ENSG00000065135, ENSG00000151834, ENSG00000174021, ENSG00000149782	236	89	4735	1.3526	1	0.875362	99.9581
KEGG_PATHWAY	hsa05032:Morphine addiction	5	0.922509	0.557082	ENSG00000172380, ENSG00000102287, ENSG00000065135, ENSG00000151834, ENSG00000174021	236	79	4735	1.26985	1	0.920433	99.9971
KEGG_PATHWAY	hsa04726:Serotonergic synapse	5	0.922509	0.596732	ENSG00000172380, ENSG00000065135, ENSG00000189221, ENSG00000174021, ENSG00000149782	236	83	4735	1.20865	1	0.933641	99.9991
KEGG_PATHWAY	hsa04724:Glutamatergic synapse	5	0.922509	0.717677	ENSG00000172380, ENSG00000065135, ENSG00000174021, ENSG00000149782, ENSG00000079215	236	97	4735	1.0342	1	0.963318	100
KEGG_PATHWAY	hsa04728:Dopaminergic synapse	5	0.922509	0.773747	ENSG00000172380, ENSG00000065135, ENSG00000189221, ENSG00000174021, ENSG00000149782	236	105	4735	0.955408	1	0.974658	100
KEGG_PATHWAY	hsa04713:Circadian entrainment	4	0.738007	0.774738	ENSG00000172380, ENSG00000065135, ENSG00000174021, ENSG00000149782	236	81	4735	0.990793	1	0.97393	100
KEGG_PATHWAY	hsa04725:Cholinergic synapse	4	0.738007	0.868122	ENSG00000172380, ENSG00000065135, ENSG00000174021, ENSG00000149782	236	97	4735	0.827363	1	0.983812	100
Annotation Cluster 53	Enrichment Score: 0.47377476471636537
Category	Term	Count	%	P Value	Genes	List Total	Pop Hits	Pop Total	Fold Enrichment	Bonferroni	Benjamini	FDR
UP_KEYWORDS	Lipid transport	6	1.10701	0.161626	ENSG00000144909, ENSG00000177119, ENSG00000100979, ENSG00000130203, ENSG00000145246, ENSG00000130208	530	72	13200	2.07547	1	0.657187	90.8765
GOTERM_BP_DIRECT	GO:0006869~lipid transport	4	0.738007	0.37816	ENSG00000144909, ENSG00000177119, ENSG00000100979, ENSG00000130203	490	52	11565	1.81554	1	0.997725	99.9787
GOTERM_MF_DIRECT	GO:0008289~lipid binding	5	0.922509	0.620138	ENSG00000144909, ENSG00000197747, ENSG00000097033, ENSG00000100979, ENSG00000130203	491	101	11638	1.1734	1	0.998507	100
Annotation Cluster 54	Enrichment Score: 0.4726095586293519
Category	Term	Count	%	P Value	Genes	List Total	Pop Hits	Pop Total	Fold Enrichment	Bonferroni	Benjamini	FDR
GOTERM_MF_DIRECT	GO:0019905~syntaxin binding	7	1.29151	0.0551845	ENSG00000103528, ENSG00000198535, ENSG00000170348, ENSG00000165029, ENSG00000164674, ENSG00000084652, ENSG00000166263	491	65	11638	2.55259	1	0.782676	57.6939
UP_SEQ_FEATURE	domain:C2	5	0.922509	0.278207	ENSG00000138193, ENSG00000198535, ENSG00000108854, ENSG00000065243, ENSG00000149782	530	66	13062	1.86707	1	0.999917	99.5557
GOTERM_MF_DIRECT	GO:0005544~calcium-dependent phospholipid binding	4	0.738007	0.294096	ENSG00000103528, ENSG00000198535, ENSG00000164674, ENSG00000085719	491	45	11638	2.1069	1	0.974382	99.4897
INTERPRO	IPR000008:C2 calcium-dependent membrane targeting	8	1.47601	0.334476	ENSG00000138193, ENSG00000103528, ENSG00000198535, ENSG00000108854, ENSG00000065243, ENSG00000149782, ENSG00000164674, ENSG00000085719	513	137	12437	1.41569	1	0.999846	99.8382
GOTERM_BP_DIRECT	GO:0017158~regulation of calcium ion-dependent exocytosis	3	0.553506	0.348635	ENSG00000103528, ENSG00000198535, ENSG00000164674	490	29	11565	2.44159	1	0.996681	99.9514
SMART	SM00239:C2	7	1.29151	0.35006	ENSG00000138193, ENSG00000103528, ENSG00000108854, ENSG00000065243, ENSG00000149782, ENSG00000164674, ENSG00000085719	313	106	6872	1.44988	1	0.991077	99.601
GOTERM_BP_DIRECT	GO:0006906~vesicle fusion	4	0.738007	0.37816	ENSG00000103528, ENSG00000198535, ENSG00000065135, ENSG00000164674	490	52	11565	1.81554	1	0.997725	99.9787
GOTERM_BP_DIRECT	GO:0048791~calcium ion-regulated exocytosis of neurotransmitter	3	0.553506	0.394657	ENSG00000103528, ENSG00000198535, ENSG00000164674	490	32	11565	2.21269	1	0.998183	99.9868
GOTERM_MF_DIRECT	GO:0030276~clathrin binding	3	0.553506	0.582739	ENSG00000103528, ENSG00000198535, ENSG00000164674	491	46	11638	1.54582	1	0.998013	99.9998
UP_SEQ_FEATURE	domain:C2 2	3	0.553506	0.628328	ENSG00000103528, ENSG00000164674, ENSG00000085719	530	52	13062	1.42184	1	1	100
UP_SEQ_FEATURE	domain:C2 1	3	0.553506	0.628328	ENSG00000103528, ENSG00000164674, ENSG00000085719	530	52	13062	1.42184	1	1	100
Annotation Cluster 55	Enrichment Score: 0.4653000446001313
Category	Term	Count	%	P Value	Genes	List Total	Pop Hits	Pop Total	Fold Enrichment	Bonferroni	Benjamini	FDR
SMART	SM00429:IPT	3	0.553506	0.297916	ENSG00000077150, ENSG00000196576, ENSG00000173039	313	24	6872	2.74441	1	0.989106	98.9269
INTERPRO	IPR002909:Cell surface receptor IPT/TIG	3	0.553506	0.32139	ENSG00000077150, ENSG00000196576, ENSG00000173039	513	28	12437	2.59754	1	0.99984	99.78
INTERPRO	IPR014756:Immunoglobulin E-set	5	0.922509	0.419734	ENSG00000113369, ENSG00000196924, ENSG00000077150, ENSG00000196576, ENSG00000173039	513	80	12437	1.51523	1	0.999969	99.9814
Annotation Cluster 56	Enrichment Score: 0.4527305834292582
Category	Term	Count	%	P Value	Genes	List Total	Pop Hits	Pop Total	Fold Enrichment	Bonferroni	Benjamini	FDR
GOTERM_MF_DIRECT	GO:0009931~calcium-dependent protein serine/threonine kinase activity	3	0.553506	0.0322754	ENSG00000099875, ENSG00000114738, ENSG00000162889	491	7	11638	10.1583	1	0.661305	39.1754
GOTERM_BP_DIRECT	GO:0018108~peptidyl-tyrosine phosphorylation	11	2.02952	0.04666	ENSG00000167601, ENSG00000147475, ENSG00000254087, ENSG00000143479, ENSG00000070886, ENSG00000153208, ENSG00000138685, ENSG00000100368, ENSG00000166483, ENSG00000173517, ENSG00000034152	490	129	11565	2.01258	1	0.781183	57.2772
GOTERM_BP_DIRECT	GO:0030168~platelet activation	8	1.47601	0.0611655	ENSG00000167601, ENSG00000254087, ENSG00000188313, ENSG00000181104, ENSG00000153208, ENSG00000146535, ENSG00000196924, ENSG00000120063	490	83	11565	2.2749	1	0.824628	67.4801
UP_KEYWORDS	Tyrosine-protein kinase	8	1.47601	0.0865938	ENSG00000167601, ENSG00000254087, ENSG00000143479, ENSG00000070886, ENSG00000153208, ENSG00000166483, ENSG00000173517, ENSG00000034152	530	95	13200	2.09732	1	0.530599	70.7751
GOTERM_MF_DIRECT	GO:0004713~protein tyrosine kinase activity	9	1.66052	0.0998274	ENSG00000167601, ENSG00000147475, ENSG00000254087, ENSG00000143479, ENSG00000153208, ENSG00000138685, ENSG00000100368, ENSG00000166483, ENSG00000034152	491	112	11638	1.90468	1	0.858825	79.6838
INTERPRO	IPR001245:Serine-threonine/tyrosine-protein kinase catalytic domain	8	1.47601	0.219028	ENSG00000167601, ENSG00000254087, ENSG00000070886, ENSG00000138696, ENSG00000153208, ENSG00000091436, ENSG00000107779, ENSG00000119408	513	119	12437	1.62983	1	0.99953	97.9797
GOTERM_MF_DIRECT	GO:0004683~calmodulin-dependent protein kinase activity	3	0.553506	0.220695	ENSG00000099875, ENSG00000114738, ENSG00000162889	491	21	11638	3.38609	1	0.946057	97.7149
UP_KEYWORDS	Kinase	29	5.35055	0.276407	ENSG00000143479, ENSG00000070886, ENSG00000151151, ENSG00000162433, ENSG00000173542, ENSG00000138696, ENSG00000107779, ENSG00000138756, ENSG00000091436, ENSG00000131037, ENSG00000124762, ENSG00000164543, ENSG00000119408, ENSG00000173517, ENSG00000162889, ENSG00000034152, ENSG00000176170, ENSG00000099875, ENSG00000151491, ENSG00000065243, ENSG00000081320, ENSG00000167601, ENSG00000254087, ENSG0000…	530	618	13200	1.16871	1	0.772418	98.7649
UP_SEQ_FEATURE	active site:Proton acceptor	26	4.79705	0.299348	ENSG00000143479, ENSG00000070886, ENSG00000162496, ENSG00000138696, ENSG00000065833, ENSG00000107779, ENSG00000138756, ENSG00000091436, ENSG00000164543, ENSG00000119408, ENSG00000173517, ENSG00000162889, ENSG00000034152, ENSG00000099875, ENSG00000198431, ENSG00000143891, ENSG00000065243, ENSG00000081320, ENSG00000103876, ENSG00000167601, ENSG00000254087, ENSG00000114738, ENSG00000121039, ENSG0000…	530	549	13062	1.16717	1	0.999949	99.7289
INTERPRO	IPR008271:Serine/threonine-protein kinase, active site	14	2.58303	0.309362	ENSG00000143479, ENSG00000099875, ENSG00000138696, ENSG00000107779, ENSG00000065243, ENSG00000081320, ENSG00000138756, ENSG00000114738, ENSG00000091436, ENSG00000166483, ENSG00000164543, ENSG00000119408, ENSG00000162889, ENSG00000034152	513	267	12437	1.2712	1	0.999871	99.7097
INTERPRO	IPR017441:Protein kinase, ATP binding site	16	2.95203	0.359264	ENSG00000143479, ENSG00000099875, ENSG00000070886, ENSG00000138696, ENSG00000107779, ENSG00000065243, ENSG00000081320, ENSG00000254087, ENSG00000167601, ENSG00000114738, ENSG00000153208, ENSG00000166483, ENSG00000164543, ENSG00000119408, ENSG00000162889, ENSG00000034152	513	324	12437	1.19722	1	0.999878	99.9111
UP_SEQ_FEATURE	domain:Protein kinase	19	3.50554	0.362336	ENSG00000143479, ENSG00000099875, ENSG00000070886, ENSG00000138696, ENSG00000107779, ENSG00000065243, ENSG00000081320, ENSG00000138756, ENSG00000254087, ENSG00000167601, ENSG00000114738, ENSG00000153208, ENSG00000091436, ENSG00000166483, ENSG00000164543, ENSG00000119408, ENSG00000173517, ENSG00000162889, ENSG00000034152	530	402	13062	1.16483	1	0.999989	99.9433
GOTERM_BP_DIRECT	GO:0046777~protein autophosphorylation	8	1.47601	0.415253	ENSG00000254087, ENSG00000099875, ENSG00000070886, ENSG00000114738, ENSG00000119408, ENSG00000081320, ENSG00000173517, ENSG00000162889	490	145	11565	1.30218	1	0.998502	99.9929
INTERPRO	IPR008266:Tyrosine-protein kinase, active site	5	0.922509	0.429036	ENSG00000167601, ENSG00000254087, ENSG00000070886, ENSG00000153208, ENSG00000173517	513	81	12437	1.49652	1	0.999966	99.9856
INTERPRO	IPR000719:Protein kinase, catalytic domain	19	3.50554	0.435527	ENSG00000143479, ENSG00000099875, ENSG00000070886, ENSG00000138696, ENSG00000107779, ENSG00000065243, ENSG00000081320, ENSG00000138756, ENSG00000254087, ENSG00000167601, ENSG00000114738, ENSG00000153208, ENSG00000091436, ENSG00000166483, ENSG00000164543, ENSG00000119408, ENSG00000173517, ENSG00000162889, ENSG00000034152	513	412	12437	1.11803	1	0.999967	99.988
UP_SEQ_FEATURE	binding site:ATP	20	3.69004	0.487868	ENSG00000143479, ENSG00000099875, ENSG00000070886, ENSG00000138696, ENSG00000107779, ENSG00000065243, ENSG00000081320, ENSG00000103966, ENSG00000138756, ENSG00000254087, ENSG00000167601, ENSG00000114738, ENSG00000153208, ENSG00000091436, ENSG00000166483, ENSG00000164543, ENSG00000119408, ENSG00000173517, ENSG00000162889, ENSG00000034152	530	458	13062	1.07621	1	0.999999	99.9985
SMART	SM00220:S_TKc	15	2.76753	0.533557	ENSG00000143479, ENSG00000099875, ENSG00000138696, ENSG00000107779, ENSG00000065243, ENSG00000081320, ENSG00000138756, ENSG00000114738, ENSG00000091436, ENSG00000166483, ENSG00000164543, ENSG00000119408, ENSG00000162889, ENSG00000173517, ENSG00000034152	313	307	6872	1.07273	1	0.998491	99.9943
GOTERM_BP_DIRECT	GO:0006468~protein phosphorylation	17	3.13653	0.548279	ENSG00000143479, ENSG00000099875, ENSG00000138696, ENSG00000105329, ENSG00000107779, ENSG00000065243, ENSG00000081320, ENSG00000092969, ENSG00000138756, ENSG00000254087, ENSG00000153208, ENSG00000091436, ENSG00000185122, ENSG00000164543, ENSG00000119408, ENSG00000162889, ENSG00000085719	490	381	11565	1.05311	1	0.99978	99.9999
INTERPRO	IPR020635:Tyrosine-protein kinase, catalytic domain	4	0.738007	0.564368	ENSG00000167601, ENSG00000254087, ENSG00000070886, ENSG00000153208	513	71	12437	1.36584	1	0.999997	99.9998
INTERPRO	IPR011009:Protein kinase-like domain	19	3.50554	0.585138	ENSG00000143479, ENSG00000099875, ENSG00000070886, ENSG00000138696, ENSG00000107779, ENSG00000065243, ENSG00000081320, ENSG00000138756, ENSG00000254087, ENSG00000167601, ENSG00000114738, ENSG00000153208, ENSG00000091436, ENSG00000166483, ENSG00000164543, ENSG00000119408, ENSG00000173517, ENSG00000162889, ENSG00000034152	513	450	12437	1.02362	1	0.999998	99.9999
GOTERM_MF_DIRECT	GO:0004674~protein serine/threonine kinase activity	14	2.58303	0.602431	ENSG00000143479, ENSG00000099875, ENSG00000138696, ENSG00000107779, ENSG00000065243, ENSG00000081320, ENSG00000138756, ENSG00000114738, ENSG00000091436, ENSG00000164543, ENSG00000119408, ENSG00000162889, ENSG00000034152, ENSG00000085719	491	322	11638	1.03055	1	0.998301	99.9999
UP_KEYWORDS	Nucleotide-binding	58	10.7011	0.629583	ENSG00000138696, ENSG00000107779, ENSG00000103966, ENSG00000138756, ENSG00000186591, ENSG00000076685, ENSG00000065135, ENSG00000120063, ENSG00000143622, ENSG00000173517, ENSG00000034152, ENSG00000176170, ENSG00000143545, ENSG00000146535, ENSG00000103275, ENSG00000065243, ENSG00000134815, ENSG00000145246, ENSG00000142347, ENSG00000090060, ENSG00000168461, ENSG00000254087, ENSG00000100504, ENSG0000…	530	1471	13200	0.982004	1	0.944111	99.9999
SMART	SM00219:TyrKc	4	0.738007	0.63216	ENSG00000167601, ENSG00000254087, ENSG00000070886, ENSG00000153208	313	71	6872	1.23692	1	0.999061	99.9997
UP_KEYWORDS	Serine/threonine-protein kinase	13	2.39852	0.700042	ENSG00000143479, ENSG00000099875, ENSG00000114738, ENSG00000138696, ENSG00000091436, ENSG00000107779, ENSG00000065243, ENSG00000119408, ENSG00000164543, ENSG00000081320, ENSG00000162889, ENSG00000034152, ENSG00000138756	530	336	13200	0.963612	1	0.960967	100
GOTERM_BP_DIRECT	GO:0018105~peptidyl-serine phosphorylation	5	0.922509	0.728733	ENSG00000099875, ENSG00000114738, ENSG00000065243, ENSG00000119408, ENSG00000162889	490	116	11565	1.01733	1	0.999996	100
UP_KEYWORDS	Transferase	51	9.40959	0.785541	ENSG00000188647, ENSG00000198805, ENSG00000138696, ENSG00000108854, ENSG00000107779, ENSG00000138756, ENSG00000186591, ENSG00000118705, ENSG00000170961, ENSG00000057252, ENSG00000131037, ENSG00000173517, ENSG00000034152, ENSG00000176170, ENSG00000151491, ENSG00000065243, ENSG00000156671, ENSG00000090060, ENSG00000254087, ENSG00000100504, ENSG00000114738, ENSG00000011422, ENSG00000153208, ENSG0000…	530	1372	13200	0.925793	1	0.976566	100
GOTERM_MF_DIRECT	GO:0004672~protein kinase activity	11	2.02952	0.823755	ENSG00000143479, ENSG00000099875, ENSG00000114738, ENSG00000065243, ENSG00000166483, ENSG00000119408, ENSG00000164543, ENSG00000081320, ENSG00000162889, ENSG00000138756, ENSG00000034152	491	302	11638	0.863341	1	0.999961	100
UP_SEQ_FEATURE	nucleotide phosphate-binding region:ATP	29	5.35055	0.840758	ENSG00000143479, ENSG00000070886, ENSG00000162433, ENSG00000138696, ENSG00000136816, ENSG00000107779, ENSG00000103966, ENSG00000138756, ENSG00000091436, ENSG00000164543, ENSG00000119408, ENSG00000173517, ENSG00000162889, ENSG00000166813, ENSG00000034152, ENSG00000078177, ENSG00000099875, ENSG00000188342, ENSG00000065243, ENSG00000134815, ENSG00000145246, ENSG00000142347, ENSG00000081320, ENSG0000…	530	813	13062	0.879106	1	1	100
UP_KEYWORDS	ATP-binding	40	7.38007	0.892609	ENSG00000143479, ENSG00000151151, ENSG00000070886, ENSG00000162433, ENSG00000138696, ENSG00000136816, ENSG00000107779, ENSG00000103966, ENSG00000138756, ENSG00000186591, ENSG00000165029, ENSG00000173110, ENSG00000091436, ENSG00000119408, ENSG00000164543, ENSG00000166813, ENSG00000162889, ENSG00000173517, ENSG00000176170, ENSG00000034152, ENSG00000078177, ENSG00000099875, ENSG00000188342, ENSG0000…	530	1156	13200	0.861788	1	0.991836	100
GOTERM_MF_DIRECT	GO:0005524~ATP binding	43	7.93358	0.939959	ENSG00000143479, ENSG00000151151, ENSG00000070886, ENSG00000162433, ENSG00000138696, ENSG00000136816, ENSG00000107779, ENSG00000103966, ENSG00000138756, ENSG00000186591, ENSG00000165029, ENSG00000173110, ENSG00000091436, ENSG00000119408, ENSG00000164543, ENSG00000166813, ENSG00000162889, ENSG00000173517, ENSG00000133789, ENSG00000176170, ENSG00000034152, ENSG00000078177, ENSG00000099875, ENSG0000…	491	1227	11638	0.830655	1	1	100
Annotation Cluster 57	Enrichment Score: 0.44403612785401264
Category	Term	Count	%	P Value	Genes	List Total	Pop Hits	Pop Total	Fold Enrichment	Bonferroni	Benjamini	FDR
INTERPRO	IPR008983:Tumour necrosis factor-like domain	4	0.738007	0.133684	ENSG00000131094, ENSG00000158813, ENSG00000138080, ENSG00000102524	513	31	12437	3.12821	1	0.997346	89.6173
UP_SEQ_FEATURE	domain:Collagen-like	3	0.553506	0.238437	ENSG00000131094, ENSG00000158813, ENSG00000138080	530	23	13062	3.2146	1	0.999831	98.9169
GOTERM_CC_DIRECT	GO:0005581~collagen trimer	4	0.738007	0.493762	ENSG00000131094, ENSG00000158813, ENSG00000138080, ENSG00000122884	507	64	12295	1.51566	1	0.9704	99.9931
UP_KEYWORDS	Collagen	4	0.738007	0.536228	ENSG00000131094, ENSG00000158813, ENSG00000138080, ENSG00000122884	530	70	13200	1.42318	1	0.925149	99.9971
INTERPRO	IPR008160:Collagen triple helix repeat	3	0.553506	0.713671	ENSG00000131094, ENSG00000158813, ENSG00000138080	513	60	12437	1.21218	1	1	100
Annotation Cluster 58	Enrichment Score: 0.43627809797569284
Category	Term	Count	%	P Value	Genes	List Total	Pop Hits	Pop Total	Fold Enrichment	Bonferroni	Benjamini	FDR
UP_KEYWORDS	Chloride	4	0.738007	0.247231	ENSG00000102287, ENSG00000151834, ENSG00000177119, ENSG00000109861	530	43	13200	2.31681	1	0.757255	97.8871
GOTERM_BP_DIRECT	GO:1902476~chloride transmembrane transport	5	0.922509	0.257188	ENSG00000102287, ENSG00000151834, ENSG00000177119, ENSG00000115902, ENSG00000113504	490	61	11565	1.93459	1	0.988491	99.4966
GOTERM_CC_DIRECT	GO:0034707~chloride channel complex	3	0.553506	0.336527	ENSG00000102287, ENSG00000151834, ENSG00000177119	507	29	12295	2.50867	1	0.931176	99.6883
UP_KEYWORDS	Chloride channel	3	0.553506	0.354463	ENSG00000102287, ENSG00000151834, ENSG00000177119	530	31	13200	2.41023	1	0.831819	99.7379
UP_KEYWORDS	Ion channel	8	1.47601	0.868291	ENSG00000102287, ENSG00000151834, ENSG00000177119, ENSG00000138622, ENSG00000152315, ENSG00000152049, ENSG00000103534, ENSG00000143603	530	246	13200	0.80994	1	0.988711	100
Annotation Cluster 59	Enrichment Score: 0.3996165014177772
Category	Term	Count	%	P Value	Genes	List Total	Pop Hits	Pop Total	Fold Enrichment	Bonferroni	Benjamini	FDR
INTERPRO	IPR001478:PDZ domain	8	1.47601	0.31445	ENSG00000154553, ENSG00000163110, ENSG00000141527, ENSG00000148498, ENSG00000163629, ENSG00000164066, ENSG00000131941, ENSG00000166263	513	134	12437	1.44738	1	0.999835	99.7417
UP_SEQ_FEATURE	domain:PDZ	6	1.10701	0.381096	ENSG00000154553, ENSG00000163110, ENSG00000141527, ENSG00000164066, ENSG00000131941, ENSG00000166263	530	100	13062	1.47872	1	0.999994	99.9655
SMART	SM00228:PDZ	7	1.29151	0.527915	ENSG00000154553, ENSG00000163110, ENSG00000148498, ENSG00000163629, ENSG00000164066, ENSG00000131941, ENSG00000166263	313	128	6872	1.20068	1	0.998693	99.9934
Annotation Cluster 60	Enrichment Score: 0.3954082749296363
Category	Term	Count	%	P Value	Genes	List Total	Pop Hits	Pop Total	Fold Enrichment	Bonferroni	Benjamini	FDR
KEGG_PATHWAY	hsa05120:Epithelial cell signaling in Helicobacter pylori infection	6	1.10701	0.100113	ENSG00000254087, ENSG00000110719, ENSG00000177606, ENSG00000113732, ENSG00000106278, ENSG00000173039	236	50	4735	2.40763	1	0.542803	74.1376
KEGG_PATHWAY	hsa04662:B cell receptor signaling pathway	3	0.553506	0.791485	ENSG00000254087, ENSG00000177606, ENSG00000173039	236	58	4735	1.03777	1	0.972835	100
GOTERM_BP_DIRECT	GO:0038095~Fc-epsilon receptor signaling pathway	4	0.738007	0.821941	ENSG00000254087, ENSG00000160691, ENSG00000177606, ENSG00000173039	490	104	11565	0.907771	1	1	100
Annotation Cluster 61	Enrichment Score: 0.38833362865664767
Category	Term	Count	%	P Value	Genes	List Total	Pop Hits	Pop Total	Fold Enrichment	Bonferroni	Benjamini	FDR
GOTERM_BP_DIRECT	GO:0060271~cilium morphogenesis	8	1.47601	0.25135	ENSG00000087903, ENSG00000166128, ENSG00000196924, ENSG00000170264, ENSG00000018408, ENSG00000164066, ENSG00000158163, ENSG00000129654	490	121	11565	1.56047	1	0.987672	99.4213
GOTERM_BP_DIRECT	GO:0042384~cilium assembly	6	1.10701	0.475066	ENSG00000087903, ENSG00000196924, ENSG00000170264, ENSG00000164066, ENSG00000158163, ENSG00000129654	490	107	11565	1.32348	1	0.999337	99.999
UP_KEYWORDS	Cilium biogenesis/degradation	6	1.10701	0.572752	ENSG00000162004, ENSG00000087903, ENSG00000196924, ENSG00000170264, ENSG00000164066, ENSG00000129654	530	126	13200	1.18598	1	0.931405	99.999
Annotation Cluster 62	Enrichment Score: 0.3799513633304063
Category	Term	Count	%	P Value	Genes	List Total	Pop Hits	Pop Total	Fold Enrichment	Bonferroni	Benjamini	FDR
UP_SEQ_FEATURE	domain:RRM 4	3	0.553506	0.0826188	ENSG00000119314, ENSG00000090621, ENSG00000183808	530	12	13062	6.16132	1	0.994318	76.1328
UP_SEQ_FEATURE	domain:RRM 3	5	0.922509	0.0829973	ENSG00000119314, ENSG00000163694, ENSG00000090621, ENSG00000162437, ENSG00000183808	530	41	13062	3.00552	1	0.993231	76.2958
UP_SEQ_FEATURE	domain:RRM 2	5	0.922509	0.47109	ENSG00000119314, ENSG00000163694, ENSG00000090621, ENSG00000162437, ENSG00000183808	530	87	13062	1.4164	1	0.999999	99.9975
UP_SEQ_FEATURE	domain:RRM 1	5	0.922509	0.47109	ENSG00000119314, ENSG00000163694, ENSG00000090621, ENSG00000162437, ENSG00000183808	530	87	13062	1.4164	1	0.999999	99.9975
INTERPRO	IPR000504:RNA recognition motif domain	8	1.47601	0.547892	ENSG00000119314, ENSG00000163694, ENSG00000090621, ENSG00000162437, ENSG00000183808, ENSG00000131013, ENSG00000114503, ENSG00000188529	513	169	12437	1.14763	1	0.999995	99.9996
SMART	SM00360:RRM	8	1.47601	0.581721	ENSG00000119314, ENSG00000163694, ENSG00000090621, ENSG00000162437, ENSG00000183808, ENSG00000131013, ENSG00000114503, ENSG00000188529	313	158	6872	1.11166	1	0.998446	99.9986
UP_KEYWORDS	RNA-binding	21	3.87454	0.625881	ENSG00000185650, ENSG00000119314, ENSG00000162437, ENSG00000134815, ENSG00000131013, ENSG00000090060, ENSG00000066336, ENSG00000114503, ENSG00000113300, ENSG00000181588, ENSG00000105939, ENSG00000143977, ENSG00000163694, ENSG00000056097, ENSG00000090621, ENSG00000183808, ENSG00000122729, ENSG00000082898, ENSG00000108256, ENSG00000254726, ENSG00000188529	530	525	13200	0.996226	1	0.945308	99.9998
INTERPRO	IPR012677:Nucleotide-binding, alpha-beta plait	8	1.47601	0.731254	ENSG00000119314, ENSG00000163694, ENSG00000090621, ENSG00000162437, ENSG00000183808, ENSG00000131013, ENSG00000114503, ENSG00000188529	513	202	12437	0.960145	1	1	100
GOTERM_MF_DIRECT	GO:0000166~nucleotide binding	10	1.84502	0.807968	ENSG00000119314, ENSG00000076685, ENSG00000162496, ENSG00000163694, ENSG00000090621, ENSG00000162437, ENSG00000183808, ENSG00000131013, ENSG00000114503, ENSG00000188529	491	270	11638	0.877876	1	0.999946	100
UP_SEQ_FEATURE	domain:RRM	3	0.553506	0.88465	ENSG00000131013, ENSG00000114503, ENSG00000188529	530	90	13062	0.821509	1	1	100
Annotation Cluster 63	Enrichment Score: 0.3707075182082266
Category	Term	Count	%	P Value	Genes	List Total	Pop Hits	Pop Total	Fold Enrichment	Bonferroni	Benjamini	FDR
UP_KEYWORDS	Rotamase	3	0.553506	0.324892	ENSG00000141756, ENSG00000106080, ENSG00000131013	530	29	13200	2.57645	1	0.810061	99.5185
GOTERM_MF_DIRECT	GO:0003755~peptidyl-prolyl cis-trans isomerase activity	3	0.553506	0.422363	ENSG00000141756, ENSG00000106080, ENSG00000131013	491	34	11638	2.09141	1	0.99079	99.9756
GOTERM_BP_DIRECT	GO:0000413~protein peptidyl-prolyl isomerization	3	0.553506	0.424503	ENSG00000141756, ENSG00000106080, ENSG00000131013	490	34	11565	2.08253	1	0.998651	99.9946
UP_KEYWORDS	Isomerase	5	0.922509	0.56476	ENSG00000141756, ENSG00000143891, ENSG00000106080, ENSG00000131013, ENSG00000111817	530	99	13200	1.25786	1	0.929073	99.9988
Annotation Cluster 64	Enrichment Score: 0.36919436706214975
Category	Term	Count	%	P Value	Genes	List Total	Pop Hits	Pop Total	Fold Enrichment	Bonferroni	Benjamini	FDR
GOTERM_BP_DIRECT	GO:0016579~protein deubiquitination	5	0.922509	0.266596	ENSG00000175390, ENSG00000168883, ENSG00000145390, ENSG00000106346, ENSG00000118503	490	62	11565	1.90339	1	0.989742	99.5987
GOTERM_MF_DIRECT	GO:0036459~thiol-dependent ubiquitinyl hydrolase activity	3	0.553506	0.493257	ENSG00000168883, ENSG00000145390, ENSG00000106346	491	39	11638	1.82328	1	0.996093	99.9966
INTERPRO	IPR001394:Peptidase C19, ubiquitin carboxyl-terminal hydrolase 2	3	0.553506	0.593596	ENSG00000168883, ENSG00000145390, ENSG00000106346	513	48	12437	1.51523	1	0.999997	99.9999
Annotation Cluster 65	Enrichment Score: 0.367811885022043
Category	Term	Count	%	P Value	Genes	List Total	Pop Hits	Pop Total	Fold Enrichment	Bonferroni	Benjamini	FDR
INTERPRO	IPR000306:Zinc finger, FYVE-type	3	0.553506	0.336661	ENSG00000139132, ENSG00000175895, ENSG00000180263	513	29	12437	2.50797	1	0.999793	99.8464
SMART	SM00064:FYVE	3	0.553506	0.381845	ENSG00000139132, ENSG00000175895, ENSG00000180263	313	29	6872	2.27123	1	0.993453	99.7902
INTERPRO	IPR017455:Zinc finger, FYVE-related	3	0.553506	0.396534	ENSG00000139132, ENSG00000175895, ENSG00000180263	513	33	12437	2.20397	1	0.999946	99.9655
UP_SEQ_FEATURE	zinc finger region:FYVE-type	3	0.553506	0.445329	ENSG00000139132, ENSG00000175895, ENSG00000180263	530	37	13062	1.99827	1	0.999999	99.9944
INTERPRO	IPR011011:Zinc finger, FYVE/PHD-type	6	1.10701	0.638115	ENSG00000139132, ENSG00000175895, ENSG00000056487, ENSG00000164674, ENSG00000180263, ENSG00000171016	513	132	12437	1.10198	1	0.999998	100
Annotation Cluster 66	Enrichment Score: 0.3551546733237878
Category	Term	Count	%	P Value	Genes	List Total	Pop Hits	Pop Total	Fold Enrichment	Bonferroni	Benjamini	FDR
UP_KEYWORDS	Wnt signaling pathway	9	1.66052	0.306135	ENSG00000177374, ENSG00000116729, ENSG00000171444, ENSG00000157240, ENSG00000167693, ENSG00000158955, ENSG00000196781, ENSG00000171016, ENSG00000073712	530	159	13200	1.40975	1	0.795117	99.3013
GOTERM_BP_DIRECT	GO:0016055~Wnt signaling pathway	8	1.47601	0.524742	ENSG00000177374, ENSG00000116729, ENSG00000171444, ENSG00000167693, ENSG00000158955, ENSG00000196781, ENSG00000171016, ENSG00000073712	490	161	11565	1.17277	1	0.999709	99.9998
GOTERM_BP_DIRECT	GO:0030178~negative regulation of Wnt signaling pathway	3	0.553506	0.5354	ENSG00000177374, ENSG00000167693, ENSG00000196781	490	42	11565	1.68586	1	0.999749	99.9999
Annotation Cluster 67	Enrichment Score: 0.34071067917843834
Category	Term	Count	%	P Value	Genes	List Total	Pop Hits	Pop Total	Fold Enrichment	Bonferroni	Benjamini	FDR
UP_SEQ_FEATURE	domain:SAM	5	0.922509	0.333438	ENSG00000198879, ENSG00000070886, ENSG00000198945, ENSG00000091436, ENSG00000156671	530	72	13062	1.71148	1	0.999972	99.8816
SMART	SM00454:SAM	5	0.922509	0.455419	ENSG00000198879, ENSG00000070886, ENSG00000198945, ENSG00000091436, ENSG00000156671	313	76	6872	1.44443	1	0.997706	99.9587
INTERPRO	IPR001660:Sterile alpha motif domain	5	0.922509	0.456688	ENSG00000198879, ENSG00000070886, ENSG00000198945, ENSG00000091436, ENSG00000156671	513	84	12437	1.44308	1	0.99998	99.9934
INTERPRO	IPR013761:Sterile alpha motif/pointed domain	5	0.922509	0.625334	ENSG00000198879, ENSG00000070886, ENSG00000198945, ENSG00000091436, ENSG00000156671	513	104	12437	1.16556	1	0.999998	100
Annotation Cluster 68	Enrichment Score: 0.33028692179103647
Category	Term	Count	%	P Value	Genes	List Total	Pop Hits	Pop Total	Fold Enrichment	Bonferroni	Benjamini	FDR
UP_SEQ_FEATURE	DNA-binding region:Basic motif	8	1.47601	0.158289	ENSG00000168874, ENSG00000185022, ENSG00000177606, ENSG00000059728, ENSG00000165030, ENSG00000172216, ENSG00000116990, ENSG00000100644	530	110	13062	1.79238	1	0.998671	94.2897
INTERPRO	IPR011598:Myc-type, basic helix-loop-helix (bHLH) domain	4	0.738007	0.57393	ENSG00000168874, ENSG00000059728, ENSG00000116990, ENSG00000100644	513	72	12437	1.34687	1	0.999997	99.9999
UP_SEQ_FEATURE	domain:Helix-loop-helix motif	4	0.738007	0.590543	ENSG00000168874, ENSG00000059728, ENSG00000116990, ENSG00000100644	530	75	13062	1.31442	1	1	100
SMART	SM00353:HLH	4	0.738007	0.63216	ENSG00000168874, ENSG00000059728, ENSG00000116990, ENSG00000100644	313	71	6872	1.23692	1	0.999061	99.9997
GOTERM_MF_DIRECT	GO:0046983~protein dimerization activity	5	0.922509	0.657928	ENSG00000168874, ENSG00000168610, ENSG00000197056, ENSG00000059728, ENSG00000116990	491	106	11638	1.11805	1	0.998984	100
Annotation Cluster 69	Enrichment Score: 0.3199735906173969
Category	Term	Count	%	P Value	Genes	List Total	Pop Hits	Pop Total	Fold Enrichment	Bonferroni	Benjamini	FDR
UP_SEQ_FEATURE	repeat:Solcar 3	4	0.738007	0.252148	ENSG00000100075, ENSG00000178537, ENSG00000175567, ENSG00000077713	530	43	13062	2.29258	1	0.999862	99.1991
UP_SEQ_FEATURE	repeat:Solcar 2	4	0.738007	0.285393	ENSG00000100075, ENSG00000178537, ENSG00000175567, ENSG00000077713	530	46	13062	2.14307	1	0.999925	99.6238
UP_SEQ_FEATURE	repeat:Solcar 1	4	0.738007	0.285393	ENSG00000100075, ENSG00000178537, ENSG00000175567, ENSG00000077713	530	46	13062	2.14307	1	0.999925	99.6238
INTERPRO	IPR023395:Mitochondrial carrier domain	4	0.738007	0.293853	ENSG00000100075, ENSG00000178537, ENSG00000175567, ENSG00000077713	513	46	12437	2.10814	1	0.999857	99.5879
INTERPRO	IPR018108:Mitochondrial substrate/solute carrier	4	0.738007	0.293853	ENSG00000100075, ENSG00000178537, ENSG00000175567, ENSG00000077713	513	46	12437	2.10814	1	0.999857	99.5879
GOTERM_MF_DIRECT	GO:0003735~structural constituent of ribosome	6	1.10701	0.868716	ENSG00000100075, ENSG00000008988, ENSG00000178537, ENSG00000175567, ENSG00000105372, ENSG00000077713	491	176	11638	0.808045	1	0.999992	100
GOTERM_BP_DIRECT	GO:0006412~translation	7	1.29151	0.881641	ENSG00000100075, ENSG00000008988, ENSG00000178537, ENSG00000175567, ENSG00000105372, ENSG00000077713, ENSG00000090621	490	209	11565	0.790499	1	1	100
UP_KEYWORDS	Mitochondrion inner membrane	5	0.922509	0.97794	ENSG00000100075, ENSG00000178537, ENSG00000204922, ENSG00000175567, ENSG00000077713	530	219	13200	0.568622	1	0.999339	100
GOTERM_CC_DIRECT	GO:0005743~mitochondrial inner membrane	8	1.47601	0.99301	ENSG00000100075, ENSG00000178537, ENSG00000175567, ENSG00000077713, ENSG00000168610, ENSG00000167315, ENSG00000131981, ENSG00000008394	507	360	12295	0.5389	1	1	100
Annotation Cluster 70	Enrichment Score: 0.3033023697949619
Category	Term	Count	%	P Value	Genes	List Total	Pop Hits	Pop Total	Fold Enrichment	Bonferroni	Benjamini	FDR
GOTERM_BP_DIRECT	GO:0006369~termination of RNA polymerase II transcription	4	0.738007	0.435474	ENSG00000143977, ENSG00000090060, ENSG00000114503, ENSG00000136937	490	57	11565	1.65628	1	0.998862	99.9962
KEGG_PATHWAY	hsa03015:mRNA surveillance pathway	5	0.922509	0.515458	ENSG00000070366, ENSG00000090621, ENSG00000090060, ENSG00000114503, ENSG00000136937	236	75	4735	1.33757	1	0.907511	99.9908
GOTERM_BP_DIRECT	GO:0031124~mRNA 3'-end processing	3	0.553506	0.548199	ENSG00000090060, ENSG00000114503, ENSG00000136937	490	43	11565	1.64665	1	0.999787	99.9999
Annotation Cluster 71	Enrichment Score: 0.2981510315400535
Category	Term	Count	%	P Value	Genes	List Total	Pop Hits	Pop Total	Fold Enrichment	Bonferroni	Benjamini	FDR
UP_SEQ_FEATURE	repeat:TPR 4	6	1.10701	0.245779	ENSG00000175556, ENSG00000125089, ENSG00000090530, ENSG00000103852, ENSG00000102580, ENSG00000160360	530	83	13062	1.78159	1	0.999851	99.0779
UP_SEQ_FEATURE	repeat:TPR 9	3	0.553506	0.314402	ENSG00000125089, ENSG00000102580, ENSG00000160360	530	28	13062	2.64057	1	0.999959	99.811
UP_KEYWORDS	TPR repeat	8	1.47601	0.329752	ENSG00000175556, ENSG00000125089, ENSG00000090530, ENSG00000122884, ENSG00000103852, ENSG00000145780, ENSG00000102580, ENSG00000160360	530	140	13200	1.42318	1	0.811837	99.5635
UP_SEQ_FEATURE	repeat:TPR 2	7	1.29151	0.438786	ENSG00000175556, ENSG00000125089, ENSG00000090530, ENSG00000103852, ENSG00000145780, ENSG00000102580, ENSG00000160360	530	131	13062	1.31692	1	0.999999	99.9932
UP_SEQ_FEATURE	repeat:TPR 1	7	1.29151	0.438786	ENSG00000175556, ENSG00000125089, ENSG00000090530, ENSG00000103852, ENSG00000145780, ENSG00000102580, ENSG00000160360	530	131	13062	1.31692	1	0.999999	99.9932
UP_SEQ_FEATURE	repeat:TPR 8	3	0.553506	0.485894	ENSG00000125089, ENSG00000102580, ENSG00000160360	530	40	13062	1.8484	1	0.999999	99.9984
INTERPRO	IPR019734:Tetratricopeptide repeat	6	1.10701	0.491678	ENSG00000175556, ENSG00000125089, ENSG00000122884, ENSG00000103852, ENSG00000102580, ENSG00000160360	513	112	12437	1.29877	1	0.999986	99.9977
UP_SEQ_FEATURE	repeat:TPR 3	6	1.10701	0.538493	ENSG00000175556, ENSG00000125089, ENSG00000090530, ENSG00000103852, ENSG00000102580, ENSG00000160360	530	120	13062	1.23226	1	1	99.9997
UP_SEQ_FEATURE	repeat:TPR 7	3	0.553506	0.606885	ENSG00000125089, ENSG00000102580, ENSG00000160360	530	50	13062	1.47872	1	1	100
INTERPRO	IPR011990:Tetratricopeptide-like helical	8	1.47601	0.609126	ENSG00000175556, ENSG00000070366, ENSG00000125089, ENSG00000090530, ENSG00000122884, ENSG00000103852, ENSG00000102580, ENSG00000160360	513	179	12437	1.08352	1	0.999998	100
UP_SEQ_FEATURE	repeat:TPR 6	3	0.553506	0.677934	ENSG00000125089, ENSG00000102580, ENSG00000160360	530	57	13062	1.29712	1	1	100
SMART	SM00028:TPR	5	0.922509	0.709132	ENSG00000175556, ENSG00000125089, ENSG00000103852, ENSG00000102580, ENSG00000160360	313	105	6872	1.04549	1	0.999701	100
UP_SEQ_FEATURE	repeat:TPR 5	3	0.553506	0.730193	ENSG00000125089, ENSG00000102580, ENSG00000160360	530	63	13062	1.17358	1	1	100
INTERPRO	IPR013026:Tetratricopeptide repeat-containing domain	4	0.738007	0.817701	ENSG00000175556, ENSG00000122884, ENSG00000102580, ENSG00000160360	513	106	12437	0.914855	1	1	100
Annotation Cluster 72	Enrichment Score: 0.2947859899414713
Category	Term	Count	%	P Value	Genes	List Total	Pop Hits	Pop Total	Fold Enrichment	Bonferroni	Benjamini	FDR
GOTERM_BP_DIRECT	GO:0008334~histone mRNA metabolic process	3	0.553506	0.0889951	ENSG00000143977, ENSG00000114503, ENSG00000136937	490	12	11565	5.90051	1	0.888169	80.9645
GOTERM_BP_DIRECT	GO:0000245~spliceosomal complex assembly	3	0.553506	0.269732	ENSG00000168883, ENSG00000143977, ENSG00000140830	490	24	11565	2.95026	1	0.990125	99.6282
GOTERM_BP_DIRECT	GO:0006369~termination of RNA polymerase II transcription	4	0.738007	0.435474	ENSG00000143977, ENSG00000090060, ENSG00000114503, ENSG00000136937	490	57	11565	1.65628	1	0.998862	99.9962
GOTERM_BP_DIRECT	GO:0000398~mRNA splicing, via spliceosome	10	1.84502	0.466761	ENSG00000168883, ENSG00000143977, ENSG00000140830, ENSG00000162437, ENSG00000188342, ENSG00000105298, ENSG00000090060, ENSG00000114503, ENSG00000136937, ENSG00000188529	490	199	11565	1.18603	1	0.999277	99.9986
UP_KEYWORDS	mRNA splicing	9	1.66052	0.670459	ENSG00000119314, ENSG00000168883, ENSG00000143977, ENSG00000140830, ENSG00000131981, ENSG00000105298, ENSG00000114503, ENSG00000136937, ENSG00000188529	530	222	13200	1.00969	1	0.955649	100
GOTERM_CC_DIRECT	GO:0005681~spliceosomal complex	4	0.738007	0.677825	ENSG00000168883, ENSG00000143977, ENSG00000140830, ENSG00000131981	507	84	12295	1.15479	1	0.993958	100
UP_KEYWORDS	mRNA processing	11	2.02952	0.681646	ENSG00000185650, ENSG00000119314, ENSG00000168883, ENSG00000143977, ENSG00000140830, ENSG00000131981, ENSG00000105298, ENSG00000090060, ENSG00000114503, ENSG00000136937, ENSG00000188529	530	278	13200	0.985476	1	0.956437	100
KEGG_PATHWAY	hsa03040:Spliceosome	6	1.10701	0.683333	ENSG00000173110, ENSG00000168883, ENSG00000143977, ENSG00000114503, ENSG00000136937, ENSG00000188529	236	115	4735	1.04679	1	0.957086	100
GOTERM_BP_DIRECT	GO:0008380~RNA splicing	6	1.10701	0.699399	ENSG00000119314, ENSG00000168883, ENSG00000143977, ENSG00000131981, ENSG00000114503, ENSG00000136937	490	138	11565	1.02618	1	0.999991	100
UP_KEYWORDS	Spliceosome	4	0.738007	0.836477	ENSG00000168883, ENSG00000143977, ENSG00000131981, ENSG00000105298	530	113	13200	0.881616	1	0.983663	100
GOTERM_BP_DIRECT	GO:0006397~mRNA processing	4	0.738007	0.946541	ENSG00000185650, ENSG00000119314, ENSG00000168883, ENSG00000131981	490	144	11565	0.655612	1	1	100
Annotation Cluster 73	Enrichment Score: 0.2900500885009613
Category	Term	Count	%	P Value	Genes	List Total	Pop Hits	Pop Total	Fold Enrichment	Bonferroni	Benjamini	FDR
UP_KEYWORDS	Thiol protease	7	1.29151	0.285888	ENSG00000175390, ENSG00000103326, ENSG00000106346, ENSG00000109861, ENSG00000165806, ENSG00000164164, ENSG00000118503	530	111	13200	1.57063	1	0.77676	98.9675
GOTERM_MF_DIRECT	GO:0004843~thiol-dependent ubiquitin-specific protease activity	4	0.738007	0.560333	ENSG00000175390, ENSG00000106346, ENSG00000164164, ENSG00000118503	491	69	11638	1.37407	1	0.997729	99.9996
UP_KEYWORDS	Protease	11	2.02952	0.841796	ENSG00000175390, ENSG00000123342, ENSG00000103326, ENSG00000123992, ENSG00000106346, ENSG00000109861, ENSG00000159403, ENSG00000165806, ENSG00000138600, ENSG00000164164, ENSG00000118503	530	324	13200	0.845563	1	0.984411	100
Annotation Cluster 74	Enrichment Score: 0.28651976669729295
Category	Term	Count	%	P Value	Genes	List Total	Pop Hits	Pop Total	Fold Enrichment	Bonferroni	Benjamini	FDR
KEGG_PATHWAY	hsa03013:RNA transport	9	1.66052	0.4008	ENSG00000175390, ENSG00000090621, ENSG00000103275, ENSG00000082898, ENSG00000114503, ENSG00000110713, ENSG00000143552, ENSG00000136937, ENSG00000187840	236	141	4735	1.28065	1	0.855011	99.8593
UP_KEYWORDS	mRNA transport	5	0.922509	0.436141	ENSG00000185650, ENSG00000082898, ENSG00000114503, ENSG00000110713, ENSG00000136937	530	84	13200	1.48248	1	0.891952	99.9583
GOTERM_BP_DIRECT	GO:0006406~mRNA export from nucleus	5	0.922509	0.468146	ENSG00000070366, ENSG00000114503, ENSG00000110713, ENSG00000136937, ENSG00000188529	490	83	11565	1.42181	1	0.999254	99.9987
GOTERM_BP_DIRECT	GO:0006405~RNA export from nucleus	3	0.553506	0.5354	ENSG00000114503, ENSG00000110713, ENSG00000136937	490	42	11565	1.68586	1	0.999749	99.9999
GOTERM_BP_DIRECT	GO:0031047~gene silencing by RNA	3	0.553506	0.842922	ENSG00000114503, ENSG00000110713, ENSG00000136937	490	77	11565	0.91956	1	1	100
Annotation Cluster 75	Enrichment Score: 0.28404452443298484
Category	Term	Count	%	P Value	Genes	List Total	Pop Hits	Pop Total	Fold Enrichment	Bonferroni	Benjamini	FDR
KEGG_PATHWAY	hsa05220:Chronic myeloid leukemia	5	0.922509	0.404784	ENSG00000160691, ENSG00000105329, ENSG00000124762, ENSG00000092969, ENSG00000173039	236	65	4735	1.54335	1	0.85408	99.8708
BIOCARTA	h_g1Pathway:Cell Cycle: G1/S Check Point	3	0.553506	0.474864	ENSG00000105329, ENSG00000124762, ENSG00000092969	84	24	1265	1.88244	1	0.992637	99.9649
GOTERM_BP_DIRECT	GO:0010629~negative regulation of gene expression	6	1.10701	0.491395	ENSG00000198879, ENSG00000105329, ENSG00000152661, ENSG00000128602, ENSG00000124762, ENSG00000092969	490	109	11565	1.29919	1	0.999475	99.9994
KEGG_PATHWAY	hsa04110:Cell cycle	5	0.922509	0.773747	ENSG00000105329, ENSG00000130222, ENSG00000166483, ENSG00000124762, ENSG00000092969	236	105	4735	0.955408	1	0.974658	100
Annotation Cluster 76	Enrichment Score: 0.28401942220494064
Category	Term	Count	%	P Value	Genes	List Total	Pop Hits	Pop Total	Fold Enrichment	Bonferroni	Benjamini	FDR
UP_SEQ_FEATURE	domain:BTB	9	1.66052	0.121901	ENSG00000205189, ENSG00000177374, ENSG00000172578, ENSG00000168301, ENSG00000126804, ENSG00000162413, ENSG00000179627, ENSG00000113916, ENSG00000185972	530	122	13062	1.81809	1	0.997733	88.4646
UP_SEQ_FEATURE	domain:BACK	3	0.553506	0.238437	ENSG00000172578, ENSG00000162413, ENSG00000185972	530	23	13062	3.2146	1	0.999831	98.9169
UP_SEQ_FEATURE	repeat:Kelch 6	3	0.553506	0.537008	ENSG00000172578, ENSG00000162413, ENSG00000185972	530	44	13062	1.68036	1	1	99.9997
INTERPRO	IPR011705:BTB/Kelch-associated	3	0.553506	0.604896	ENSG00000172578, ENSG00000162413, ENSG00000185972	513	49	12437	1.48431	1	0.999998	100
SMART	SM00612:Kelch	3	0.553506	0.612832	ENSG00000172578, ENSG00000162413, ENSG00000185972	313	45	6872	1.46368	1	0.998908	99.9995
INTERPRO	IPR006652:Kelch repeat type 1	3	0.553506	0.62678	ENSG00000172578, ENSG00000162413, ENSG00000185972	513	51	12437	1.4261	1	0.999998	100
UP_SEQ_FEATURE	repeat:Kelch 5	3	0.553506	0.628328	ENSG00000172578, ENSG00000162413, ENSG00000185972	530	52	13062	1.42184	1	1	100
SMART	SM00875:SM00875	3	0.553506	0.636633	ENSG00000172578, ENSG00000162413, ENSG00000185972	313	47	6872	1.4014	1	0.998939	99.9998
UP_SEQ_FEATURE	repeat:Kelch 4	3	0.553506	0.668464	ENSG00000172578, ENSG00000162413, ENSG00000185972	530	56	13062	1.32028	1	1	100
UP_KEYWORDS	Kelch repeat	3	0.553506	0.672252	ENSG00000172578, ENSG00000162413, ENSG00000185972	530	57	13200	1.31082	1	0.955168	100
UP_SEQ_FEATURE	repeat:Kelch 3	3	0.553506	0.677934	ENSG00000172578, ENSG00000162413, ENSG00000185972	530	57	13062	1.29712	1	1	100
UP_SEQ_FEATURE	repeat:Kelch 2	3	0.553506	0.677934	ENSG00000172578, ENSG00000162413, ENSG00000185972	530	57	13062	1.29712	1	1	100
UP_SEQ_FEATURE	repeat:Kelch 1	3	0.553506	0.677934	ENSG00000172578, ENSG00000162413, ENSG00000185972	530	57	13062	1.29712	1	1	100
Annotation Cluster 77	Enrichment Score: 0.26975847584827417
Category	Term	Count	%	P Value	Genes	List Total	Pop Hits	Pop Total	Fold Enrichment	Bonferroni	Benjamini	FDR
INTERPRO	IPR023753:Pyridine nucleotide-disulphide oxidoreductase, FAD/NAD(P)-binding domain	4	0.738007	0.328027	ENSG00000198431, ENSG00000165097, ENSG00000189221, ENSG00000123453	513	49	12437	1.97907	1	0.999844	99.8116
UP_KEYWORDS	FAD	5	0.922509	0.48056	ENSG00000198431, ENSG00000165097, ENSG00000189221, ENSG00000181019, ENSG00000123453	530	89	13200	1.39919	1	0.912033	99.9863
UP_KEYWORDS	Flavoprotein	5	0.922509	0.556673	ENSG00000198431, ENSG00000165097, ENSG00000189221, ENSG00000181019, ENSG00000123453	530	98	13200	1.2707	1	0.92848	99.9984
UP_SEQ_FEATURE	nucleotide phosphate-binding region:FAD	3	0.553506	0.572984	ENSG00000198431, ENSG00000165097, ENSG00000181019	530	47	13062	1.5731	1	1	99.9999
GOTERM_MF_DIRECT	GO:0016491~oxidoreductase activity	5	0.922509	0.890857	ENSG00000196139, ENSG00000198431, ENSG00000165097, ENSG00000189221, ENSG00000123453	491	153	11638	0.774596	1	0.999994	100
Annotation Cluster 78	Enrichment Score: 0.26357866299759286
Category	Term	Count	%	P Value	Genes	List Total	Pop Hits	Pop Total	Fold Enrichment	Bonferroni	Benjamini	FDR
UP_KEYWORDS	mRNA transport	5	0.922509	0.436141	ENSG00000185650, ENSG00000082898, ENSG00000114503, ENSG00000110713, ENSG00000136937	530	84	13200	1.48248	1	0.891952	99.9583
GOTERM_BP_DIRECT	GO:0051028~mRNA transport	3	0.553506	0.439138	ENSG00000185650, ENSG00000082898, ENSG00000136937	490	35	11565	2.02303	1	0.998915	99.9966
GOTERM_CC_DIRECT	GO:0030529~intracellular ribonucleoprotein complex	4	0.738007	0.845349	ENSG00000185650, ENSG00000090621, ENSG00000082898, ENSG00000136937	507	112	12295	0.866089	1	0.999343	100
Annotation Cluster 79	Enrichment Score: 0.2617911035748854
Category	Term	Count	%	P Value	Genes	List Total	Pop Hits	Pop Total	Fold Enrichment	Bonferroni	Benjamini	FDR
GOTERM_CC_DIRECT	GO:0033116~endoplasmic reticulum-Golgi intermediate compartment membrane	4	0.738007	0.305067	ENSG00000170348, ENSG00000085063, ENSG00000117500, ENSG00000109861	507	47	12295	2.06387	1	0.913652	99.402
GOTERM_BP_DIRECT	GO:0048208~COPII vesicle coating	3	0.553506	0.652072	ENSG00000170348, ENSG00000085063, ENSG00000109861	490	52	11565	1.36166	1	0.999971	100
GOTERM_BP_DIRECT	GO:0006888~ER to Golgi vesicle-mediated transport	5	0.922509	0.824017	ENSG00000117280, ENSG00000170348, ENSG00000085063, ENSG00000109861, ENSG00000184500	490	134	11565	0.880673	1	1	100
Annotation Cluster 80	Enrichment Score: 0.25862999946578336
Category	Term	Count	%	P Value	Genes	List Total	Pop Hits	Pop Total	Fold Enrichment	Bonferroni	Benjamini	FDR
BIOCARTA	h_mapkPathway:MAPKinase Signaling Pathway	9	1.66052	0.170485	ENSG00000099875, ENSG00000160691, ENSG00000114738, ENSG00000177606, ENSG00000105329, ENSG00000092969, ENSG00000162889, ENSG00000173039, ENSG00000034152	84	83	1265	1.63296	1	0.942181	90.0606
BIOCARTA	h_tcrPathway:T Cell Receptor Signaling Pathway	3	0.553506	0.726294	ENSG00000160691, ENSG00000177606, ENSG00000173039	84	38	1265	1.18891	1	0.999395	100
GOTERM_BP_DIRECT	GO:0038095~Fc-epsilon receptor signaling pathway	4	0.738007	0.821941	ENSG00000254087, ENSG00000160691, ENSG00000177606, ENSG00000173039	490	104	11565	0.907771	1	1	100
KEGG_PATHWAY	hsa04722:Neurotrophin signaling pathway	4	0.738007	0.907489	ENSG00000160691, ENSG00000177606, ENSG00000162889, ENSG00000173039	236	107	4735	0.75004	1	0.990341	100
Annotation Cluster 81	Enrichment Score: 0.23841266962682067
Category	Term	Count	%	P Value	Genes	List Total	Pop Hits	Pop Total	Fold Enrichment	Bonferroni	Benjamini	FDR
INTERPRO	IPR011992:EF-hand-like domain	13	2.39852	0.116802	ENSG00000138193, ENSG00000141756, ENSG00000106080, ENSG00000136167, ENSG00000143384, ENSG00000149782, ENSG00000166263, ENSG00000188643, ENSG00000103966, ENSG00000197747, ENSG00000168610, ENSG00000075142, ENSG00000133789	513	198	12437	1.59176	1	0.997889	85.9198
INTERPRO	IPR018247:EF-Hand 1, calcium-binding site	6	1.10701	0.589806	ENSG00000141756, ENSG00000106080, ENSG00000136167, ENSG00000075142, ENSG00000103966, ENSG00000188643	513	125	12437	1.1637	1	0.999997	99.9999
INTERPRO	IPR002048:EF-hand domain	7	1.29151	0.64366	ENSG00000141756, ENSG00000106080, ENSG00000136167, ENSG00000075142, ENSG00000103966, ENSG00000188643, ENSG00000133789	513	159	12437	1.06733	1	0.999998	100
UP_SEQ_FEATURE	calcium-binding region:2	4	0.738007	0.719012	ENSG00000141756, ENSG00000106080, ENSG00000136167, ENSG00000075142	530	91	13062	1.08331	1	1	100
UP_SEQ_FEATURE	domain:EF-hand 1	5	0.922509	0.733636	ENSG00000141756, ENSG00000106080, ENSG00000136167, ENSG00000075142, ENSG00000188643	530	122	13062	1.01005	1	1	100
UP_SEQ_FEATURE	domain:EF-hand 2	5	0.922509	0.739452	ENSG00000141756, ENSG00000106080, ENSG00000136167, ENSG00000075142, ENSG00000188643	530	123	13062	1.00184	1	1	100
UP_SEQ_FEATURE	calcium-binding region:1	4	0.738007	0.758332	ENSG00000141756, ENSG00000106080, ENSG00000136167, ENSG00000075142	530	97	13062	1.0163	1	1	100
SMART	SM00054:EFh	3	0.553506	0.943837	ENSG00000141756, ENSG00000136167, ENSG00000075142	313	99	6872	0.665311	1	1	100
Annotation Cluster 82	Enrichment Score: 0.21337415611442795
Category	Term	Count	%	P Value	Genes	List Total	Pop Hits	Pop Total	Fold Enrichment	Bonferroni	Benjamini	FDR
INTERPRO	IPR001356:Homeodomain	4	0.738007	0.54486	ENSG00000160199, ENSG00000177426, ENSG00000106689, ENSG00000170370	513	69	12437	1.40543	1	0.999996	99.9996
SMART	SM00389:HOX	4	0.738007	0.571807	ENSG00000160199, ENSG00000177426, ENSG00000106689, ENSG00000170370	313	65	6872	1.35109	1	0.998802	99.9981
UP_KEYWORDS	Homeobox	4	0.738007	0.574142	ENSG00000160199, ENSG00000177426, ENSG00000106689, ENSG00000170370	530	74	13200	1.34625	1	0.930377	99.9991
INTERPRO	IPR009057:Homeodomain-like	5	0.922509	0.783339	ENSG00000160199, ENSG00000177426, ENSG00000106689, ENSG00000165097, ENSG00000170370	513	129	12437	0.939677	1	1	100
Annotation Cluster 83	Enrichment Score: 0.18549797097092868
Category	Term	Count	%	P Value	Genes	List Total	Pop Hits	Pop Total	Fold Enrichment	Bonferroni	Benjamini	FDR
UP_SEQ_FEATURE	domain:SH2	4	0.738007	0.523721	ENSG00000254087, ENSG00000160691, ENSG00000168610, ENSG00000104611	530	68	13062	1.44972	1	1	99.9996
UP_KEYWORDS	SH2 domain	4	0.738007	0.610066	ENSG00000254087, ENSG00000160691, ENSG00000168610, ENSG00000104611	530	78	13200	1.27721	1	0.944191	99.9997
INTERPRO	IPR000980:SH2 domain	4	0.738007	0.662066	ENSG00000254087, ENSG00000160691, ENSG00000168610, ENSG00000104611	513	82	12437	1.18262	1	0.999999	100
SMART	SM00252:SH2	3	0.553506	0.856308	ENSG00000254087, ENSG00000160691, ENSG00000104611	313	74	6872	0.890079	1	0.999986	100
Annotation Cluster 84	Enrichment Score: 0.1695769743184399
Category	Term	Count	%	P Value	Genes	List Total	Pop Hits	Pop Total	Fold Enrichment	Bonferroni	Benjamini	FDR
UP_KEYWORDS	Charcot-Marie-Tooth disease	3	0.553506	0.543456	ENSG00000139132, ENSG00000106211, ENSG00000133812	530	45	13200	1.66038	1	0.927109	99.9976
UP_KEYWORDS	Neuropathy	4	0.738007	0.627252	ENSG00000139132, ENSG00000106211, ENSG00000102580, ENSG00000133812	530	80	13200	1.24528	1	0.944496	99.9998
UP_KEYWORDS	Neurodegeneration	8	1.47601	0.909208	ENSG00000139132, ENSG00000147475, ENSG00000076685, ENSG00000130203, ENSG00000087086, ENSG00000106211, ENSG00000102580, ENSG00000133812	530	264	13200	0.754717	1	0.993728	100
Annotation Cluster 85	Enrichment Score: 0.1639839010549139
Category	Term	Count	%	P Value	Genes	List Total	Pop Hits	Pop Total	Fold Enrichment	Bonferroni	Benjamini	FDR
UP_KEYWORDS	Cleavage on pair of basic residues	8	1.47601	0.467798	ENSG00000138448, ENSG00000158813, ENSG00000105329, ENSG00000134755, ENSG00000184500, ENSG00000067182, ENSG00000092969, ENSG00000102524	530	161	13200	1.23755	1	0.90624	99.981
KEGG_PATHWAY	hsa05410:Hypertrophic cardiomyopathy (HCM)	3	0.553506	0.806958	ENSG00000138448, ENSG00000105329, ENSG00000092969	236	60	4735	1.00318	1	0.974599	100
KEGG_PATHWAY	hsa05414:Dilated cardiomyopathy	3	0.553506	0.853374	ENSG00000138448, ENSG00000105329, ENSG00000092969	236	67	4735	0.898368	1	0.982597	100
Annotation Cluster 86	Enrichment Score: 0.1465997753321039
Category	Term	Count	%	P Value	Genes	List Total	Pop Hits	Pop Total	Fold Enrichment	Bonferroni	Benjamini	FDR
BIOCARTA	h_bcrPathway:BCR Signaling Pathway	3	0.553506	0.633391	ENSG00000254087, ENSG00000160691, ENSG00000177606	84	32	1265	1.41183	1	0.998222	99.9996
BIOCARTA	h_fcer1Pathway:Fc Epsilon Receptor I Signaling in Mast Cells	3	0.553506	0.697731	ENSG00000254087, ENSG00000160691, ENSG00000177606	84	36	1265	1.25496	1	0.999144	100
GOTERM_BP_DIRECT	GO:0038095~Fc-epsilon receptor signaling pathway	4	0.738007	0.821941	ENSG00000254087, ENSG00000160691, ENSG00000177606, ENSG00000173039	490	104	11565	0.907771	1	1	100
Annotation Cluster 87	Enrichment Score: 0.14596273497457582
Category	Term	Count	%	P Value	Genes	List Total	Pop Hits	Pop Total	Fold Enrichment	Bonferroni	Benjamini	FDR
UP_SEQ_FEATURE	repeat:ANK 7	3	0.553506	0.549229	ENSG00000144802, ENSG00000077150, ENSG00000145780	530	45	13062	1.64302	1	1	99.9998
UP_SEQ_FEATURE	repeat:ANK 6	4	0.738007	0.562649	ENSG00000144802, ENSG00000077150, ENSG00000145780, ENSG00000134250	530	72	13062	1.36918	1	1	99.9999
UP_SEQ_FEATURE	repeat:ANK 5	5	0.922509	0.581178	ENSG00000144802, ENSG00000160972, ENSG00000077150, ENSG00000145780, ENSG00000134250	530	100	13062	1.23226	1	1	99.9999
UP_SEQ_FEATURE	repeat:ANK 4	5	0.922509	0.721713	ENSG00000144802, ENSG00000160972, ENSG00000077150, ENSG00000145780, ENSG00000134250	530	120	13062	1.02689	1	1	100
UP_SEQ_FEATURE	repeat:ANK 2	7	1.29151	0.742159	ENSG00000144802, ENSG00000143514, ENSG00000088280, ENSG00000160972, ENSG00000077150, ENSG00000145780, ENSG00000134250	530	180	13062	0.958428	1	1	100
UP_SEQ_FEATURE	repeat:ANK 1	7	1.29151	0.742159	ENSG00000144802, ENSG00000143514, ENSG00000088280, ENSG00000160972, ENSG00000077150, ENSG00000145780, ENSG00000134250	530	180	13062	0.958428	1	1	100
UP_KEYWORDS	ANK repeat	7	1.29151	0.778432	ENSG00000144802, ENSG00000143514, ENSG00000088280, ENSG00000160972, ENSG00000077150, ENSG00000145780, ENSG00000134250	530	190	13200	0.917577	1	0.975971	100
INTERPRO	IPR002110:Ankyrin repeat	7	1.29151	0.778822	ENSG00000144802, ENSG00000143514, ENSG00000088280, ENSG00000160972, ENSG00000077150, ENSG00000145780, ENSG00000134250	513	185	12437	0.917328	1	1	100
INTERPRO	IPR020683:Ankyrin repeat-containing domain	7	1.29151	0.803783	ENSG00000144802, ENSG00000143514, ENSG00000088280, ENSG00000160972, ENSG00000077150, ENSG00000145780, ENSG00000134250	513	191	12437	0.888511	1	1	100
SMART	SM00248:ANK	7	1.29151	0.829972	ENSG00000144802, ENSG00000143514, ENSG00000088280, ENSG00000160972, ENSG00000077150, ENSG00000145780, ENSG00000134250	313	179	6872	0.858586	1	0.999984	100
UP_SEQ_FEATURE	repeat:ANK 3	5	0.922509	0.858794	ENSG00000144802, ENSG00000160972, ENSG00000077150, ENSG00000145780, ENSG00000134250	530	149	13062	0.827023	1	1	100
Annotation Cluster 88	Enrichment Score: 0.1376421714854911
Category	Term	Count	%	P Value	Genes	List Total	Pop Hits	Pop Total	Fold Enrichment	Bonferroni	Benjamini	FDR
GOTERM_MF_DIRECT	GO:0008270~zinc ion binding	37	6.82657	0.612585	ENSG00000152926, ENSG00000168883, ENSG00000123342, ENSG00000103326, ENSG00000185015, ENSG00000074410, ENSG00000023445, ENSG00000163110, ENSG00000204219, ENSG00000056097, ENSG00000175556, ENSG00000104447, ENSG00000089159, ENSG00000010610, ENSG00000118496, ENSG00000171016, ENSG00000118503, ENSG00000254726, ENSG00000146833, ENSG00000133874, ENSG00000144791, ENSG00000125148, ENSG00000123992, ENSG0000…	491	885	11638	0.990958	1	0.998489	99.9999
UP_KEYWORDS	Metal-binding	109	20.1107	0.616262	ENSG00000138193, ENSG00000114978, ENSG00000175895, ENSG00000181523, ENSG00000138448, ENSG00000103326, ENSG00000136167, ENSG00000185015, ENSG00000083444, ENSG00000158163, ENSG00000188643, ENSG00000124782, ENSG00000204219, ENSG00000064655, ENSG00000175556, ENSG00000104447, ENSG00000186364, ENSG00000089159, ENSG00000159403, ENSG00000126804, ENSG00000120063, ENSG00000118496, ENSG00000075142, ENSG0000…	530	2752	13200	0.986452	1	0.942518	99.9998
UP_KEYWORDS	Zinc	65	11.9926	0.855363	ENSG00000114978, ENSG00000175895, ENSG00000103326, ENSG00000185015, ENSG00000158163, ENSG00000102554, ENSG00000124782, ENSG00000175556, ENSG00000204219, ENSG00000104447, ENSG00000089159, ENSG00000126804, ENSG00000118496, ENSG00000171016, ENSG00000118503, ENSG00000254726, ENSG00000185650, ENSG00000146833, ENSG00000123992, ENSG00000056487, ENSG00000197056, ENSG00000113916, ENSG00000139132, ENSG0000…	530	1788	13200	0.905407	1	0.986888	100
UP_KEYWORDS	Zinc-finger	50	9.22509	0.871664	ENSG00000175895, ENSG00000103326, ENSG00000158163, ENSG00000102554, ENSG00000124782, ENSG00000204219, ENSG00000175556, ENSG00000104447, ENSG00000126804, ENSG00000118496, ENSG00000118503, ENSG00000171016, ENSG00000254726, ENSG00000185650, ENSG00000146833, ENSG00000056487, ENSG00000197056, ENSG00000113916, ENSG00000139132, ENSG00000197579, ENSG00000105939, ENSG00000165097, ENSG00000115548, ENSG0000…	530	1406	13200	0.885692	1	0.989017	100
Annotation Cluster 89	Enrichment Score: 0.13654384773651243
Category	Term	Count	%	P Value	Genes	List Total	Pop Hits	Pop Total	Fold Enrichment	Bonferroni	Benjamini	FDR
UP_SEQ_FEATURE	repeat:1	6	1.10701	0.603201	ENSG00000125753, ENSG00000131981, ENSG00000130203, ENSG00000163803, ENSG00000154380, ENSG00000118503	530	129	13062	1.14629	1	1	100
UP_SEQ_FEATURE	repeat:2	6	1.10701	0.616863	ENSG00000125753, ENSG00000131981, ENSG00000130203, ENSG00000163803, ENSG00000154380, ENSG00000118503	530	131	13062	1.12879	1	1	100
UP_SEQ_FEATURE	repeat:5	3	0.553506	0.788525	ENSG00000131981, ENSG00000130203, ENSG00000154380	530	71	13062	1.04135	1	1	100
UP_SEQ_FEATURE	repeat:3	4	0.738007	0.818785	ENSG00000131981, ENSG00000130203, ENSG00000163803, ENSG00000154380	530	108	13062	0.912788	1	1	100
UP_SEQ_FEATURE	repeat:4	3	0.553506	0.86426	ENSG00000130203, ENSG00000163803, ENSG00000154380	530	85	13062	0.869834	1	1	100
Annotation Cluster 90	Enrichment Score: 0.11585855088326572
Category	Term	Count	%	P Value	Genes	List Total	Pop Hits	Pop Total	Fold Enrichment	Bonferroni	Benjamini	FDR
GOTERM_BP_DIRECT	GO:0071805~potassium ion transmembrane transport	5	0.922509	0.557929	ENSG00000138622, ENSG00000152315, ENSG00000152049, ENSG00000113504, ENSG00000143603	490	93	11565	1.26893	1	0.999813	100
UP_KEYWORDS	Potassium channel	3	0.553506	0.681535	ENSG00000138622, ENSG00000152315, ENSG00000152049	530	58	13200	1.28822	1	0.95751	100
UP_KEYWORDS	Potassium transport	4	0.738007	0.719214	ENSG00000138622, ENSG00000152315, ENSG00000152049, ENSG00000113504	530	92	13200	1.08285	1	0.964578	100
UP_KEYWORDS	Potassium	4	0.738007	0.775876	ENSG00000138622, ENSG00000152315, ENSG00000152049, ENSG00000113504	530	101	13200	0.986363	1	0.976617	100
UP_KEYWORDS	Voltage-gated channel	4	0.738007	0.822811	ENSG00000177119, ENSG00000138622, ENSG00000152315, ENSG00000152049	530	110	13200	0.90566	1	0.982437	100
GOTERM_BP_DIRECT	GO:0034765~regulation of ion transmembrane transport	3	0.553506	0.848085	ENSG00000138622, ENSG00000152315, ENSG00000152049	490	78	11565	0.907771	1	1	100
UP_KEYWORDS	Ion channel	8	1.47601	0.868291	ENSG00000102287, ENSG00000151834, ENSG00000177119, ENSG00000138622, ENSG00000152315, ENSG00000152049, ENSG00000103534, ENSG00000143603	530	246	13200	0.80994	1	0.988711	100
UP_KEYWORDS	Ion transport	14	2.58303	0.920469	ENSG00000110719, ENSG00000102287, ENSG00000151834, ENSG00000113732, ENSG00000177119, ENSG00000138622, ENSG00000152315, ENSG00000140675, ENSG00000152049, ENSG00000158966, ENSG00000103534, ENSG00000143603, ENSG00000113504, ENSG00000134873	530	452	13200	0.771414	1	0.994932	100
Annotation Cluster 91	Enrichment Score: 0.11560215732362158
Category	Term	Count	%	P Value	Genes	List Total	Pop Hits	Pop Total	Fold Enrichment	Bonferroni	Benjamini	FDR
GOTERM_BP_DIRECT	GO:0006511~ubiquitin-dependent protein catabolic process	6	1.10701	0.699399	ENSG00000197579, ENSG00000108854, ENSG00000106346, ENSG00000103275, ENSG00000164117, ENSG00000186591	490	138	11565	1.02618	1	0.999991	100
UP_SEQ_FEATURE	active site:Glycyl thioester intermediate	3	0.553506	0.705026	ENSG00000108854, ENSG00000103275, ENSG00000186591	530	60	13062	1.23226	1	1	100
GOTERM_MF_DIRECT	GO:0061630~ubiquitin protein ligase activity	6	1.10701	0.813712	ENSG00000133874, ENSG00000197579, ENSG00000108854, ENSG00000103275, ENSG00000118496, ENSG00000186591	491	161	11638	0.883328	1	0.999951	100
KEGG_PATHWAY	hsa04120:Ubiquitin mediated proteolysis	5	0.922509	0.859391	ENSG00000023445, ENSG00000108854, ENSG00000103275, ENSG00000101871, ENSG00000186591	236	121	4735	0.829073	1	0.982836	100
Annotation Cluster 92	Enrichment Score: 0.11165115372405783
Category	Term	Count	%	P Value	Genes	List Total	Pop Hits	Pop Total	Fold Enrichment	Bonferroni	Benjamini	FDR
GOTERM_BP_DIRECT	GO:0043647~inositol phosphate metabolic process	3	0.553506	0.573047	ENSG00000138193, ENSG00000151151, ENSG00000149782	490	45	11565	1.57347	1	0.999861	100
KEGG_PATHWAY	hsa00562:Inositol phosphate metabolism	3	0.553506	0.853374	ENSG00000138193, ENSG00000151151, ENSG00000149782	236	67	4735	0.898368	1	0.982597	100
KEGG_PATHWAY	hsa04070:Phosphatidylinositol signaling system	3	0.553506	0.94562	ENSG00000138193, ENSG00000151151, ENSG00000149782	236	91	4735	0.661436	1	0.99587	100
Annotation Cluster 93	Enrichment Score: 0.09297928607401693
Category	Term	Count	%	P Value	Genes	List Total	Pop Hits	Pop Total	Fold Enrichment	Bonferroni	Benjamini	FDR
INTERPRO	IPR013083:Zinc finger, RING/FYVE/PHD-type	15	2.76753	0.685334	ENSG00000146833, ENSG00000133874, ENSG00000175895, ENSG00000168883, ENSG00000056487, ENSG00000173926, ENSG00000164674, ENSG00000139132, ENSG00000181588, ENSG00000197579, ENSG00000175556, ENSG00000101871, ENSG00000180263, ENSG00000171016, ENSG00000254726	513	375	12437	0.969747	1	0.999999	100
UP_SEQ_FEATURE	zinc finger region:RING-type	6	1.10701	0.794944	ENSG00000146833, ENSG00000181588, ENSG00000023445, ENSG00000197579, ENSG00000101871, ENSG00000254726	530	163	13062	0.907188	1	1	100
INTERPRO	IPR001841:Zinc finger, RING-type	8	1.47601	0.806489	ENSG00000146833, ENSG00000181588, ENSG00000023445, ENSG00000133874, ENSG00000197579, ENSG00000175556, ENSG00000101871, ENSG00000254726	513	220	12437	0.881588	1	1	100
SMART	SM00184:RING	7	1.29151	0.833886	ENSG00000146833, ENSG00000023445, ENSG00000133874, ENSG00000197579, ENSG00000175556, ENSG00000101871, ENSG00000254726	313	180	6872	0.853816	1	0.999981	100
INTERPRO	IPR017907:Zinc finger, RING-type, conserved site	4	0.738007	0.861899	ENSG00000146833, ENSG00000197579, ENSG00000175556, ENSG00000101871	513	116	12437	0.835988	1	1	100
GOTERM_MF_DIRECT	GO:0016874~ligase activity	8	1.47601	0.876444	ENSG00000146833, ENSG00000023445, ENSG00000197579, ENSG00000108854, ENSG00000103275, ENSG00000101871, ENSG00000173926, ENSG00000118503	491	237	11638	0.800089	1	0.999993	100
Annotation Cluster 94	Enrichment Score: 0.0666094620586291
Category	Term	Count	%	P Value	Genes	List Total	Pop Hits	Pop Total	Fold Enrichment	Bonferroni	Benjamini	FDR
UP_SEQ_FEATURE	repeat:LRR 11	4	0.738007	0.543425	ENSG00000079691, ENSG00000136869, ENSG00000170458, ENSG00000133640	530	70	13062	1.4083	1	1	99.9998
UP_SEQ_FEATURE	repeat:LRR 10	4	0.738007	0.60849	ENSG00000079691, ENSG00000136869, ENSG00000170458, ENSG00000133640	530	77	13062	1.28027	1	1	100
UP_SEQ_FEATURE	repeat:LRR 9	4	0.738007	0.725893	ENSG00000079691, ENSG00000136869, ENSG00000170458, ENSG00000133640	530	92	13062	1.07153	1	1	100
UP_SEQ_FEATURE	repeat:LRR 8	4	0.738007	0.781994	ENSG00000079691, ENSG00000136869, ENSG00000170458, ENSG00000133640	530	101	13062	0.976051	1	1	100
UP_SEQ_FEATURE	repeat:LRR 7	4	0.738007	0.858216	ENSG00000079691, ENSG00000136869, ENSG00000170458, ENSG00000133640	530	117	13062	0.842574	1	1	100
UP_SEQ_FEATURE	repeat:LRR 6	4	0.738007	0.922306	ENSG00000079691, ENSG00000136869, ENSG00000170458, ENSG00000133640	530	138	13062	0.714356	1	1	100
INTERPRO	IPR001611:Leucine-rich repeat	5	0.922509	0.931776	ENSG00000079691, ENSG00000136869, ENSG00000170458, ENSG00000133640, ENSG00000113300	513	174	12437	0.696657	1	1	100
UP_SEQ_FEATURE	repeat:LRR 3	5	0.922509	0.948267	ENSG00000079691, ENSG00000136869, ENSG00000170458, ENSG00000133640, ENSG00000113300	530	187	13062	0.658965	1	1	100
UP_SEQ_FEATURE	repeat:LRR 5	4	0.738007	0.950487	ENSG00000079691, ENSG00000136869, ENSG00000170458, ENSG00000133640	530	153	13062	0.644321	1	1	100
UP_KEYWORDS	Leucine-rich repeat	5	0.922509	0.951043	ENSG00000079691, ENSG00000136869, ENSG00000170458, ENSG00000133640, ENSG00000113300	530	191	13200	0.651981	1	0.997516	100
INTERPRO	IPR003591:Leucine-rich repeat, typical subtype	3	0.553506	0.958146	ENSG00000136869, ENSG00000133640, ENSG00000113300	513	118	12437	0.616364	1	1	100
UP_SEQ_FEATURE	repeat:LRR 2	5	0.922509	0.966156	ENSG00000079691, ENSG00000136869, ENSG00000170458, ENSG00000133640, ENSG00000113300	530	202	13062	0.610032	1	1	100
UP_SEQ_FEATURE	repeat:LRR 1	5	0.922509	0.966156	ENSG00000079691, ENSG00000136869, ENSG00000170458, ENSG00000133640, ENSG00000113300	530	202	13062	0.610032	1	1	100
UP_SEQ_FEATURE	repeat:LRR 4	4	0.738007	0.969862	ENSG00000079691, ENSG00000136869, ENSG00000170458, ENSG00000133640	530	169	13062	0.58332	1	1	100
SMART	SM00369:LRR_TYP	3	0.553506	0.973403	ENSG00000136869, ENSG00000133640, ENSG00000113300	313	118	6872	0.558185	1	1	100
Annotation Cluster 95	Enrichment Score: 0.05754305113193917
Category	Term	Count	%	P Value	Genes	List Total	Pop Hits	Pop Total	Fold Enrichment	Bonferroni	Benjamini	FDR
UP_KEYWORDS	Protein phosphatase	4	0.738007	0.861101	ENSG00000064655, ENSG00000127952, ENSG00000106278, ENSG00000163629	530	119	13200	0.837165	1	0.987667	100
GOTERM_MF_DIRECT	GO:0004725~protein tyrosine phosphatase activity	3	0.553506	0.882662	ENSG00000064655, ENSG00000106278, ENSG00000163629	491	86	11638	0.826837	1	0.999994	100
GOTERM_BP_DIRECT	GO:0035335~peptidyl-tyrosine dephosphorylation	3	0.553506	0.884142	ENSG00000064655, ENSG00000106278, ENSG00000163629	490	86	11565	0.823327	1	1	100
Annotation Cluster 96	Enrichment Score: 0.05301438015767883
Category	Term	Count	%	P Value	Genes	List Total	Pop Hits	Pop Total	Fold Enrichment	Bonferroni	Benjamini	FDR
INTERPRO	IPR001881:EGF-like calcium-binding	4	0.738007	0.791413	ENSG00000137801, ENSG00000159403, ENSG00000184500, ENSG00000134250	513	101	12437	0.960145	1	1	100
SMART	SM00179:EGF_CA	4	0.738007	0.844218	ENSG00000137801, ENSG00000159403, ENSG00000184500, ENSG00000134250	313	101	6872	0.869516	1	0.999983	100
INTERPRO	IPR018097:EGF-like calcium-binding, conserved site	3	0.553506	0.861588	ENSG00000159403, ENSG00000184500, ENSG00000134250	513	83	12437	0.876277	1	1	100
INTERPRO	IPR000152:EGF-type aspartate/asparagine hydroxylation site	3	0.553506	0.866066	ENSG00000159403, ENSG00000184500, ENSG00000134250	513	84	12437	0.865845	1	1	100
INTERPRO	IPR013032:EGF-like, conserved site	5	0.922509	0.870693	ENSG00000129925, ENSG00000137801, ENSG00000159403, ENSG00000184500, ENSG00000134250	513	150	12437	0.808122	1	1	100
UP_KEYWORDS	EGF-like domain	5	0.922509	0.916023	ENSG00000129925, ENSG00000137801, ENSG00000159403, ENSG00000184500, ENSG00000134250	530	171	13200	0.728236	1	0.994504	100
UP_SEQ_FEATURE	domain:EGF-like 1	3	0.553506	0.927616	ENSG00000137801, ENSG00000184500, ENSG00000134250	530	104	13062	0.710922	1	1	100
INTERPRO	IPR000742:Epidermal growth factor-like domain	5	0.922509	0.931776	ENSG00000129925, ENSG00000137801, ENSG00000159403, ENSG00000184500, ENSG00000134250	513	174	12437	0.696657	1	1	100
SMART	SM00181:EGF	4	0.738007	0.969866	ENSG00000137801, ENSG00000159403, ENSG00000184500, ENSG00000134250	313	150	6872	0.585474	1	1	100
Annotation Cluster 97	Enrichment Score: 0.028579010131504712
Category	Term	Count	%	P Value	Genes	List Total	Pop Hits	Pop Total	Fold Enrichment	Bonferroni	Benjamini	FDR
INTERPRO	IPR017907:Zinc finger, RING-type, conserved site	4	0.738007	0.861899	ENSG00000146833, ENSG00000197579, ENSG00000175556, ENSG00000101871	513	116	12437	0.835988	1	1	100
GOTERM_MF_DIRECT	GO:0016874~ligase activity	8	1.47601	0.876444	ENSG00000146833, ENSG00000023445, ENSG00000197579, ENSG00000108854, ENSG00000103275, ENSG00000101871, ENSG00000173926, ENSG00000118503	491	237	11638	0.800089	1	0.999993	100
UP_KEYWORDS	Ubl conjugation pathway	15	2.76753	0.978055	ENSG00000175390, ENSG00000146833, ENSG00000108854, ENSG00000106346, ENSG00000103275, ENSG00000173926, ENSG00000145780, ENSG00000186591, ENSG00000023445, ENSG00000197579, ENSG00000162413, ENSG00000101871, ENSG00000164164, ENSG00000118496, ENSG00000118503	530	552	13200	0.676784	1	0.999317	100
GOTERM_MF_DIRECT	GO:0004842~ubiquitin-protein transferase activity	7	1.29151	0.979932	ENSG00000023445, ENSG00000197579, ENSG00000108854, ENSG00000162413, ENSG00000185972, ENSG00000118503, ENSG00000186591	491	280	11638	0.592566	1	1	100
UP_KEYWORDS	Ligase	6	1.10701	0.993951	ENSG00000146833, ENSG00000197579, ENSG00000103275, ENSG00000101871, ENSG00000173926, ENSG00000118503	530	301	13200	0.496458	1	0.999915	100
Annotation Cluster 98	Enrichment Score: 0.02370020843660028
Category	Term	Count	%	P Value	Genes	List Total	Pop Hits	Pop Total	Fold Enrichment	Bonferroni	Benjamini	FDR
GOTERM_BP_DIRECT	GO:0007067~mitotic nuclear division	7	1.29151	0.861352	ENSG00000103275, ENSG00000162413, ENSG00000166483, ENSG00000164949, ENSG00000119408, ENSG00000113328, ENSG00000019991	490	202	11565	0.817893	1	1	100
UP_KEYWORDS	Cell division	9	1.66052	0.948751	ENSG00000168883, ENSG00000065135, ENSG00000148498, ENSG00000103275, ENSG00000065243, ENSG00000162413, ENSG00000166483, ENSG00000119408, ENSG00000113328	530	322	13200	0.696121	1	0.997556	100
UP_KEYWORDS	Cell cycle	15	2.76753	0.971202	ENSG00000107949, ENSG00000168883, ENSG00000103275, ENSG00000065243, ENSG00000178053, ENSG00000143514, ENSG00000065135, ENSG00000140830, ENSG00000148498, ENSG00000091436, ENSG00000166483, ENSG00000162413, ENSG00000124762, ENSG00000119408, ENSG00000113328	530	538	13200	0.694396	1	0.999021	100
UP_KEYWORDS	Mitosis	5	0.922509	0.972964	ENSG00000103275, ENSG00000162413, ENSG00000166483, ENSG00000119408, ENSG00000113328	530	212	13200	0.587398	1	0.999098	100
GOTERM_BP_DIRECT	GO:0051301~cell division	7	1.29151	0.985732	ENSG00000168883, ENSG00000065135, ENSG00000103275, ENSG00000065243, ENSG00000162413, ENSG00000166483, ENSG00000113328	490	291	11565	0.567747	1	1	100
Annotation Cluster 99	Enrichment Score: 0.007878927814462906
Category	Term	Count	%	P Value	Genes	List Total	Pop Hits	Pop Total	Fold Enrichment	Bonferroni	Benjamini	FDR
UP_KEYWORDS	DNA damage	8	1.47601	0.963085	ENSG00000107949, ENSG00000197579, ENSG00000064655, ENSG00000181026, ENSG00000173559, ENSG00000126804, ENSG00000162889, ENSG00000162585	530	304	13200	0.655412	1	0.998469	100
GOTERM_BP_DIRECT	GO:0006281~DNA repair	4	0.738007	0.991201	ENSG00000107949, ENSG00000064655, ENSG00000173559, ENSG00000126804	490	198	11565	0.476809	1	1	100
UP_KEYWORDS	DNA repair	5	0.922509	0.992057	ENSG00000107949, ENSG00000064655, ENSG00000173559, ENSG00000126804, ENSG00000162585	530	253	13200	0.492207	1	0.999873	100
Annotation Cluster 100	Enrichment Score: 0.004044247332304337
Category	Term	Count	%	P Value	Genes	List Total	Pop Hits	Pop Total	Fold Enrichment	Bonferroni	Benjamini	FDR
UP_SEQ_FEATURE	zinc finger region:C2H2-type 4	12	2.21402	0.978324	ENSG00000177374, ENSG00000223547, ENSG00000124782, ENSG00000101493, ENSG00000152926, ENSG00000104447, ENSG00000171940, ENSG00000126804, ENSG00000179627, ENSG00000113916, ENSG00000218891, ENSG00000107249	530	453	13062	0.652855	1	1	100
INTERPRO	IPR007087:Zinc finger, C2H2	17	3.13653	0.980373	ENSG00000223547, ENSG00000177374, ENSG00000152926, ENSG00000113916, ENSG00000158163, ENSG00000102554, ENSG00000205189, ENSG00000124782, ENSG00000101493, ENSG00000056097, ENSG00000125520, ENSG00000104447, ENSG00000179627, ENSG00000126804, ENSG00000171940, ENSG00000107249, ENSG00000218891	513	603	12437	0.683486	1	1	100
INTERPRO	IPR015880:Zinc finger, C2H2-like	16	2.95203	0.981185	ENSG00000223547, ENSG00000177374, ENSG00000152926, ENSG00000113916, ENSG00000102554, ENSG00000205189, ENSG00000124782, ENSG00000101493, ENSG00000056097, ENSG00000125520, ENSG00000104447, ENSG00000179627, ENSG00000126804, ENSG00000171940, ENSG00000107249, ENSG00000218891	513	575	12437	0.674606	1	1	100
UP_SEQ_FEATURE	zinc finger region:C2H2-type 5	11	2.02952	0.983054	ENSG00000177374, ENSG00000223547, ENSG00000124782, ENSG00000101493, ENSG00000152926, ENSG00000104447, ENSG00000171940, ENSG00000126804, ENSG00000113916, ENSG00000218891, ENSG00000107249	530	432	13062	0.627542	1	1	100
UP_SEQ_FEATURE	zinc finger region:C2H2-type 1	10	1.84502	0.989435	ENSG00000102554, ENSG00000205189, ENSG00000177374, ENSG00000124782, ENSG00000101493, ENSG00000171940, ENSG00000179627, ENSG00000113916, ENSG00000218891, ENSG00000107249	530	419	13062	0.588193	1	1	100
UP_SEQ_FEATURE	zinc finger region:C2H2-type 6	9	1.66052	0.991793	ENSG00000223547, ENSG00000124782, ENSG00000101493, ENSG00000152926, ENSG00000104447, ENSG00000171940, ENSG00000126804, ENSG00000113916, ENSG00000218891	530	395	13062	0.561538	1	1	100
UP_SEQ_FEATURE	zinc finger region:C2H2-type 7	8	1.47601	0.993369	ENSG00000223547, ENSG00000124782, ENSG00000101493, ENSG00000152926, ENSG00000104447, ENSG00000171940, ENSG00000126804, ENSG00000218891	530	368	13062	0.535767	1	1	100
INTERPRO	IPR013087:Zinc finger C2H2-type/integrase DNA-binding domain	13	2.39852	0.99378	ENSG00000223547, ENSG00000177374, ENSG00000152926, ENSG00000113916, ENSG00000102554, ENSG00000205189, ENSG00000124782, ENSG00000101493, ENSG00000179627, ENSG00000126804, ENSG00000171940, ENSG00000218891, ENSG00000107249	513	532	12437	0.59242	1	1	100
SMART	SM00355:ZnF_C2H2	16	2.95203	0.995272	ENSG00000223547, ENSG00000177374, ENSG00000152926, ENSG00000113916, ENSG00000102554, ENSG00000205189, ENSG00000124782, ENSG00000101493, ENSG00000056097, ENSG00000125520, ENSG00000104447, ENSG00000179627, ENSG00000126804, ENSG00000171940, ENSG00000107249, ENSG00000218891	313	575	6872	0.610929	1	1	100
UP_SEQ_FEATURE	zinc finger region:C2H2-type 2	10	1.84502	0.996867	ENSG00000102554, ENSG00000205189, ENSG00000177374, ENSG00000124782, ENSG00000101493, ENSG00000152926, ENSG00000171940, ENSG00000179627, ENSG00000113916, ENSG00000218891	530	467	13062	0.527736	1	1	100
UP_SEQ_FEATURE	zinc finger region:C2H2-type 3	10	1.84502	0.998158	ENSG00000102554, ENSG00000177374, ENSG00000223547, ENSG00000124782, ENSG00000101493, ENSG00000171940, ENSG00000179627, ENSG00000113916, ENSG00000218891, ENSG00000107249	530	487	13062	0.506063	1	1	100
UP_SEQ_FEATURE	zinc finger region:C2H2-type 8	6	1.10701	0.998279	ENSG00000223547, ENSG00000124782, ENSG00000101493, ENSG00000152926, ENSG00000126804, ENSG00000218891	530	339	13062	0.4362	1	1	100
UP_SEQ_FEATURE	zinc finger region:C2H2-type 9	3	0.553506	0.999962	ENSG00000223547, ENSG00000124782, ENSG00000152926	530	307	13062	0.240833	1	1	100
Annotation Cluster 101	Enrichment Score: 9.934537492554086E-4
Category	Term	Count	%	P Value	Genes	List Total	Pop Hits	Pop Total	Fold Enrichment	Bonferroni	Benjamini	FDR
UP_SEQ_FEATURE	repeat:WD 6	3	0.553506	0.99373	ENSG00000075702, ENSG00000196781, ENSG00000071127	530	173	13062	0.427375	1	1	100
UP_SEQ_FEATURE	repeat:WD 3	4	0.738007	0.996921	ENSG00000177082, ENSG00000075702, ENSG00000196781, ENSG00000071127	530	238	13062	0.414206	1	1	100
INTERPRO	IPR001680:WD40 repeat	4	0.738007	0.997322	ENSG00000177082, ENSG00000075702, ENSG00000196781, ENSG00000071127	513	238	12437	0.407457	1	1	100
UP_SEQ_FEATURE	repeat:WD 1	4	0.738007	0.997581	ENSG00000177082, ENSG00000075702, ENSG00000196781, ENSG00000071127	530	245	13062	0.402372	1	1	100
UP_SEQ_FEATURE	repeat:WD 2	4	0.738007	0.997581	ENSG00000177082, ENSG00000075702, ENSG00000196781, ENSG00000071127	530	245	13062	0.402372	1	1	100
UP_KEYWORDS	WD repeat	4	0.738007	0.997612	ENSG00000177082, ENSG00000075702, ENSG00000196781, ENSG00000071127	530	248	13200	0.401704	1	0.999983	100
UP_SEQ_FEATURE	repeat:WD 5	3	0.553506	0.998419	ENSG00000075702, ENSG00000196781, ENSG00000071127	530	210	13062	0.352075	1	1	100
INTERPRO	IPR015943:WD40/YVTN repeat-like-containing domain	5	0.922509	0.998491	ENSG00000177082, ENSG00000075702, ENSG00000196781, ENSG00000071127, ENSG00000196576	513	297	12437	0.408143	1	1	100
SMART	SM00320:WD40	4	0.738007	0.99891	ENSG00000177082, ENSG00000075702, ENSG00000196781, ENSG00000071127	313	237	6872	0.370553	1	1	100
UP_SEQ_FEATURE	repeat:WD 4	3	0.553506	0.999137	ENSG00000075702, ENSG00000196781, ENSG00000071127	530	226	13062	0.32715	1	1	100
INTERPRO	IPR017986:WD40-repeat-containing domain	4	0.738007	0.999173	ENSG00000177082, ENSG00000075702, ENSG00000196781, ENSG00000071127	513	271	12437	0.35784	1	1	100
