# Supplementary material for: Strong correlation of downregulated genes related to synaptic transmission and mitochondria in post-mortem autism cerebral cortex
Source: J Neurodev Disord. 2018 Jun 1;10:18. doi: 10.1186/s11689-018-9237-x (PMC5984825; doi:10.1186/s11689-018-9237-x)
Supplement: Supplementary file 4 — Table S3. DAVID functional annotation clustering analysis of Parikshak et al. downregulated genes. Using the genes downregulated in autism cerebral cortex from Parikshak et al., DAVID functional annotation clustering was performed to generate groups of enriched gene sets. (XLSX 134 kb) [file 11689_2018_9237_MOESM4_ESM.xlsx]

## Sheet: Parikshak down-regulated genes 
Table S3 DAVID functional annotation clustering analysis of Parikshak et al. down-regulated genes
Annotation Cluster 1	Enrichment Score: 3.6997764741963657
Category	Term	Count	%	P Value	Genes	List Total	Pop Hits	Pop Total	Fold Enrichment	Bonferroni	Benjamini	FDR
UP_KEYWORDS	Synapse	30	5.67108	7.00828e-06	ENSG00000166111, ENSG00000151150, ENSG00000170579, ENSG00000087470, ENSG00000109738, ENSG00000145864, ENSG00000157782, ENSG00000124198, ENSG00000100151, ENSG00000139190, ENSG00000163618, ENSG00000124785, ENSG00000182771, ENSG00000081803, ENSG00000183454, ENSG00000147432, ENSG00000185518, ENSG00000111262, ENSG00000003147, ENSG00000188730, ENSG00000136827, ENSG00000168481, ENSG00000157087, ENSG0000…	513	307	13371	2.547	0.00247087	0.000824303	0.00959681
GOTERM_CC_DIRECT	GO:0030054~cell junction	31	5.86011	0.000256724	ENSG00000166111, ENSG00000170579, ENSG00000087470, ENSG00000145864, ENSG00000109738, ENSG00000157782, ENSG00000124198, ENSG00000100151, ENSG00000139190, ENSG00000163618, ENSG00000124785, ENSG00000182771, ENSG00000081803, ENSG00000183454, ENSG00000147432, ENSG00000185518, ENSG00000111262, ENSG00000003147, ENSG00000188730, ENSG00000187778, ENSG00000136827, ENSG00000102981, ENSG00000168481, ENSG0000…	485	385	12376	2.05466	0.107055	0.0370399	0.36255
UP_KEYWORDS	Cell junction	35	6.61626	0.00442173	ENSG00000166111, ENSG00000151150, ENSG00000170579, ENSG00000087470, ENSG00000145864, ENSG00000109738, ENSG00000157782, ENSG00000124198, ENSG00000161381, ENSG00000100151, ENSG00000139190, ENSG00000102181, ENSG00000163618, ENSG00000124785, ENSG00000182771, ENSG00000081803, ENSG00000183454, ENSG00000147432, ENSG00000185518, ENSG00000111262, ENSG00000003147, ENSG00000188730, ENSG00000136827, ENSG0000…	513	553	13371	1.64964	0.790772	0.0879127	5.88814
Annotation Cluster 2	Enrichment Score: 2.5120927357865495
Category	Term	Count	%	P Value	Genes	List Total	Pop Hits	Pop Total	Fold Enrichment	Bonferroni	Benjamini	FDR
KEGG_PATHWAY	hsa05010:Alzheimer's disease	17	3.21361	4.52516e-05	ENSG00000173660, ENSG00000073578, ENSG00000166313, ENSG00000213619, ENSG00000099624, ENSG00000182621, ENSG00000161281, ENSG00000138814, ENSG00000152234, ENSG00000023228, ENSG00000158864, ENSG00000150995, ENSG00000183454, ENSG00000110955, ENSG00000169021, ENSG00000143933, ENSG00000167792	181	136	4748	3.27901	0.00990619	0.00990619	0.0575873
UP_KEYWORDS	Mitochondrion inner membrane	22	4.15879	0.00011056	ENSG00000112992, ENSG00000173660, ENSG00000073578, ENSG00000134375, ENSG00000119723, ENSG00000114120, ENSG00000213619, ENSG00000099624, ENSG00000161281, ENSG00000152234, ENSG00000075303, ENSG00000023228, ENSG00000158864, ENSG00000115840, ENSG00000102078, ENSG00000011295, ENSG00000155463, ENSG00000169021, ENSG00000110955, ENSG00000143224, ENSG00000167792, ENSG00000075415	513	220	13371	2.60643	0.038278	0.00777559	0.151296
GOTERM_CC_DIRECT	GO:0005739~mitochondrion	68	12.8544	0.000186352	ENSG00000139637, ENSG00000173660, ENSG00000183023, ENSG00000087470, ENSG00000119723, ENSG00000114120, ENSG00000109180, ENSG00000197043, ENSG00000214253, ENSG00000104442, ENSG00000134265, ENSG00000163541, ENSG00000023228, ENSG00000198954, ENSG00000050748, ENSG00000158864, ENSG00000102078, ENSG00000116221, ENSG00000150768, ENSG00000011295, ENSG00000139197, ENSG00000164830, ENSG00000204564, ENSG0000…	485	1106	12376	1.56889	0.078902	0.0402615	0.263291
KEGG_PATHWAY	hsa05016:Huntington's disease	16	3.02457	0.000523726	ENSG00000173660, ENSG00000073578, ENSG00000213619, ENSG00000099624, ENSG00000182621, ENSG00000204843, ENSG00000161281, ENSG00000078668, ENSG00000152234, ENSG00000023228, ENSG00000158864, ENSG00000175203, ENSG00000150995, ENSG00000110955, ENSG00000169021, ENSG00000167792	181	151	4748	2.77955	0.108857	0.055996	0.664627
KEGG_PATHWAY	hsa00190:Oxidative phosphorylation	12	2.26843	0.000991368	ENSG00000161281, ENSG00000152234, ENSG00000023228, ENSG00000173660, ENSG00000073578, ENSG00000158864, ENSG00000131100, ENSG00000169021, ENSG00000110955, ENSG00000213619, ENSG00000167792, ENSG00000099624	181	97	4748	3.2452	0.196043	0.0427032	1.25464
UP_KEYWORDS	Mitochondrion	55	10.397	0.00114256	ENSG00000139637, ENSG00000173660, ENSG00000087470, ENSG00000119723, ENSG00000114120, ENSG00000130734, ENSG00000129473, ENSG00000214253, ENSG00000180488, ENSG00000139190, ENSG00000163541, ENSG00000023228, ENSG00000158864, ENSG00000102078, ENSG00000116221, ENSG00000150768, ENSG00000011295, ENSG00000164830, ENSG00000075415, ENSG00000116688, ENSG00000118777, ENSG00000148090, ENSG00000126581, ENSG0000…	513	922	13371	1.55481	0.332059	0.0395521	1.55335
KEGG_PATHWAY	hsa05012:Parkinson's disease	12	2.26843	0.00297558	ENSG00000078668, ENSG00000161281, ENSG00000152234, ENSG00000023228, ENSG00000173660, ENSG00000073578, ENSG00000158864, ENSG00000169021, ENSG00000110955, ENSG00000213619, ENSG00000167792, ENSG00000099624	181	111	4748	2.8359	0.480871	0.0786824	3.72233
UP_KEYWORDS	Transit peptide	30	5.67108	0.00349763	ENSG00000112992, ENSG00000139637, ENSG00000173660, ENSG00000135972, ENSG00000119723, ENSG00000136143, ENSG00000197444, ENSG00000166411, ENSG00000100294, ENSG00000213619, ENSG00000163541, ENSG00000152234, ENSG00000023228, ENSG00000158864, ENSG00000150768, ENSG00000116221, ENSG00000135423, ENSG00000011295, ENSG00000155463, ENSG00000065154, ENSG00000110955, ENSG00000167792, ENSG00000075415, ENSG0000…	513	443	13371	1.76508	0.709696	0.0743894	4.6848
UP_SEQ_FEATURE	transit peptide:Mitochondrion	27	5.10397	0.00418216	ENSG00000112992, ENSG00000139637, ENSG00000173660, ENSG00000135972, ENSG00000136143, ENSG00000197444, ENSG00000166411, ENSG00000100294, ENSG00000213619, ENSG00000163541, ENSG00000152234, ENSG00000023228, ENSG00000158864, ENSG00000116221, ENSG00000150768, ENSG00000135423, ENSG00000155463, ENSG00000110955, ENSG00000167792, ENSG00000075415, ENSG00000006530, ENSG00000169599, ENSG00000073578, ENSG0000…	508	388	13213	1.80996	0.997353	0.523742	6.68119
KEGG_PATHWAY	hsa04932:Non-alcoholic fatty liver disease (NAFLD)	11	2.0794	0.0126819	ENSG00000161281, ENSG00000145675, ENSG00000023228, ENSG00000173660, ENSG00000050748, ENSG00000073578, ENSG00000158864, ENSG00000051382, ENSG00000169021, ENSG00000213619, ENSG00000167792	181	117	4748	2.46626	0.939667	0.194257	14.9955
GOTERM_CC_DIRECT	GO:0005743~mitochondrial inner membrane	22	4.15879	0.0453565	ENSG00000112992, ENSG00000173660, ENSG00000135972, ENSG00000073578, ENSG00000134375, ENSG00000119723, ENSG00000114120, ENSG00000099624, ENSG00000100347, ENSG00000152234, ENSG00000163541, ENSG00000075303, ENSG00000115840, ENSG00000102078, ENSG00000116221, ENSG00000011295, ENSG00000155463, ENSG00000169021, ENSG00000110955, ENSG00000167792, ENSG00000075415, ENSG00000141385	485	361	12376	1.55508	1	0.518608	48.1399
UP_KEYWORDS	Electron transport	8	1.51229	0.0464943	ENSG00000023228, ENSG00000173660, ENSG00000073578, ENSG00000158864, ENSG00000169021, ENSG00000213619, ENSG00000167792, ENSG00000125827	513	86	13371	2.42459	1	0.418497	47.8985
UP_KEYWORDS	Respiratory chain	6	1.13422	0.0480136	ENSG00000023228, ENSG00000173660, ENSG00000158864, ENSG00000169021, ENSG00000213619, ENSG00000167792	513	52	13371	3.00742	1	0.409236	49.0239
GOTERM_CC_DIRECT	GO:0005759~mitochondrial matrix	15	2.83554	0.219069	ENSG00000136143, ENSG00000197444, ENSG00000166411, ENSG00000130734, ENSG00000148090, ENSG00000213619, ENSG00000099624, ENSG00000163541, ENSG00000152234, ENSG00000023228, ENSG00000158864, ENSG00000150768, ENSG00000135423, ENSG00000065154, ENSG00000110955	485	283	12376	1.35252	1	0.837555	96.9738
Annotation Cluster 3	Enrichment Score: 2.3562912038688792
Category	Term	Count	%	P Value	Genes	List Total	Pop Hits	Pop Total	Fold Enrichment	Bonferroni	Benjamini	FDR
KEGG_PATHWAY	hsa04261:Adrenergic signaling in cardiomyocytes	14	2.6465	0.000743893	ENSG00000145675, ENSG00000148660, ENSG00000157087, ENSG00000068971, ENSG00000177098, ENSG00000182621, ENSG00000105711, ENSG00000105568, ENSG00000143153, ENSG00000051382, ENSG00000143933, ENSG00000157445, ENSG00000163399, ENSG00000070961	181	124	4748	2.96168	0.151018	0.040103	0.942811
KEGG_PATHWAY	hsa04022:cGMP-PKG signaling pathway	14	2.6465	0.00228935	ENSG00000171132, ENSG00000163485, ENSG00000145675, ENSG00000183023, ENSG00000157087, ENSG00000182621, ENSG00000138814, ENSG00000078668, ENSG00000150995, ENSG00000143153, ENSG00000051382, ENSG00000143933, ENSG00000163399, ENSG00000070961	181	140	4748	2.6232	0.396032	0.0695001	2.87539
KEGG_PATHWAY	hsa04970:Salivary secretion	8	1.51229	0.00774353	ENSG00000182621, ENSG00000064651, ENSG00000143153, ENSG00000150995, ENSG00000157087, ENSG00000143933, ENSG00000070961, ENSG00000163399	181	61	4748	3.44027	0.819172	0.157196	9.42157
KEGG_PATHWAY	hsa04024:cAMP signaling pathway	12	2.26843	0.0284888	ENSG00000163485, ENSG00000145675, ENSG00000050748, ENSG00000143153, ENSG00000148660, ENSG00000152495, ENSG00000157087, ENSG00000183454, ENSG00000051382, ENSG00000143933, ENSG00000070961, ENSG00000163399	181	152	4748	2.07095	0.998268	0.261244	30.7821
Annotation Cluster 4	Enrichment Score: 2.2871526559651185
Category	Term	Count	%	P Value	Genes	List Total	Pop Hits	Pop Total	Fold Enrichment	Bonferroni	Benjamini	FDR
GOTERM_CC_DIRECT	GO:0014704~intercalated disc	8	1.51229	0.000694242	ENSG00000105711, ENSG00000151150, ENSG00000183023, ENSG00000143153, ENSG00000187486, ENSG00000151320, ENSG00000163399, ENSG00000177098	485	39	12376	5.23436	0.26381	0.0737089	0.977606
GOTERM_CC_DIRECT	GO:0030315~T-tubule	7	1.32325	0.00156167	ENSG00000105711, ENSG00000151150, ENSG00000183023, ENSG00000162989, ENSG00000187486, ENSG00000151320, ENSG00000163399	485	33	12376	5.41281	0.498041	0.0825476	2.18661
GOTERM_MF_DIRECT	GO:0030506~ankyrin binding	3	0.567108	0.126894	ENSG00000183023, ENSG00000187486, ENSG00000163399	457	16	11708	4.80361	1	0.95718	87.2895
Annotation Cluster 5	Enrichment Score: 2.24236367940618
Category	Term	Count	%	P Value	Genes	List Total	Pop Hits	Pop Total	Fold Enrichment	Bonferroni	Benjamini	FDR
UP_SEQ_FEATURE	repeat:HEAT 9	5	0.94518	0.00116165	ENSG00000136813, ENSG00000105568, ENSG00000175216, ENSG00000144712, ENSG00000117408	508	13	13213	10.0038	0.807152	0.807152	1.89951
UP_SEQ_FEATURE	repeat:HEAT 10	5	0.94518	0.00116165	ENSG00000136813, ENSG00000105568, ENSG00000175216, ENSG00000144712, ENSG00000117408	508	13	13213	10.0038	0.807152	0.807152	1.89951
UP_SEQ_FEATURE	repeat:HEAT 4	7	1.32325	0.0026158	ENSG00000181789, ENSG00000136813, ENSG00000163539, ENSG00000105568, ENSG00000175216, ENSG00000144712, ENSG00000117408	508	37	13213	4.92078	0.975494	0.843455	4.22955
UP_SEQ_FEATURE	repeat:HEAT 14	4	0.756144	0.00272229	ENSG00000136813, ENSG00000105568, ENSG00000144712, ENSG00000117408	508	8	13213	13.0049	0.978933	0.723812	4.39813
UP_SEQ_FEATURE	repeat:HEAT 8	5	0.94518	0.00342249	ENSG00000136813, ENSG00000105568, ENSG00000175216, ENSG00000144712, ENSG00000117408	508	17	13213	7.64995	0.992207	0.702886	5.49962
UP_SEQ_FEATURE	repeat:HEAT 1	8	1.51229	0.00351922	ENSG00000175054, ENSG00000181789, ENSG00000136813, ENSG00000163539, ENSG00000105568, ENSG00000175216, ENSG00000144712, ENSG00000117408	508	52	13213	4.00151	0.993208	0.631532	5.65085
UP_SEQ_FEATURE	repeat:HEAT 2	8	1.51229	0.00351922	ENSG00000175054, ENSG00000181789, ENSG00000136813, ENSG00000163539, ENSG00000105568, ENSG00000175216, ENSG00000144712, ENSG00000117408	508	52	13213	4.00151	0.993208	0.631532	5.65085
UP_SEQ_FEATURE	repeat:HEAT 13	4	0.756144	0.00396772	ENSG00000136813, ENSG00000105568, ENSG00000144712, ENSG00000117408	508	9	13213	11.5599	0.99641	0.552559	6.34907
UP_SEQ_FEATURE	repeat:HEAT 12	4	0.756144	0.00396772	ENSG00000136813, ENSG00000105568, ENSG00000144712, ENSG00000117408	508	9	13213	11.5599	0.99641	0.552559	6.34907
UP_SEQ_FEATURE	repeat:HEAT 11	4	0.756144	0.00550787	ENSG00000136813, ENSG00000105568, ENSG00000144712, ENSG00000117408	508	10	13213	10.4039	0.999599	0.580615	8.70995
UP_SEQ_FEATURE	repeat:HEAT 3	7	1.32325	0.00633811	ENSG00000181789, ENSG00000136813, ENSG00000163539, ENSG00000105568, ENSG00000175216, ENSG00000144712, ENSG00000117408	508	44	13213	4.13793	0.999877	0.593566	9.95933
UP_SEQ_FEATURE	repeat:HEAT 5	6	1.13422	0.00696605	ENSG00000136813, ENSG00000163539, ENSG00000105568, ENSG00000175216, ENSG00000144712, ENSG00000117408	508	32	13213	4.87685	0.99995	0.593373	10.8936
UP_SEQ_FEATURE	repeat:HEAT 7	5	0.94518	0.00903945	ENSG00000136813, ENSG00000105568, ENSG00000175216, ENSG00000144712, ENSG00000117408	508	22	13213	5.91133	0.999997	0.628082	13.9141
UP_SEQ_FEATURE	repeat:HEAT 6	5	0.94518	0.0186572	ENSG00000136813, ENSG00000105568, ENSG00000175216, ENSG00000144712, ENSG00000117408	508	27	13213	4.81664	1	0.831003	26.7098
UP_SEQ_FEATURE	repeat:HEAT 15	3	0.567108	0.019891	ENSG00000136813, ENSG00000105568, ENSG00000144712	508	6	13213	13.0049	1	0.83104	28.2153
INTERPRO	IPR021133:HEAT, type 2	4	0.756144	0.026873	ENSG00000175054, ENSG00000163539, ENSG00000105568, ENSG00000175216	491	17	12528	6.00359	1	0.995834	34.9961
INTERPRO	IPR011989:Armadillo-like helical	14	2.6465	0.0539409	ENSG00000175054, ENSG00000181789, ENSG00000136813, ENSG00000163539, ENSG00000144712, ENSG00000117408, ENSG00000124198, ENSG00000198862, ENSG00000061987, ENSG00000104442, ENSG00000075945, ENSG00000105568, ENSG00000162378, ENSG00000175216	491	202	12528	1.76839	1	0.993725	58.3874
Annotation Cluster 6	Enrichment Score: 2.1607832346817353
Category	Term	Count	%	P Value	Genes	List Total	Pop Hits	Pop Total	Fold Enrichment	Bonferroni	Benjamini	FDR
GOTERM_CC_DIRECT	GO:0009328~phenylalanine-tRNA ligase complex	3	0.567108	0.00446027	ENSG00000130764, ENSG00000179115, ENSG00000116120	485	3	12376	25.5175	0.860735	0.123155	6.12783
GOTERM_BP_DIRECT	GO:0006432~phenylalanyl-tRNA aminoacylation	3	0.567108	0.00856655	ENSG00000130764, ENSG00000179115, ENSG00000116120	453	4	11642	19.2748	1	0.702328	13.6184
GOTERM_MF_DIRECT	GO:0004826~phenylalanine-tRNA ligase activity	3	0.567108	0.00861952	ENSG00000130764, ENSG00000179115, ENSG00000116120	457	4	11708	19.2144	0.998391	0.882817	12.3302
Annotation Cluster 7	Enrichment Score: 2.1500136939158874
Category	Term	Count	%	P Value	Genes	List Total	Pop Hits	Pop Total	Fold Enrichment	Bonferroni	Benjamini	FDR
GOTERM_BP_DIRECT	GO:0016236~macroautophagy	10	1.89036	0.000678965	ENSG00000116688, ENSG00000155876, ENSG00000139112, ENSG00000173726, ENSG00000188186, ENSG00000123240, ENSG00000126775, ENSG00000126581, ENSG00000171109, ENSG00000085978	453	63	11642	4.07933	0.711658	0.463025	1.14906
GOTERM_CC_DIRECT	GO:0005776~autophagosome	8	1.51229	0.00277009	ENSG00000215305, ENSG00000139112, ENSG00000123240, ENSG00000126775, ENSG00000160695, ENSG00000077254, ENSG00000126581, ENSG00000085978	485	49	12376	4.16613	0.705743	0.096918	3.84801
GOTERM_BP_DIRECT	GO:0000045~autophagosome assembly	6	1.13422	0.00730274	ENSG00000139112, ENSG00000126775, ENSG00000130734, ENSG00000066739, ENSG00000126581, ENSG00000085978	453	32	11642	4.81871	0.999999	0.673186	11.7255
UP_KEYWORDS	Autophagy	11	2.0794	0.00838782	ENSG00000116688, ENSG00000215305, ENSG00000139112, ENSG00000123240, ENSG00000126775, ENSG00000051382, ENSG00000130734, ENSG00000066739, ENSG00000160695, ENSG00000126581, ENSG00000085978	513	108	13371	2.6547	0.94887	0.132023	10.8944
KEGG_PATHWAY	hsa04140:Regulation of autophagy	5	0.94518	0.00855167	ENSG00000139112, ENSG00000126775, ENSG00000130734, ENSG00000126581, ENSG00000085978	181	22	4748	5.96183	0.848846	0.157826	10.3562
GOTERM_CC_DIRECT	GO:0000421~autophagosome membrane	3	0.567108	0.127759	ENSG00000139112, ENSG00000126775, ENSG00000085978	485	16	12376	4.78454	1	0.738039	85.5375
Annotation Cluster 8	Enrichment Score: 2.1419670808571816
Category	Term	Count	%	P Value	Genes	List Total	Pop Hits	Pop Total	Fold Enrichment	Bonferroni	Benjamini	FDR
UP_KEYWORDS	Cytoplasmic vesicle	32	6.04915	0.000130964	ENSG00000166111, ENSG00000181789, ENSG00000136813, ENSG00000215305, ENSG00000087470, ENSG00000124198, ENSG00000126775, ENSG00000139190, ENSG00000163618, ENSG00000081803, ENSG00000185518, ENSG00000204116, ENSG00000196876, ENSG00000111262, ENSG00000003147, ENSG00000136827, ENSG00000145979, ENSG00000172794, ENSG00000168481, ENSG00000123240, ENSG00000109572, ENSG00000160695, ENSG00000143858, ENSG0000…	513	396	13371	2.10621	0.0451809	0.00767595	0.179195
GOTERM_CC_DIRECT	GO:0016023~cytoplasmic, membrane-bounded vesicle	11	2.0794	0.0115582	ENSG00000115234, ENSG00000116584, ENSG00000136813, ENSG00000172794, ENSG00000145979, ENSG00000123240, ENSG00000124198, ENSG00000111262, ENSG00000204116, ENSG00000196876, ENSG00000126581	485	111	12376	2.52876	0.994065	0.226123	15.1644
GOTERM_CC_DIRECT	GO:0031410~cytoplasmic vesicle	11	2.0794	0.247775	ENSG00000115234, ENSG00000116584, ENSG00000136813, ENSG00000172794, ENSG00000145979, ENSG00000123240, ENSG00000109572, ENSG00000124198, ENSG00000111262, ENSG00000204116, ENSG00000196876	485	198	12376	1.41764	1	0.859408	98.2184
Annotation Cluster 9	Enrichment Score: 1.9985312652411422
Category	Term	Count	%	P Value	Genes	List Total	Pop Hits	Pop Total	Fold Enrichment	Bonferroni	Benjamini	FDR
GOTERM_BP_DIRECT	GO:0006099~tricarboxylic acid cycle	7	1.32325	0.0003932	ENSG00000112992, ENSG00000163541, ENSG00000073578, ENSG00000197444, ENSG00000136143, ENSG00000150768, ENSG00000166411	453	26	11642	6.91917	0.513292	0.513292	0.666965
KEGG_PATHWAY	hsa00020:Citrate cycle (TCA cycle)	6	1.13422	0.00212071	ENSG00000163541, ENSG00000073578, ENSG00000197444, ENSG00000136143, ENSG00000150768, ENSG00000166411	181	25	4748	6.29569	0.373153	0.0748895	2.66622
UP_KEYWORDS	Tricarboxylic acid cycle	5	0.94518	0.00756871	ENSG00000163541, ENSG00000073578, ENSG00000136143, ENSG00000150768, ENSG00000166411	513	21	13371	6.20579	0.931568	0.131644	9.88119
KEGG_PATHWAY	hsa01200:Carbon metabolism	9	1.70132	0.025267	ENSG00000163541, ENSG00000147224, ENSG00000073578, ENSG00000197444, ENSG00000136143, ENSG00000150768, ENSG00000166411, ENSG00000120053, ENSG00000111674	181	94	4748	2.51158	0.996412	0.245356	27.8027
GOTERM_BP_DIRECT	GO:0006105~succinate metabolic process	3	0.567108	0.0550611	ENSG00000163541, ENSG00000073578, ENSG00000136143	453	10	11642	7.70993	1	0.929978	61.852
KEGG_PATHWAY	hsa01130:Biosynthesis of antibiotics	11	2.0794	0.116224	ENSG00000138801, ENSG00000163541, ENSG00000147224, ENSG00000073578, ENSG00000197444, ENSG00000136143, ENSG00000150768, ENSG00000166411, ENSG00000065154, ENSG00000120053, ENSG00000111674	181	172	4748	1.67763	1	0.520317	79.2523
Annotation Cluster 10	Enrichment Score: 1.852133289782744
Category	Term	Count	%	P Value	Genes	List Total	Pop Hits	Pop Total	Fold Enrichment	Bonferroni	Benjamini	FDR
GOTERM_BP_DIRECT	GO:0060078~regulation of postsynaptic membrane potential	5	0.94518	0.00444677	ENSG00000102466, ENSG00000105711, ENSG00000136531, ENSG00000196876, ENSG00000177098	453	18	11642	7.13883	0.999714	0.639413	7.30305
UP_KEYWORDS	Sodium transport	10	1.89036	0.00554191	ENSG00000105711, ENSG00000136531, ENSG00000155886, ENSG00000183023, ENSG00000050438, ENSG00000064651, ENSG00000143153, ENSG00000196876, ENSG00000163399, ENSG00000177098	513	86	13371	3.03074	0.859386	0.103256	7.3279
GOTERM_CC_DIRECT	GO:0001518~voltage-gated sodium channel complex	4	0.756144	0.00775533	ENSG00000105711, ENSG00000136531, ENSG00000196876, ENSG00000177098	485	11	12376	9.2791	0.967724	0.173658	10.4286
UP_KEYWORDS	Sodium	10	1.89036	0.00799179	ENSG00000105711, ENSG00000136531, ENSG00000155886, ENSG00000183023, ENSG00000050438, ENSG00000064651, ENSG00000143153, ENSG00000196876, ENSG00000163399, ENSG00000177098	513	91	13371	2.86421	0.941131	0.132051	10.4059
GOTERM_CC_DIRECT	GO:0033268~node of Ranvier	4	0.756144	0.012683	ENSG00000105711, ENSG00000136531, ENSG00000151150, ENSG00000196876	485	13	12376	7.85155	0.996408	0.235128	16.5199
GOTERM_BP_DIRECT	GO:0006814~sodium ion transport	7	1.32325	0.0208793	ENSG00000105711, ENSG00000136531, ENSG00000050438, ENSG00000064651, ENSG00000143153, ENSG00000196876, ENSG00000177098	453	56	11642	3.21247	1	0.855104	30.1656
GOTERM_MF_DIRECT	GO:0005248~voltage-gated sodium channel activity	4	0.756144	0.0225207	ENSG00000105711, ENSG00000136531, ENSG00000196876, ENSG00000177098	457	16	11708	6.40481	1	0.755942	29.2664
GOTERM_BP_DIRECT	GO:0035725~sodium ion transmembrane transport	6	1.13422	0.0469574	ENSG00000105711, ENSG00000136531, ENSG00000155886, ENSG00000183023, ENSG00000196876, ENSG00000177098	453	51	11642	3.0235	1	0.924987	55.886
UP_KEYWORDS	Sodium channel	4	0.756144	0.0500757	ENSG00000105711, ENSG00000136531, ENSG00000196876, ENSG00000177098	513	22	13371	4.73897	1	0.413377	50.5154
Annotation Cluster 11	Enrichment Score: 1.5680668113834528
Category	Term	Count	%	P Value	Genes	List Total	Pop Hits	Pop Total	Fold Enrichment	Bonferroni	Benjamini	FDR
UP_KEYWORDS	Ion channel	22	4.15879	0.000565328	ENSG00000136531, ENSG00000170745, ENSG00000145864, ENSG00000109738, ENSG00000162989, ENSG00000187486, ENSG00000169282, ENSG00000177098, ENSG00000183960, ENSG00000177301, ENSG00000105711, ENSG00000144935, ENSG00000124134, ENSG00000102934, ENSG00000182771, ENSG00000022355, ENSG00000150995, ENSG00000183454, ENSG00000147432, ENSG00000196876, ENSG00000111262, ENSG00000157445	513	248	13371	2.31216	0.180956	0.028114	0.771397
UP_KEYWORDS	Potassium transport	12	2.26843	0.000758084	ENSG00000177301, ENSG00000183960, ENSG00000170745, ENSG00000155886, ENSG00000124134, ENSG00000064651, ENSG00000143153, ENSG00000162989, ENSG00000187486, ENSG00000111262, ENSG00000169282, ENSG00000163399	513	92	13371	3.39969	0.234867	0.0329095	1.03315
GOTERM_BP_DIRECT	GO:0006813~potassium ion transport	10	1.89036	0.000763488	ENSG00000177301, ENSG00000170745, ENSG00000006071, ENSG00000155886, ENSG00000124134, ENSG00000064651, ENSG00000143153, ENSG00000162989, ENSG00000111262, ENSG00000169282	453	64	11642	4.01559	0.753028	0.372593	1.29123
UP_KEYWORDS	Voltage-gated channel	13	2.45747	0.00101423	ENSG00000136531, ENSG00000170745, ENSG00000162989, ENSG00000187486, ENSG00000169282, ENSG00000177098, ENSG00000183960, ENSG00000177301, ENSG00000105711, ENSG00000124134, ENSG00000196876, ENSG00000111262, ENSG00000157445	513	110	13371	3.08033	0.301071	0.0390191	1.38
UP_KEYWORDS	Potassium	12	2.26843	0.00164698	ENSG00000177301, ENSG00000183960, ENSG00000170745, ENSG00000155886, ENSG00000124134, ENSG00000064651, ENSG00000143153, ENSG00000162989, ENSG00000187486, ENSG00000111262, ENSG00000169282, ENSG00000163399	513	101	13371	3.09675	0.441144	0.0407098	2.23197
GOTERM_CC_DIRECT	GO:0008076~voltage-gated potassium channel complex	10	1.89036	0.00229295	ENSG00000177301, ENSG00000108797, ENSG00000170745, ENSG00000006071, ENSG00000124134, ENSG00000162989, ENSG00000187486, ENSG00000111262, ENSG00000169282, ENSG00000143933	485	74	12376	3.44831	0.636637	0.087924	3.19517
GOTERM_BP_DIRECT	GO:0019228~neuronal action potential	5	0.94518	0.00662177	ENSG00000177301, ENSG00000136531, ENSG00000151150, ENSG00000111262, ENSG00000196876	453	20	11642	6.42494	0.999995	0.669084	10.6894
GOTERM_MF_DIRECT	GO:0005249~voltage-gated potassium channel activity	7	1.32325	0.00679131	ENSG00000177301, ENSG00000183960, ENSG00000170745, ENSG00000124134, ENSG00000187486, ENSG00000111262, ENSG00000169282	457	44	11708	4.07579	0.993674	0.993674	9.84019
UP_SEQ_FEATURE	short sequence motif:Selectivity filter	7	1.32325	0.00875577	ENSG00000177301, ENSG00000183960, ENSG00000170745, ENSG00000124134, ENSG00000162989, ENSG00000187486, ENSG00000111262	508	47	13213	3.87381	0.999996	0.645742	13.5066
INTERPRO	IPR005821:Ion transport domain	9	1.70132	0.0127433	ENSG00000177301, ENSG00000183960, ENSG00000136531, ENSG00000170745, ENSG00000144935, ENSG00000124134, ENSG00000150995, ENSG00000111262, ENSG00000196876	491	80	12528	2.87047	0.999998	0.998421	18.3549
INTERPRO	IPR027359:Voltage-dependent potassium channel, four helix bundle domain	6	1.13422	0.0302762	ENSG00000177301, ENSG00000136531, ENSG00000170745, ENSG00000124134, ENSG00000111262, ENSG00000196876	491	45	12528	3.40204	1	0.994228	38.499
GOTERM_BP_DIRECT	GO:0034765~regulation of ion transmembrane transport	8	1.51229	0.0314506	ENSG00000177301, ENSG00000183960, ENSG00000136531, ENSG00000170745, ENSG00000162989, ENSG00000111262, ENSG00000196876, ENSG00000157445	453	78	11642	2.63587	1	0.885488	41.9438
INTERPRO	IPR003968:Potassium channel, voltage dependent, Kv	4	0.756144	0.0527465	ENSG00000177301, ENSG00000170745, ENSG00000124134, ENSG00000111262	491	22	12528	4.63914	1	0.99571	57.5489
GOTERM_BP_DIRECT	GO:0071805~potassium ion transmembrane transport	8	1.51229	0.0726505	ENSG00000177301, ENSG00000183960, ENSG00000170745, ENSG00000006071, ENSG00000124134, ENSG00000187486, ENSG00000111262, ENSG00000169282	453	94	11642	2.18722	1	0.947047	72.2913
GOTERM_MF_DIRECT	GO:0005251~delayed rectifier potassium channel activity	4	0.756144	0.109929	ENSG00000177301, ENSG00000170745, ENSG00000124134, ENSG00000111262	457	30	11708	3.4159	1	0.938649	82.9704
GOTERM_BP_DIRECT	GO:0051260~protein homooligomerization	10	1.89036	0.114888	ENSG00000177301, ENSG00000170745, ENSG00000136827, ENSG00000131779, ENSG00000124134, ENSG00000111262, ENSG00000197043, ENSG00000214253, ENSG00000085978, ENSG00000198513	453	146	11642	1.76026	1	0.966147	87.465
UP_KEYWORDS	Potassium channel	5	0.94518	0.181351	ENSG00000177301, ENSG00000183960, ENSG00000170745, ENSG00000124134, ENSG00000111262	513	58	13371	2.24692	1	0.65707	93.5442
INTERPRO	IPR003131:Potassium channel tetramerisation-type BTB domain	4	0.756144	0.236096	ENSG00000177301, ENSG00000170745, ENSG00000124134, ENSG00000111262	491	43	12528	2.37351	1	0.999339	98.5854
UP_SEQ_FEATURE	region of interest:Segment H5 (pore-forming)	3	0.567108	0.248893	ENSG00000183960, ENSG00000170745, ENSG00000124134	508	25	13213	3.12118	1	0.998551	99.1105
SMART	SM00225:BTB	8	1.51229	0.316015	ENSG00000177301, ENSG00000170745, ENSG00000112365, ENSG00000124134, ENSG00000114626, ENSG00000111262, ENSG00000072422, ENSG00000146021	254	151	6911	1.44152	1	0.99914	99.2136
GOTERM_MF_DIRECT	GO:0015459~potassium channel regulator activity	3	0.567108	0.370073	ENSG00000170745, ENSG00000124134, ENSG00000169282	457	33	11708	2.32902	1	0.998809	99.9111
GOTERM_BP_DIRECT	GO:0042391~regulation of membrane potential	4	0.756144	0.371352	ENSG00000183960, ENSG00000109738, ENSG00000187486, ENSG00000111262	453	56	11642	1.8357	1	0.998945	99.9629
INTERPRO	IPR000210:BTB/POZ-like	8	1.51229	0.397477	ENSG00000177301, ENSG00000170745, ENSG00000112365, ENSG00000124134, ENSG00000114626, ENSG00000111262, ENSG00000072422, ENSG00000146021	491	154	12528	1.32547	1	0.999933	99.9668
INTERPRO	IPR011333:BTB/POZ fold	8	1.51229	0.436098	ENSG00000177301, ENSG00000170745, ENSG00000112365, ENSG00000124134, ENSG00000114626, ENSG00000111262, ENSG00000072422, ENSG00000146021	491	160	12528	1.27576	1	0.999959	99.9884
Annotation Cluster 12	Enrichment Score: 1.470315455703388
Category	Term	Count	%	P Value	Genes	List Total	Pop Hits	Pop Total	Fold Enrichment	Bonferroni	Benjamini	FDR
GOTERM_BP_DIRECT	GO:0086002~cardiac muscle cell action potential involved in contraction	4	0.756144	0.0153742	ENSG00000105711, ENSG00000114279, ENSG00000163399, ENSG00000177098	453	14	11642	7.34279	1	0.830186	23.1749
GOTERM_BP_DIRECT	GO:0010765~positive regulation of sodium ion transport	4	0.756144	0.0223342	ENSG00000105711, ENSG00000151150, ENSG00000114279, ENSG00000177098	453	16	11642	6.42494	1	0.86046	31.9104
GOTERM_MF_DIRECT	GO:0017080~sodium channel regulator activity	4	0.756144	0.0583465	ENSG00000105711, ENSG00000114279, ENSG00000112293, ENSG00000177098	457	23	11708	4.45552	1	0.904719	59.9022
GOTERM_BP_DIRECT	GO:2000649~regulation of sodium ion transmembrane transporter activity	3	0.567108	0.0656083	ENSG00000105711, ENSG00000114279, ENSG00000177098	453	11	11642	7.00903	1	0.940625	68.4846
Annotation Cluster 13	Enrichment Score: 1.4458397307654323
Category	Term	Count	%	P Value	Genes	List Total	Pop Hits	Pop Total	Fold Enrichment	Bonferroni	Benjamini	FDR
GOTERM_MF_DIRECT	GO:0030955~potassium ion binding	4	0.756144	0.00992889	ENSG00000155886, ENSG00000143153, ENSG00000187486, ENSG00000163399	457	12	11708	8.53975	0.999397	0.843313	14.0739
GOTERM_BP_DIRECT	GO:0010107~potassium ion import	4	0.756144	0.0405689	ENSG00000143153, ENSG00000162989, ENSG00000187486, ENSG00000163399	453	20	11642	5.13996	1	0.926821	50.5749
KEGG_PATHWAY	hsa04911:Insulin secretion	6	1.13422	0.114127	ENSG00000182621, ENSG00000006071, ENSG00000143153, ENSG00000148660, ENSG00000187486, ENSG00000163399	181	68	4748	2.31459	1	0.52315	78.6168
Annotation Cluster 14	Enrichment Score: 1.4435576339987772
Category	Term	Count	%	P Value	Genes	List Total	Pop Hits	Pop Total	Fold Enrichment	Bonferroni	Benjamini	FDR
GOTERM_CC_DIRECT	GO:0045261~proton-transporting ATP synthase complex, catalytic core F(1)	3	0.567108	0.00868965	ENSG00000152234, ENSG00000110955, ENSG00000099624	485	4	12376	19.1381	0.978696	0.183373	11.6144
UP_KEYWORDS	ATP synthesis	4	0.756144	0.00948272	ENSG00000152234, ENSG00000110955, ENSG00000061987, ENSG00000099624	513	12	13371	8.68811	0.965382	0.141768	12.2324
UP_KEYWORDS	CF(1)	3	0.567108	0.0135501	ENSG00000152234, ENSG00000110955, ENSG00000099624	513	5	13371	15.6386	0.9919	0.181811	17.0411
GOTERM_MF_DIRECT	GO:0022857~transmembrane transporter activity	6	1.13422	0.0152501	ENSG00000152234, ENSG00000166111, ENSG00000163393, ENSG00000185518, ENSG00000110955, ENSG00000099624	457	38	11708	4.04515	0.999989	0.760034	20.8322
GOTERM_BP_DIRECT	GO:0015986~ATP synthesis coupled proton transport	4	0.756144	0.0186739	ENSG00000152234, ENSG00000110955, ENSG00000061987, ENSG00000099624	453	15	11642	6.85327	1	0.853028	27.4402
UP_KEYWORDS	Hydrogen ion transport	5	0.94518	0.0294866	ENSG00000152234, ENSG00000131100, ENSG00000110955, ENSG00000061987, ENSG00000099624	513	31	13371	4.20392	0.999974	0.323828	33.6261
GOTERM_MF_DIRECT	GO:0046961~proton-transporting ATPase activity, rotational mechanism	4	0.756144	0.0357634	ENSG00000152234, ENSG00000131100, ENSG00000110955, ENSG00000099624	457	19	11708	5.39353	1	0.855255	42.5121
GOTERM_BP_DIRECT	GO:0015991~ATP hydrolysis coupled proton transport	4	0.756144	0.0460081	ENSG00000152234, ENSG00000131100, ENSG00000110955, ENSG00000163399	453	21	11642	4.8952	1	0.926711	55.1324
GOTERM_MF_DIRECT	GO:0046933~proton-transporting ATP synthase activity, rotational mechanism	3	0.567108	0.0771857	ENSG00000152234, ENSG00000110955, ENSG00000099624	457	12	11708	6.40481	1	0.925348	70.508
GOTERM_CC_DIRECT	GO:0005753~mitochondrial proton-transporting ATP synthase complex	3	0.567108	0.127759	ENSG00000152234, ENSG00000110955, ENSG00000099624	485	16	12376	4.78454	1	0.738039	85.5375
GOTERM_BP_DIRECT	GO:0042776~mitochondrial ATP synthesis coupled proton transport	3	0.567108	0.139553	ENSG00000152234, ENSG00000110955, ENSG00000099624	453	17	11642	4.53526	1	0.975741	92.2506
GOTERM_BP_DIRECT	GO:0006754~ATP biosynthetic process	3	0.567108	0.224058	ENSG00000152234, ENSG00000110955, ENSG00000099624	453	23	11642	3.35215	1	0.992855	98.6654
Annotation Cluster 15	Enrichment Score: 1.298256191871593
Category	Term	Count	%	P Value	Genes	List Total	Pop Hits	Pop Total	Fold Enrichment	Bonferroni	Benjamini	FDR
GOTERM_CC_DIRECT	GO:0014704~intercalated disc	8	1.51229	0.000694242	ENSG00000105711, ENSG00000151150, ENSG00000183023, ENSG00000143153, ENSG00000187486, ENSG00000151320, ENSG00000163399, ENSG00000177098	485	39	12376	5.23436	0.26381	0.0737089	0.977606
GOTERM_BP_DIRECT	GO:0060048~cardiac muscle contraction	5	0.94518	0.0276361	ENSG00000105711, ENSG00000183023, ENSG00000143153, ENSG00000163399, ENSG00000177098	453	30	11642	4.2833	1	0.88212	37.928
GOTERM_BP_DIRECT	GO:0035725~sodium ion transmembrane transport	6	1.13422	0.0469574	ENSG00000105711, ENSG00000136531, ENSG00000155886, ENSG00000183023, ENSG00000196876, ENSG00000177098	453	51	11642	3.0235	1	0.924987	55.886
GOTERM_BP_DIRECT	GO:0055119~relaxation of cardiac muscle	3	0.567108	0.0656083	ENSG00000183023, ENSG00000143153, ENSG00000163399	453	11	11642	7.00903	1	0.940625	68.4846
GOTERM_BP_DIRECT	GO:0086064~cell communication by electrical coupling involved in cardiac conduction	3	0.567108	0.0767613	ENSG00000183023, ENSG00000143153, ENSG00000163399	453	12	11642	6.42494	1	0.946322	74.3088
GOTERM_BP_DIRECT	GO:0006883~cellular sodium ion homeostasis	3	0.567108	0.0884575	ENSG00000183023, ENSG00000143153, ENSG00000163399	453	13	11642	5.93072	1	0.954192	79.3192
GOTERM_BP_DIRECT	GO:0086012~membrane depolarization during cardiac muscle cell action potential	3	0.567108	0.0884575	ENSG00000105711, ENSG00000183023, ENSG00000177098	453	13	11642	5.93072	1	0.954192	79.3192
GOTERM_CC_DIRECT	GO:0042383~sarcolemma	6	1.13422	0.163067	ENSG00000138814, ENSG00000006071, ENSG00000151150, ENSG00000183023, ENSG00000143153, ENSG00000163399	485	74	12376	2.06899	1	0.772632	91.9391
KEGG_PATHWAY	hsa04974:Protein digestion and absorption	4	0.756144	0.357327	ENSG00000183023, ENSG00000143153, ENSG00000049089, ENSG00000163399	181	56	4748	1.87372	1	0.829408	99.6404
Annotation Cluster 16	Enrichment Score: 1.2790378320783098
Category	Term	Count	%	P Value	Genes	List Total	Pop Hits	Pop Total	Fold Enrichment	Bonferroni	Benjamini	FDR
KEGG_PATHWAY	hsa04972:Pancreatic secretion	8	1.51229	0.00645146	ENSG00000182621, ENSG00000144935, ENSG00000064651, ENSG00000143153, ENSG00000150995, ENSG00000157087, ENSG00000070961, ENSG00000163399	181	59	4748	3.55689	0.759232	0.146332	7.90866
KEGG_PATHWAY	hsa04970:Salivary secretion	8	1.51229	0.00774353	ENSG00000182621, ENSG00000064651, ENSG00000143153, ENSG00000150995, ENSG00000157087, ENSG00000143933, ENSG00000070961, ENSG00000163399	181	61	4748	3.44027	0.819172	0.157196	9.42157
KEGG_PATHWAY	hsa04971:Gastric acid secretion	6	1.13422	0.0714882	ENSG00000182621, ENSG00000143153, ENSG00000150995, ENSG00000148660, ENSG00000143933, ENSG00000163399	181	59	4748	2.66767	1	0.453579	61.0996
KEGG_PATHWAY	hsa04911:Insulin secretion	6	1.13422	0.114127	ENSG00000182621, ENSG00000006071, ENSG00000143153, ENSG00000148660, ENSG00000187486, ENSG00000163399	181	68	4748	2.31459	1	0.52315	78.6168
KEGG_PATHWAY	hsa04961:Endocrine and other factor-regulated calcium reabsorption	4	0.756144	0.154455	ENSG00000182621, ENSG00000143153, ENSG00000197959, ENSG00000163399	181	36	4748	2.91467	1	0.602579	88.1834
KEGG_PATHWAY	hsa04918:Thyroid hormone synthesis	4	0.756144	0.336319	ENSG00000182621, ENSG00000143153, ENSG00000150995, ENSG00000163399	181	54	4748	1.94311	1	0.823497	99.4584
Annotation Cluster 17	Enrichment Score: 1.2729348736277986
Category	Term	Count	%	P Value	Genes	List Total	Pop Hits	Pop Total	Fold Enrichment	Bonferroni	Benjamini	FDR
GOTERM_CC_DIRECT	GO:0030672~synaptic vesicle membrane	9	1.70132	0.000747239	ENSG00000003147, ENSG00000166111, ENSG00000139190, ENSG00000006071, ENSG00000173227, ENSG00000087470, ENSG00000185518, ENSG00000143858, ENSG00000132718	485	51	12376	4.50309	0.280829	0.0638047	1.05187
UP_SEQ_FEATURE	topological domain:Vesicular	6	1.13422	0.0128961	ENSG00000166111, ENSG00000139190, ENSG00000173227, ENSG00000213023, ENSG00000143858, ENSG00000132718	508	37	13213	4.21781	1	0.730943	19.2784
GOTERM_MF_DIRECT	GO:0019905~syntaxin binding	8	1.51229	0.0139482	ENSG00000134265, ENSG00000006071, ENSG00000173227, ENSG00000145087, ENSG00000213023, ENSG00000160695, ENSG00000143858, ENSG00000132718	457	66	11708	3.10536	0.999971	0.774836	19.2263
INTERPRO	IPR000008:C2 calcium-dependent membrane targeting	12	2.26843	0.0204436	ENSG00000171132, ENSG00000182621, ENSG00000138411, ENSG00000111731, ENSG00000116675, ENSG00000198382, ENSG00000173227, ENSG00000081803, ENSG00000051382, ENSG00000213023, ENSG00000143858, ENSG00000132718	491	139	12528	2.20276	1	0.994455	27.8627
GOTERM_MF_DIRECT	GO:0005544~calcium-dependent phospholipid binding	6	1.13422	0.0297848	ENSG00000111731, ENSG00000173227, ENSG00000213023, ENSG00000197043, ENSG00000143858, ENSG00000132718	457	45	11708	3.4159	1	0.822393	36.8487
INTERPRO	IPR001565:Synaptotagmin	4	0.756144	0.0313339	ENSG00000173227, ENSG00000213023, ENSG00000143858, ENSG00000132718	491	18	12528	5.67006	1	0.989696	39.5511
UP_SEQ_FEATURE	domain:C2	7	1.32325	0.0405056	ENSG00000171132, ENSG00000182621, ENSG00000138411, ENSG00000111731, ENSG00000198382, ENSG00000163618, ENSG00000081803	508	66	13213	2.75862	1	0.961333	49.4514
SMART	SM00239:C2	9	1.70132	0.0438475	ENSG00000171132, ENSG00000182621, ENSG00000138411, ENSG00000111731, ENSG00000198382, ENSG00000173227, ENSG00000213023, ENSG00000143858, ENSG00000132718	254	108	6911	2.26739	0.999955	0.993258	43.5606
GOTERM_BP_DIRECT	GO:0006906~vesicle fusion	6	1.13422	0.0503688	ENSG00000111731, ENSG00000139190, ENSG00000173227, ENSG00000213023, ENSG00000143858, ENSG00000132718	453	52	11642	2.96536	1	0.927819	58.4972
UP_SEQ_FEATURE	metal ion-binding site:Calcium 1; via carbonyl oxygen	4	0.756144	0.0691465	ENSG00000157782, ENSG00000213023, ENSG00000143858, ENSG00000132718	508	25	13213	4.16157	1	0.982724	69.3411
GOTERM_BP_DIRECT	GO:0017158~regulation of calcium ion-dependent exocytosis	4	0.756144	0.101001	ENSG00000173227, ENSG00000213023, ENSG00000143858, ENSG00000132718	453	29	11642	3.5448	1	0.959072	83.6631
GOTERM_MF_DIRECT	GO:0030276~clathrin binding	5	0.94518	0.103088	ENSG00000173227, ENSG00000213023, ENSG00000104490, ENSG00000143858, ENSG00000132718	457	46	11708	2.7847	1	0.932427	80.8683
UP_SEQ_FEATURE	metal ion-binding site:Calcium 1	4	0.756144	0.114549	ENSG00000157782, ENSG00000213023, ENSG00000143858, ENSG00000132718	508	31	13213	3.35611	1	0.989256	86.565
GOTERM_BP_DIRECT	GO:0048791~calcium ion-regulated exocytosis of neurotransmitter	4	0.756144	0.126177	ENSG00000173227, ENSG00000213023, ENSG00000143858, ENSG00000132718	453	32	11642	3.21247	1	0.970637	89.9245
UP_SEQ_FEATURE	metal ion-binding site:Calcium 2	4	0.756144	0.197381	ENSG00000157782, ENSG00000213023, ENSG00000143858, ENSG00000132718	508	40	13213	2.60098	1	0.99749	97.3426
UP_SEQ_FEATURE	metal ion-binding site:Calcium 3	3	0.567108	0.234514	ENSG00000213023, ENSG00000143858, ENSG00000132718	508	24	13213	3.25123	1	0.998361	98.7838
UP_SEQ_FEATURE	domain:C2 2	4	0.756144	0.332582	ENSG00000173227, ENSG00000213023, ENSG00000143858, ENSG00000132718	508	53	13213	1.96301	1	0.99972	99.8733
UP_SEQ_FEATURE	domain:C2 1	4	0.756144	0.332582	ENSG00000173227, ENSG00000213023, ENSG00000143858, ENSG00000132718	508	53	13213	1.96301	1	0.99972	99.8733
Annotation Cluster 18	Enrichment Score: 1.1064523513583875
Category	Term	Count	%	P Value	Genes	List Total	Pop Hits	Pop Total	Fold Enrichment	Bonferroni	Benjamini	FDR
UP_SEQ_FEATURE	binding site:S-adenosyl-L-methionine; via carbonyl oxygen	4	0.756144	0.0503305	ENSG00000205629, ENSG00000059588, ENSG00000101654, ENSG00000116984	508	22	13213	4.72906	1	0.97417	57.3463
UP_SEQ_FEATURE	binding site:S-adenosyl-L-methionine	5	0.94518	0.0762929	ENSG00000068438, ENSG00000205629, ENSG00000101654, ENSG00000116984, ENSG00000137200	508	42	13213	3.09641	1	0.984424	73.002
UP_KEYWORDS	Methyltransferase	11	2.0794	0.0903423	ENSG00000068438, ENSG00000120265, ENSG00000143499, ENSG00000162639, ENSG00000205629, ENSG00000101945, ENSG00000059588, ENSG00000101654, ENSG00000129691, ENSG00000116984, ENSG00000137200	513	161	13371	1.78079	1	0.508925	72.6555
UP_KEYWORDS	S-adenosyl-L-methionine	10	1.89036	0.108139	ENSG00000068438, ENSG00000120265, ENSG00000143499, ENSG00000162639, ENSG00000205629, ENSG00000101945, ENSG00000059588, ENSG00000101654, ENSG00000116984, ENSG00000137200	513	146	13371	1.78523	1	0.547126	79.1378
Annotation Cluster 19	Enrichment Score: 1.1021483301635524
Category	Term	Count	%	P Value	Genes	List Total	Pop Hits	Pop Total	Fold Enrichment	Bonferroni	Benjamini	FDR
BIOCARTA	h_bArrestinPathway:ï¿½-arrestins in GPCR Desensitization	3	0.567108	0.0579909	ENSG00000177301, ENSG00000182621, ENSG00000111262	40	13	1269	7.32115	0.999274	0.764423	49.6821
BIOCARTA	h_bArr-mapkPathway:Role of ï¿½-arrestins in the activation and targeting of MAP kinases	3	0.567108	0.0751225	ENSG00000177301, ENSG00000182621, ENSG00000111262	40	15	1269	6.345	0.999921	0.792971	59.254
BIOCARTA	h_bArrestin-srcPathway:Roles of ï¿½-arrestin-dependent Recruitment of Src Kinases in GPCR Signaling	3	0.567108	0.113351	ENSG00000177301, ENSG00000182621, ENSG00000111262	40	19	1269	5.00921	1	0.801595	74.9201
Annotation Cluster 20	Enrichment Score: 1.0841900652573313
Category	Term	Count	%	P Value	Genes	List Total	Pop Hits	Pop Total	Fold Enrichment	Bonferroni	Benjamini	FDR
GOTERM_CC_DIRECT	GO:0045211~postsynaptic membrane	17	3.21361	0.00139337	ENSG00000168824, ENSG00000163485, ENSG00000151150, ENSG00000170579, ENSG00000109738, ENSG00000145864, ENSG00000157782, ENSG00000166313, ENSG00000100151, ENSG00000139182, ENSG00000198934, ENSG00000182771, ENSG00000022355, ENSG00000081803, ENSG00000198961, ENSG00000183454, ENSG00000147432	485	175	12376	2.47885	0.459307	0.0840956	1.95311
UP_KEYWORDS	Ligand-gated ion channel	7	1.32325	0.0181435	ENSG00000182771, ENSG00000109738, ENSG00000022355, ENSG00000145864, ENSG00000150995, ENSG00000183454, ENSG00000147432	513	55	13371	3.31728	0.998441	0.227821	22.1776
GOTERM_BP_DIRECT	GO:0006811~ion transport	9	1.70132	0.0263193	ENSG00000155886, ENSG00000163393, ENSG00000183023, ENSG00000102934, ENSG00000123643, ENSG00000109738, ENSG00000022355, ENSG00000064651, ENSG00000145864	453	92	11642	2.51411	1	0.880365	36.482
GOTERM_MF_DIRECT	GO:0008144~drug binding	6	1.13422	0.0474901	ENSG00000138814, ENSG00000112541, ENSG00000109738, ENSG00000022355, ENSG00000143153, ENSG00000147432	457	51	11708	3.01403	1	0.880746	52.2694
UP_KEYWORDS	Postsynaptic cell membrane	11	2.0794	0.0560402	ENSG00000151150, ENSG00000170579, ENSG00000182771, ENSG00000109738, ENSG00000022355, ENSG00000145864, ENSG00000198961, ENSG00000183454, ENSG00000157782, ENSG00000147432, ENSG00000100151	513	147	13371	1.95039	1	0.441031	54.6048
UP_KEYWORDS	Chloride	5	0.94518	0.0812166	ENSG00000109738, ENSG00000022355, ENSG00000145864, ENSG00000109572, ENSG00000073464	513	43	13371	3.03074	1	0.501109	68.6501
GOTERM_BP_DIRECT	GO:1902476~chloride transmembrane transport	6	1.13422	0.0874123	ENSG00000109738, ENSG00000022355, ENSG00000064651, ENSG00000145864, ENSG00000109572, ENSG00000073464	453	61	11642	2.52785	1	0.95502	78.912
INTERPRO	IPR018000:Neurotransmitter-gated ion-channel, conserved site	4	0.756144	0.0947106	ENSG00000109738, ENSG00000022355, ENSG00000145864, ENSG00000147432	491	28	12528	3.64504	1	0.998081	79.2636
INTERPRO	IPR006202:Neurotransmitter-gated ion-channel ligand-binding	4	0.756144	0.10272	ENSG00000109738, ENSG00000022355, ENSG00000145864, ENSG00000147432	491	29	12528	3.51935	1	0.99766	81.982
INTERPRO	IPR006029:Neurotransmitter-gated ion-channel transmembrane domain	4	0.756144	0.10272	ENSG00000109738, ENSG00000022355, ENSG00000145864, ENSG00000147432	491	29	12528	3.51935	1	0.99766	81.982
INTERPRO	IPR006201:Neurotransmitter-gated ion-channel	4	0.756144	0.10272	ENSG00000109738, ENSG00000022355, ENSG00000145864, ENSG00000147432	491	29	12528	3.51935	1	0.99766	81.982
GOTERM_BP_DIRECT	GO:0007214~gamma-aminobutyric acid signaling pathway	3	0.567108	0.139553	ENSG00000022355, ENSG00000064651, ENSG00000145864	453	17	11642	4.53526	1	0.975741	92.2506
UP_KEYWORDS	Chloride channel	3	0.567108	0.334046	ENSG00000109738, ENSG00000022355, ENSG00000145864	513	31	13371	2.52235	1	0.811504	99.6179
KEGG_PATHWAY	hsa05033:Nicotine addiction	3	0.567108	0.357729	ENSG00000022355, ENSG00000145864, ENSG00000183454	181	33	4748	2.38473	1	0.824367	99.6432
GOTERM_MF_DIRECT	GO:0005254~chloride channel activity	3	0.567108	0.370073	ENSG00000145864, ENSG00000109572, ENSG00000073464	457	33	11708	2.32902	1	0.998809	99.9111
KEGG_PATHWAY	hsa04080:Neuroactive ligand-receptor interaction	7	1.32325	0.564711	ENSG00000163485, ENSG00000182771, ENSG00000109738, ENSG00000022355, ENSG00000145864, ENSG00000183454, ENSG00000147432	181	159	4748	1.15487	1	0.915648	99.9975
Annotation Cluster 21	Enrichment Score: 1.0713607930278182
Category	Term	Count	%	P Value	Genes	List Total	Pop Hits	Pop Total	Fold Enrichment	Bonferroni	Benjamini	FDR
GOTERM_BP_DIRECT	GO:1903779~regulation of cardiac conduction	8	1.51229	0.00121664	ENSG00000144935, ENSG00000183023, ENSG00000143153, ENSG00000150995, ENSG00000157087, ENSG00000187486, ENSG00000070961, ENSG00000163399	453	43	11642	4.78135	0.892367	0.427222	2.05018
KEGG_PATHWAY	hsa04972:Pancreatic secretion	8	1.51229	0.00645146	ENSG00000182621, ENSG00000144935, ENSG00000064651, ENSG00000143153, ENSG00000150995, ENSG00000157087, ENSG00000070961, ENSG00000163399	181	59	4748	3.55689	0.759232	0.146332	7.90866
KEGG_PATHWAY	hsa04970:Salivary secretion	8	1.51229	0.00774353	ENSG00000182621, ENSG00000064651, ENSG00000143153, ENSG00000150995, ENSG00000157087, ENSG00000143933, ENSG00000070961, ENSG00000163399	181	61	4748	3.44027	0.819172	0.157196	9.42157
INTERPRO	IPR023298:P-type ATPase, transmembrane domain	3	0.567108	0.0664754	ENSG00000157087, ENSG00000070961, ENSG00000163399	491	11	12528	6.95871	1	0.995123	66.2996
SMART	SM00831:SM00831	3	0.567108	0.0691896	ENSG00000157087, ENSG00000070961, ENSG00000163399	254	12	6911	6.80217	1	0.995154	59.9356
INTERPRO	IPR006068:Cation-transporting P-type ATPase, C-terminal	3	0.567108	0.077761	ENSG00000157087, ENSG00000070961, ENSG00000163399	491	12	12528	6.37882	1	0.997023	72.1956
INTERPRO	IPR004014:Cation-transporting P-type ATPase, N-terminal	3	0.567108	0.10191	ENSG00000157087, ENSG00000070961, ENSG00000163399	491	14	12528	5.46756	1	0.998272	81.7231
INTERPRO	IPR023214:HAD-like domain	6	1.13422	0.144389	ENSG00000178425, ENSG00000111726, ENSG00000157087, ENSG00000070961, ENSG00000163399, ENSG00000145293	491	71	12528	2.15622	1	0.998117	91.5048
INTERPRO	IPR001757:Cation-transporting P-type ATPase	3	0.567108	0.343463	ENSG00000157087, ENSG00000070961, ENSG00000163399	491	31	12528	2.46922	1	0.999751	99.871
INTERPRO	IPR008250:P-type ATPase, A domain	3	0.567108	0.343463	ENSG00000157087, ENSG00000070961, ENSG00000163399	491	31	12528	2.46922	1	0.999751	99.871
INTERPRO	IPR023299:P-type ATPase, cytoplasmic domain N	3	0.567108	0.343463	ENSG00000157087, ENSG00000070961, ENSG00000163399	491	31	12528	2.46922	1	0.999751	99.871
INTERPRO	IPR018303:P-type ATPase, phosphorylation site	3	0.567108	0.343463	ENSG00000157087, ENSG00000070961, ENSG00000163399	491	31	12528	2.46922	1	0.999751	99.871
UP_SEQ_FEATURE	active site:4-aspartylphosphate intermediate	3	0.567108	0.377031	ENSG00000157087, ENSG00000070961, ENSG00000163399	508	34	13213	2.29499	1	0.999852	99.9594
GOTERM_CC_DIRECT	GO:0016324~apical plasma membrane	9	1.70132	0.597145	ENSG00000131100, ENSG00000064651, ENSG00000143153, ENSG00000157087, ENSG00000085832, ENSG00000111262, ENSG00000112759, ENSG00000070961, ENSG00000163399	485	213	12376	1.07821	1	0.975583	99.9997
Annotation Cluster 22	Enrichment Score: 1.0709567311874706
Category	Term	Count	%	P Value	Genes	List Total	Pop Hits	Pop Total	Fold Enrichment	Bonferroni	Benjamini	FDR
BIOCARTA	h_nos1Pathway:Nitric Oxide Signaling Pathway	4	0.756144	0.0213093	ENSG00000138814, ENSG00000108946, ENSG00000183454, ENSG00000143933	40	20	1269	6.345	0.926192	0.728324	21.9352
BIOCARTA	h_nfatPathway:NFAT and Hypertrophy of the heart (Transcription in the broken heart)	5	0.94518	0.0340261	ENSG00000138814, ENSG00000108946, ENSG00000145675, ENSG00000152495, ENSG00000143933	40	41	1269	3.8689	0.984836	0.649084	32.8333
KEGG_PATHWAY	hsa05031:Amphetamine addiction	5	0.94518	0.133109	ENSG00000138814, ENSG00000148660, ENSG00000152495, ENSG00000183454, ENSG00000143933	181	52	4748	2.52231	1	0.562631	83.7696
BIOCARTA	h_vipPathway:Neuropeptides VIP and PACAP inhibit the apoptosis of activated T cells	3	0.567108	0.177574	ENSG00000138814, ENSG00000108946, ENSG00000143933	40	25	1269	3.807	1	0.906098	89.4341
BIOCARTA	h_gpcrPathway:Signaling Pathway from G-Protein Families	3	0.567108	0.257781	ENSG00000138814, ENSG00000108946, ENSG00000143933	40	32	1269	2.97422	1	0.950508	96.7524
Annotation Cluster 23	Enrichment Score: 1.0408878654121019
Category	Term	Count	%	P Value	Genes	List Total	Pop Hits	Pop Total	Fold Enrichment	Bonferroni	Benjamini	FDR
SMART	SM00054:EFh	9	1.70132	0.0281311	ENSG00000172575, ENSG00000170832, ENSG00000115840, ENSG00000157782, ENSG00000100362, ENSG00000085832, ENSG00000104490, ENSG00000143933, ENSG00000123119	254	99	6911	2.47351	0.998276	0.998276	30.512
UP_SEQ_FEATURE	calcium-binding region:1	9	1.70132	0.0327216	ENSG00000172575, ENSG00000170832, ENSG00000115840, ENSG00000157782, ENSG00000100362, ENSG00000085832, ENSG00000104490, ENSG00000143933, ENSG00000123119	508	97	13213	2.41328	1	0.937407	42.2427
INTERPRO	IPR018247:EF-Hand 1, calcium-binding site	10	1.89036	0.0563965	ENSG00000169891, ENSG00000172575, ENSG00000170832, ENSG00000115840, ENSG00000157782, ENSG00000100362, ENSG00000085832, ENSG00000104490, ENSG00000143933, ENSG00000123119	491	125	12528	2.04122	1	0.992299	60.0627
UP_SEQ_FEATURE	calcium-binding region:2	8	1.51229	0.0602477	ENSG00000172575, ENSG00000170832, ENSG00000115840, ENSG00000157782, ENSG00000100362, ENSG00000085832, ENSG00000104490, ENSG00000143933	508	91	13213	2.28658	1	0.981675	64.1298
UP_SEQ_FEATURE	calcium-binding region:3	4	0.756144	0.083201	ENSG00000115840, ENSG00000157782, ENSG00000104490, ENSG00000143933	508	27	13213	3.85331	1	0.985614	76.1471
UP_SEQ_FEATURE	domain:EF-hand 1	9	1.70132	0.0971627	ENSG00000172575, ENSG00000170832, ENSG00000115840, ENSG00000157782, ENSG00000100362, ENSG00000085832, ENSG00000104490, ENSG00000143933, ENSG00000123119	508	122	13213	1.91876	1	0.989143	81.4827
UP_SEQ_FEATURE	domain:EF-hand 2	9	1.70132	0.100649	ENSG00000172575, ENSG00000170832, ENSG00000115840, ENSG00000157782, ENSG00000100362, ENSG00000085832, ENSG00000104490, ENSG00000143933, ENSG00000123119	508	123	13213	1.90316	1	0.98632	82.628
INTERPRO	IPR011992:EF-hand-like domain	12	2.26843	0.153664	ENSG00000182621, ENSG00000169891, ENSG00000172575, ENSG00000170832, ENSG00000115840, ENSG00000157782, ENSG00000100362, ENSG00000085832, ENSG00000104490, ENSG00000143933, ENSG00000176454, ENSG00000123119	491	198	12528	1.54638	1	0.998428	92.8497
INTERPRO	IPR002048:EF-hand domain	10	1.89036	0.170905	ENSG00000169891, ENSG00000172575, ENSG00000170832, ENSG00000115840, ENSG00000157782, ENSG00000100362, ENSG00000085832, ENSG00000104490, ENSG00000143933, ENSG00000123119	491	159	12528	1.60473	1	0.99881	94.8359
UP_SEQ_FEATURE	domain:EF-hand 3	5	0.94518	0.213995	ENSG00000170832, ENSG00000115840, ENSG00000157782, ENSG00000104490, ENSG00000143933	508	62	13213	2.09757	1	0.997969	98.1182
UP_SEQ_FEATURE	domain:EF-hand 4	4	0.756144	0.248229	ENSG00000115840, ENSG00000157782, ENSG00000104490, ENSG00000143933	508	45	13213	2.31199	1	0.998671	99.0974
Annotation Cluster 24	Enrichment Score: 1.0244942374686727
Category	Term	Count	%	P Value	Genes	List Total	Pop Hits	Pop Total	Fold Enrichment	Bonferroni	Benjamini	FDR
UP_SEQ_FEATURE	domain:ATP-grasp	3	0.567108	0.0642661	ENSG00000172508, ENSG00000177181, ENSG00000136143	508	11	13213	7.09359	1	0.983251	66.5784
INTERPRO	IPR011761:ATP-grasp fold	3	0.567108	0.077761	ENSG00000172508, ENSG00000177181, ENSG00000136143	491	12	12528	6.37882	1	0.997023	72.1956
INTERPRO	IPR013816:ATP-grasp fold, subdomain 2	3	0.567108	0.168956	ENSG00000172508, ENSG00000177181, ENSG00000136143	491	19	12528	4.02873	1	0.998988	94.6406
Annotation Cluster 25	Enrichment Score: 1.0118717333262441
Category	Term	Count	%	P Value	Genes	List Total	Pop Hits	Pop Total	Fold Enrichment	Bonferroni	Benjamini	FDR
KEGG_PATHWAY	hsa04020:Calcium signaling pathway	11	2.0794	0.0455992	ENSG00000182621, ENSG00000078668, ENSG00000138814, ENSG00000183023, ENSG00000150995, ENSG00000148660, ENSG00000152495, ENSG00000157087, ENSG00000183454, ENSG00000143933, ENSG00000070961	181	144	4748	2.00384	0.999965	0.348073	44.7941
GOTERM_MF_DIRECT	GO:0005516~calmodulin binding	11	2.0794	0.0980828	ENSG00000182621, ENSG00000138814, ENSG00000173226, ENSG00000180834, ENSG00000183023, ENSG00000148660, ENSG00000152495, ENSG00000157087, ENSG00000117152, ENSG00000110931, ENSG00000070961	457	161	11708	1.75038	1	0.947664	79.1795
UP_KEYWORDS	Calmodulin-binding	9	1.70132	0.138126	ENSG00000138814, ENSG00000173226, ENSG00000180834, ENSG00000183023, ENSG00000148660, ENSG00000152495, ENSG00000157087, ENSG00000110931, ENSG00000070961	513	133	13371	1.76375	1	0.601704	86.9395
UP_SEQ_FEATURE	region of interest:Calmodulin-binding	5	0.94518	0.145107	ENSG00000138814, ENSG00000183023, ENSG00000148660, ENSG00000152495, ENSG00000110931	508	53	13213	2.45376	1	0.993561	92.4738
Annotation Cluster 26	Enrichment Score: 1.007659106145991
Category	Term	Count	%	P Value	Genes	List Total	Pop Hits	Pop Total	Fold Enrichment	Bonferroni	Benjamini	FDR
GOTERM_BP_DIRECT	GO:0006887~exocytosis	7	1.32325	0.0479746	ENSG00000139190, ENSG00000163618, ENSG00000168481, ENSG00000145087, ENSG00000124198, ENSG00000006740, ENSG00000168993	453	68	11642	2.64557	1	0.923614	56.6804
UP_KEYWORDS	Exocytosis	6	1.13422	0.0882372	ENSG00000163618, ENSG00000168481, ENSG00000081803, ENSG00000145087, ENSG00000006740, ENSG00000168993	513	62	13371	2.52235	1	0.507805	71.7761
GOTERM_BP_DIRECT	GO:0017157~regulation of exocytosis	3	0.567108	0.224058	ENSG00000168481, ENSG00000145087, ENSG00000168993	453	23	11642	3.35215	1	0.992855	98.6654
Annotation Cluster 27	Enrichment Score: 1.001863618113038
Category	Term	Count	%	P Value	Genes	List Total	Pop Hits	Pop Total	Fold Enrichment	Bonferroni	Benjamini	FDR
UP_SEQ_FEATURE	metal ion-binding site:Magnesium	11	2.0794	0.00371575	ENSG00000147224, ENSG00000131373, ENSG00000113966, ENSG00000178425, ENSG00000035687, ENSG00000157087, ENSG00000157782, ENSG00000111674, ENSG00000070961, ENSG00000163399, ENSG00000145293	508	96	13213	2.98029	0.994863	0.584615	5.9574
GOTERM_MF_DIRECT	GO:0000287~magnesium ion binding	8	1.51229	0.457287	ENSG00000147224, ENSG00000131373, ENSG00000166411, ENSG00000035687, ENSG00000104331, ENSG00000111674, ENSG00000116120, ENSG00000145293	457	164	11708	1.24972	1	0.999075	99.9908
UP_KEYWORDS	Magnesium	18	3.40265	0.580997	ENSG00000177181, ENSG00000074590, ENSG00000166411, ENSG00000178425, ENSG00000157087, ENSG00000157782, ENSG00000111674, ENSG00000145293, ENSG00000147224, ENSG00000131373, ENSG00000113966, ENSG00000183454, ENSG00000035687, ENSG00000104331, ENSG00000144199, ENSG00000163399, ENSG00000070961, ENSG00000170113	513	456	13371	1.02886	1	0.927524	99.9993
Annotation Cluster 28	Enrichment Score: 0.9859327961758607
Category	Term	Count	%	P Value	Genes	List Total	Pop Hits	Pop Total	Fold Enrichment	Bonferroni	Benjamini	FDR
BIOCARTA	h_CaCaMPathway:Ca++/ Calmodulin-dependent Protein Kinase Activation	4	0.756144	0.00487689	ENSG00000148660, ENSG00000152495, ENSG00000143933, ENSG00000110931	40	12	1269	10.575	0.44653	0.44653	5.46544
UP_SEQ_FEATURE	region of interest:Calmodulin-binding	5	0.94518	0.145107	ENSG00000138814, ENSG00000183023, ENSG00000148660, ENSG00000152495, ENSG00000110931	508	53	13213	2.45376	1	0.993561	92.4738
GOTERM_MF_DIRECT	GO:0004683~calmodulin-dependent protein kinase activity	3	0.567108	0.196207	ENSG00000148660, ENSG00000152495, ENSG00000110931	457	21	11708	3.65989	1	0.984409	96.385
GOTERM_BP_DIRECT	GO:0046777~protein autophosphorylation	5	0.94518	0.819828	ENSG00000175054, ENSG00000006432, ENSG00000148660, ENSG00000152495, ENSG00000110931	453	145	11642	0.886199	1	1	100
Annotation Cluster 29	Enrichment Score: 0.9407258814211492
Category	Term	Count	%	P Value	Genes	List Total	Pop Hits	Pop Total	Fold Enrichment	Bonferroni	Benjamini	FDR
GOTERM_MF_DIRECT	GO:0004843~thiol-dependent ubiquitin-specific protease activity	8	1.51229	0.0175061	ENSG00000019995, ENSG00000170832, ENSG00000114374, ENSG00000167770, ENSG00000169918, ENSG00000077254, ENSG00000116750, ENSG00000172046	457	69	11708	2.97035	0.999998	0.767305	23.5448
GOTERM_BP_DIRECT	GO:0071108~protein K48-linked deubiquitination	4	0.756144	0.0460081	ENSG00000167770, ENSG00000169918, ENSG00000077254, ENSG00000172046	453	21	11642	4.8952	1	0.926711	55.1324
UP_KEYWORDS	Thiol protease	9	1.70132	0.06286	ENSG00000019995, ENSG00000170832, ENSG00000114374, ENSG00000167770, ENSG00000130734, ENSG00000169918, ENSG00000077254, ENSG00000116750, ENSG00000172046	513	111	13371	2.11332	1	0.470913	58.8958
UP_SEQ_FEATURE	domain:OTU	3	0.567108	0.0752121	ENSG00000019995, ENSG00000167770, ENSG00000169918	508	12	13213	6.50246	1	0.985855	72.476
GOTERM_BP_DIRECT	GO:0006511~ubiquitin-dependent protein catabolic process	10	1.89036	0.088563	ENSG00000170832, ENSG00000114374, ENSG00000147364, ENSG00000161057, ENSG00000100991, ENSG00000077254, ENSG00000177479, ENSG00000144357, ENSG00000116750, ENSG00000172046	453	138	11642	1.8623	1	0.951782	79.3599
INTERPRO	IPR003323:Ovarian tumour, otubain	3	0.567108	0.0895926	ENSG00000019995, ENSG00000167770, ENSG00000169918	491	13	12528	5.88814	1	0.998155	77.3303
GOTERM_BP_DIRECT	GO:0016579~protein deubiquitination	6	1.13422	0.0922188	ENSG00000170832, ENSG00000114374, ENSG00000167770, ENSG00000077254, ENSG00000116750, ENSG00000172046	453	62	11642	2.48708	1	0.955307	80.7243
GOTERM_BP_DIRECT	GO:0070536~protein K63-linked deubiquitination	3	0.567108	0.153155	ENSG00000019995, ENSG00000169918, ENSG00000077254	453	18	11642	4.2833	1	0.979805	94.0909
INTERPRO	IPR018200:Peptidase C19, ubiquitin carboxyl-terminal hydrolase 2, conserved site	4	0.756144	0.257243	ENSG00000170832, ENSG00000114374, ENSG00000077254, ENSG00000172046	491	45	12528	2.26802	1	0.999435	99.0925
INTERPRO	IPR001394:Peptidase C19, ubiquitin carboxyl-terminal hydrolase 2	4	0.756144	0.289391	ENSG00000170832, ENSG00000114374, ENSG00000077254, ENSG00000172046	491	48	12528	2.12627	1	0.999595	99.5492
UP_KEYWORDS	Protease	15	2.83554	0.358074	ENSG00000170832, ENSG00000114374, ENSG00000161057, ENSG00000130734, ENSG00000169918, ENSG00000012174, ENSG00000085377, ENSG00000138078, ENSG00000172046, ENSG00000134900, ENSG00000019995, ENSG00000167770, ENSG00000077254, ENSG00000141385, ENSG00000116750	513	324	13371	1.20668	1	0.820852	99.769
GOTERM_MF_DIRECT	GO:0036459~thiol-dependent ubiquitinyl hydrolase activity	3	0.567108	0.452197	ENSG00000170832, ENSG00000077254, ENSG00000172046	457	39	11708	1.97071	1	0.999076	99.9894
Annotation Cluster 30	Enrichment Score: 0.9244879418976344
Category	Term	Count	%	P Value	Genes	List Total	Pop Hits	Pop Total	Fold Enrichment	Bonferroni	Benjamini	FDR
INTERPRO	IPR011701:Major facilitator superfamily	6	1.13422	0.051724	ENSG00000166111, ENSG00000163393, ENSG00000118596, ENSG00000162426, ENSG00000167700, ENSG00000185518	491	52	12528	2.94407	1	0.997359	56.8185
INTERPRO	IPR020846:Major facilitator superfamily domain	8	1.51229	0.108619	ENSG00000166111, ENSG00000163393, ENSG00000118596, ENSG00000162426, ENSG00000167700, ENSG00000185518, ENSG00000112759, ENSG00000151690	491	103	12528	1.98177	1	0.995947	83.7664
INTERPRO	IPR005828:General substrate transporter	3	0.567108	0.299874	ENSG00000166111, ENSG00000163393, ENSG00000185518	491	28	12528	2.73378	1	0.999654	99.6436
Annotation Cluster 31	Enrichment Score: 0.9213096426470484
Category	Term	Count	%	P Value	Genes	List Total	Pop Hits	Pop Total	Fold Enrichment	Bonferroni	Benjamini	FDR
KEGG_PATHWAY	hsa04932:Non-alcoholic fatty liver disease (NAFLD)	11	2.0794	0.0126819	ENSG00000161281, ENSG00000145675, ENSG00000023228, ENSG00000173660, ENSG00000050748, ENSG00000073578, ENSG00000158864, ENSG00000051382, ENSG00000169021, ENSG00000213619, ENSG00000167792	181	117	4748	2.46626	0.939667	0.194257	14.9955
GOTERM_MF_DIRECT	GO:0003954~NADH dehydrogenase activity	3	0.567108	0.0204578	ENSG00000158864, ENSG00000213619, ENSG00000167792	457	6	11708	12.8096	1	0.784711	26.9629
OMIM_DISEASE	252010~Mitochondrial complex I deficiency	4	0.756144	0.022276	ENSG00000023228, ENSG00000158864, ENSG00000213619, ENSG00000167792	111	15	2637	6.33514	0.980156	0.980156	24.1123
UP_KEYWORDS	Electron transport	8	1.51229	0.0464943	ENSG00000023228, ENSG00000173660, ENSG00000073578, ENSG00000158864, ENSG00000169021, ENSG00000213619, ENSG00000167792, ENSG00000125827	513	86	13371	2.42459	1	0.418497	47.8985
UP_KEYWORDS	Respiratory chain	6	1.13422	0.0480136	ENSG00000023228, ENSG00000173660, ENSG00000158864, ENSG00000169021, ENSG00000213619, ENSG00000167792	513	52	13371	3.00742	1	0.409236	49.0239
UP_KEYWORDS	NAD	10	1.89036	0.095143	ENSG00000078668, ENSG00000112992, ENSG00000101444, ENSG00000023228, ENSG00000095059, ENSG00000158864, ENSG00000166411, ENSG00000213619, ENSG00000167792, ENSG00000137817	513	142	13371	1.83552	1	0.513371	74.5669
UP_KEYWORDS	Ubiquinone	4	0.756144	0.122436	ENSG00000023228, ENSG00000158864, ENSG00000213619, ENSG00000167792	513	32	13371	3.25804	1	0.580999	83.2794
GOTERM_BP_DIRECT	GO:0032981~mitochondrial respiratory chain complex I assembly	5	0.94518	0.164335	ENSG00000023228, ENSG00000158864, ENSG00000155463, ENSG00000213619, ENSG00000167792	453	55	11642	2.33634	1	0.98272	95.287
GOTERM_MF_DIRECT	GO:0008137~NADH dehydrogenase (ubiquinone) activity	4	0.756144	0.183281	ENSG00000023228, ENSG00000158864, ENSG00000213619, ENSG00000167792	457	38	11708	2.69676	1	0.982847	95.3929
GOTERM_MF_DIRECT	GO:0051539~4 iron, 4 sulfur cluster binding	4	0.756144	0.183281	ENSG00000023228, ENSG00000169599, ENSG00000158864, ENSG00000167792	457	38	11708	2.69676	1	0.982847	95.3929
GOTERM_BP_DIRECT	GO:0006120~mitochondrial electron transport, NADH to ubiquinone	4	0.756144	0.20203	ENSG00000023228, ENSG00000158864, ENSG00000213619, ENSG00000167792	453	40	11642	2.56998	1	0.989862	97.8511
GOTERM_CC_DIRECT	GO:0005747~mitochondrial respiratory chain complex I	4	0.756144	0.204973	ENSG00000023228, ENSG00000158864, ENSG00000213619, ENSG00000167792	485	40	12376	2.55175	1	0.830461	96.1024
UP_KEYWORDS	Iron-sulfur	4	0.756144	0.310241	ENSG00000023228, ENSG00000158864, ENSG00000169021, ENSG00000167792	513	51	13371	2.04426	1	0.793947	99.3818
UP_KEYWORDS	4Fe-4S	3	0.567108	0.362159	ENSG00000023228, ENSG00000158864, ENSG00000167792	513	33	13371	2.36948	1	0.818554	99.7883
GOTERM_MF_DIRECT	GO:0009055~electron carrier activity	4	0.756144	0.49731	ENSG00000023228, ENSG00000073578, ENSG00000158864, ENSG00000213619	457	68	11708	1.50702	1	0.999392	99.9971
UP_KEYWORDS	Iron	6	1.13422	0.945828	ENSG00000168453, ENSG00000138814, ENSG00000023228, ENSG00000158864, ENSG00000169021, ENSG00000167792	513	232	13371	0.674077	1	0.997734	100
Annotation Cluster 32	Enrichment Score: 0.8965783452104338
Category	Term	Count	%	P Value	Genes	List Total	Pop Hits	Pop Total	Fold Enrichment	Bonferroni	Benjamini	FDR
BIOCARTA	h_CaCaMPathway:Ca++/ Calmodulin-dependent Protein Kinase Activation	4	0.756144	0.00487689	ENSG00000148660, ENSG00000152495, ENSG00000143933, ENSG00000110931	40	12	1269	10.575	0.44653	0.44653	5.46544
KEGG_PATHWAY	hsa04728:Dopaminergic synapse	10	1.89036	0.0173761	ENSG00000182621, ENSG00000138814, ENSG00000050748, ENSG00000105568, ENSG00000150995, ENSG00000148660, ENSG00000162989, ENSG00000183454, ENSG00000068971, ENSG00000143933	181	105	4748	2.49829	0.978855	0.226701	19.999
KEGG_PATHWAY	hsa04750:Inflammatory mediator regulation of TRP channels	8	1.51229	0.0211933	ENSG00000171132, ENSG00000182621, ENSG00000145675, ENSG00000050748, ENSG00000150995, ENSG00000148660, ENSG00000051382, ENSG00000143933	181	74	4748	2.8359	0.991019	0.242108	23.8662
BIOCARTA	h_nos1Pathway:Nitric Oxide Signaling Pathway	4	0.756144	0.0213093	ENSG00000138814, ENSG00000108946, ENSG00000183454, ENSG00000143933	40	20	1269	6.345	0.926192	0.728324	21.9352
KEGG_PATHWAY	hsa04720:Long-term potentiation	7	1.32325	0.0232713	ENSG00000182621, ENSG00000138814, ENSG00000150995, ENSG00000148660, ENSG00000152495, ENSG00000183454, ENSG00000143933	181	59	4748	3.11228	0.994373	0.238635	25.8982
BIOCARTA	h_pgc1aPathway:Regulation of PGC-1a	4	0.756144	0.0275907	ENSG00000138814, ENSG00000148660, ENSG00000152495, ENSG00000143933	40	22	1269	5.76818	0.966136	0.676471	27.5053
KEGG_PATHWAY	hsa04921:Oxytocin signaling pathway	11	2.0794	0.0326757	ENSG00000182621, ENSG00000138814, ENSG00000145675, ENSG00000150995, ENSG00000148660, ENSG00000152495, ENSG00000162989, ENSG00000051382, ENSG00000157445, ENSG00000143933, ENSG00000110931	181	136	4748	2.12171	0.99933	0.282667	34.4849
KEGG_PATHWAY	hsa04020:Calcium signaling pathway	11	2.0794	0.0455992	ENSG00000182621, ENSG00000078668, ENSG00000138814, ENSG00000183023, ENSG00000150995, ENSG00000148660, ENSG00000152495, ENSG00000157087, ENSG00000183454, ENSG00000143933, ENSG00000070961	181	144	4748	2.00384	0.999965	0.348073	44.7941
KEGG_PATHWAY	hsa04971:Gastric acid secretion	6	1.13422	0.0714882	ENSG00000182621, ENSG00000143153, ENSG00000150995, ENSG00000148660, ENSG00000143933, ENSG00000163399	181	59	4748	2.66767	1	0.453579	61.0996
KEGG_PATHWAY	hsa04724:Glutamatergic synapse	8	1.51229	0.0771125	ENSG00000182621, ENSG00000138814, ENSG00000144935, ENSG00000170579, ENSG00000135423, ENSG00000150995, ENSG00000162989, ENSG00000183454	181	98	4748	2.14139	1	0.467685	63.9948
KEGG_PATHWAY	hsa04925:Aldosterone synthesis and secretion	6	1.13422	0.108886	ENSG00000171132, ENSG00000182621, ENSG00000150995, ENSG00000148660, ENSG00000152495, ENSG00000143933	181	67	4748	2.34914	1	0.515499	76.9495
KEGG_PATHWAY	hsa04924:Renin secretion	5	0.94518	0.133109	ENSG00000182621, ENSG00000163485, ENSG00000138814, ENSG00000150995, ENSG00000143933	181	52	4748	2.52231	1	0.562631	83.7696
KEGG_PATHWAY	hsa05031:Amphetamine addiction	5	0.94518	0.133109	ENSG00000138814, ENSG00000148660, ENSG00000152495, ENSG00000183454, ENSG00000143933	181	52	4748	2.52231	1	0.562631	83.7696
KEGG_PATHWAY	hsa04725:Cholinergic synapse	7	1.32325	0.16101	ENSG00000182621, ENSG00000145675, ENSG00000150995, ENSG00000148660, ENSG00000152495, ENSG00000162989, ENSG00000051382	181	97	4748	1.89303	1	0.610158	89.2979
KEGG_PATHWAY	hsa04713:Circadian entrainment	6	1.13422	0.192175	ENSG00000182621, ENSG00000150995, ENSG00000148660, ENSG00000162989, ENSG00000183454, ENSG00000143933	181	81	4748	1.94311	1	0.655979	93.39
GOTERM_BP_DIRECT	GO:0001975~response to amphetamine	3	0.567108	0.224058	ENSG00000138814, ENSG00000183454, ENSG00000143933	453	23	11642	3.35215	1	0.992855	98.6654
KEGG_PATHWAY	hsa04915:Estrogen signaling pathway	6	1.13422	0.254739	ENSG00000182621, ENSG00000145675, ENSG00000150995, ENSG00000162989, ENSG00000051382, ENSG00000143933	181	90	4748	1.7488	1	0.74748	97.631
BIOCARTA	h_fmlpPathway:fMLP induced chemokine gene expression in HMC-1 cells	3	0.567108	0.257781	ENSG00000182621, ENSG00000138814, ENSG00000143933	40	32	1269	2.97422	1	0.950508	96.7524
KEGG_PATHWAY	hsa04922:Glucagon signaling pathway	5	0.94518	0.29932	ENSG00000182621, ENSG00000138814, ENSG00000150995, ENSG00000148660, ENSG00000143933	181	73	4748	1.79672	1	0.797505	98.9197
KEGG_PATHWAY	hsa04912:GnRH signaling pathway	5	0.94518	0.334046	ENSG00000182621, ENSG00000050748, ENSG00000150995, ENSG00000148660, ENSG00000143933	181	77	4748	1.70338	1	0.826864	99.4343
KEGG_PATHWAY	hsa04722:Neurotrophin signaling pathway	6	1.13422	0.382415	ENSG00000145675, ENSG00000050748, ENSG00000148660, ENSG00000152495, ENSG00000051382, ENSG00000143933	181	107	4748	1.47096	1	0.839272	99.7834
GOTERM_BP_DIRECT	GO:0007223~Wnt signaling pathway, calcium modulating pathway	3	0.567108	0.410278	ENSG00000182621, ENSG00000138814, ENSG00000143933	453	36	11642	2.14165	1	0.999476	99.9875
KEGG_PATHWAY	hsa04270:Vascular smooth muscle contraction	4	0.756144	0.639832	ENSG00000171132, ENSG00000182621, ENSG00000150995, ENSG00000143933	181	86	4748	1.2201	1	0.928857	99.9998
KEGG_PATHWAY	hsa04310:Wnt signaling pathway	5	0.94518	0.654557	ENSG00000182621, ENSG00000138814, ENSG00000050748, ENSG00000148660, ENSG00000102312	181	117	4748	1.12103	1	0.929864	99.9999
KEGG_PATHWAY	hsa05034:Alcoholism	4	0.756144	0.762232	ENSG00000152495, ENSG00000183454, ENSG00000143933, ENSG00000110931	181	104	4748	1.00892	1	0.964083	100
KEGG_PATHWAY	hsa04916:Melanogenesis	3	0.567108	0.834811	ENSG00000182621, ENSG00000148660, ENSG00000143933	181	84	4748	0.936859	1	0.979427	100
KEGG_PATHWAY	hsa05152:Tuberculosis	4	0.756144	0.836587	ENSG00000138814, ENSG00000050748, ENSG00000148660, ENSG00000143933	181	119	4748	0.881749	1	0.979124	100
Annotation Cluster 33	Enrichment Score: 0.8857857299761877
Category	Term	Count	%	P Value	Genes	List Total	Pop Hits	Pop Total	Fold Enrichment	Bonferroni	Benjamini	FDR
KEGG_PATHWAY	hsa04070:Phosphatidylinositol signaling system	12	2.26843	0.000574839	ENSG00000003987, ENSG00000182621, ENSG00000157680, ENSG00000145725, ENSG00000145675, ENSG00000108389, ENSG00000150995, ENSG00000185133, ENSG00000051382, ENSG00000104331, ENSG00000087053, ENSG00000143933	181	91	4748	3.45917	0.118827	0.0412903	0.729274
GOTERM_BP_DIRECT	GO:0006661~phosphatidylinositol biosynthetic process	7	1.32325	0.0162593	ENSG00000003987, ENSG00000145675, ENSG00000108389, ENSG00000185133, ENSG00000051382, ENSG00000087053, ENSG00000198825	453	53	11642	3.39431	1	0.828919	24.3416
KEGG_PATHWAY	hsa00562:Inositol phosphate metabolism	7	1.32325	0.0402905	ENSG00000003987, ENSG00000182621, ENSG00000108389, ENSG00000185133, ENSG00000051382, ENSG00000104331, ENSG00000087053	181	67	4748	2.74066	0.999882	0.325219	40.7552
GOTERM_BP_DIRECT	GO:0046856~phosphatidylinositol dephosphorylation	4	0.756144	0.0578995	ENSG00000003987, ENSG00000185133, ENSG00000087053, ENSG00000198825	453	23	11642	4.46953	1	0.930302	63.7557
GOTERM_MF_DIRECT	GO:0052629~phosphatidylinositol-3,5-bisphosphate 3-phosphatase activity	3	0.567108	0.0659763	ENSG00000003987, ENSG00000108389, ENSG00000087053	457	11	11708	6.98707	1	0.920787	64.5666
GOTERM_BP_DIRECT	GO:0006470~protein dephosphorylation	9	1.70132	0.0726211	ENSG00000003987, ENSG00000153707, ENSG00000138814, ENSG00000108389, ENSG00000105568, ENSG00000148660, ENSG00000111110, ENSG00000178397, ENSG00000087053	453	113	11642	2.04689	1	0.950261	72.2763
UP_SEQ_FEATURE	region of interest:Substrate binding	8	1.51229	0.0895565	ENSG00000003987, ENSG00000108389, ENSG00000129538, ENSG00000125772, ENSG00000104331, ENSG00000087053, ENSG00000111674, ENSG00000145293	508	100	13213	2.08079	1	0.986235	78.7336
UP_SEQ_FEATURE	domain:Myotubularin phosphatase	3	0.567108	0.0986617	ENSG00000003987, ENSG00000108389, ENSG00000087053	508	14	13213	5.57354	1	0.988405	81.9835
GOTERM_MF_DIRECT	GO:0004438~phosphatidylinositol-3-phosphatase activity	3	0.567108	0.101179	ENSG00000003987, ENSG00000108389, ENSG00000087053	457	14	11708	5.48984	1	0.934975	80.2397
INTERPRO	IPR010569:Myotubularin-related	3	0.567108	0.10191	ENSG00000003987, ENSG00000108389, ENSG00000087053	491	14	12528	5.46756	1	0.998272	81.7231
UP_SEQ_FEATURE	active site:Phosphocysteine intermediate	5	0.94518	0.32475	ENSG00000003987, ENSG00000153707, ENSG00000116675, ENSG00000108389, ENSG00000087053	508	75	13213	1.73399	1	0.999684	99.8465
GOTERM_MF_DIRECT	GO:0004722~protein serine/threonine phosphatase activity	4	0.756144	0.341032	ENSG00000138814, ENSG00000108389, ENSG00000105568, ENSG00000111110	457	53	11708	1.93353	1	0.998429	99.8236
GOTERM_BP_DIRECT	GO:0035335~peptidyl-tyrosine dephosphorylation	5	0.94518	0.429964	ENSG00000003987, ENSG00000153707, ENSG00000116675, ENSG00000108389, ENSG00000087053	453	86	11642	1.49417	1	0.999538	99.993
GOTERM_MF_DIRECT	GO:0004725~protein tyrosine phosphatase activity	5	0.94518	0.432343	ENSG00000003987, ENSG00000153707, ENSG00000116675, ENSG00000108389, ENSG00000087053	457	86	11708	1.48949	1	0.9992	99.9817
INTERPRO	IPR016130:Protein-tyrosine phosphatase, active site	4	0.756144	0.470079	ENSG00000003987, ENSG00000153707, ENSG00000108389, ENSG00000087053	491	65	12528	1.57017	1	0.999966	99.9956
INTERPRO	IPR000387:Protein-tyrosine/Dual specificity phosphatase	4	0.756144	0.548178	ENSG00000003987, ENSG00000153707, ENSG00000108389, ENSG00000087053	491	73	12528	1.3981	1	0.999994	99.9996
SMART	SM00404:PTPc_motif	3	0.567108	0.64215	ENSG00000003987, ENSG00000153707, ENSG00000087053	254	59	6911	1.38349	1	0.999953	99.9998
UP_KEYWORDS	Protein phosphatase	5	0.94518	0.673359	ENSG00000153707, ENSG00000138814, ENSG00000116675, ENSG00000108389, ENSG00000111110	513	119	13371	1.09514	1	0.954302	100
INTERPRO	IPR003595:Protein-tyrosine phosphatase, catalytic	3	0.567108	0.67758	ENSG00000003987, ENSG00000153707, ENSG00000087053	491	59	12528	1.29739	1	0.999999	100
Annotation Cluster 34	Enrichment Score: 0.8419814787664909
Category	Term	Count	%	P Value	Genes	List Total	Pop Hits	Pop Total	Fold Enrichment	Bonferroni	Benjamini	FDR
UP_KEYWORDS	ANK repeat	13	2.45747	0.0656025	ENSG00000157680, ENSG00000019995, ENSG00000186212, ENSG00000206560, ENSG00000151150, ENSG00000144935, ENSG00000177981, ENSG00000165138, ENSG00000135423, ENSG00000135976, ENSG00000171735, ENSG00000114626, ENSG00000196372	513	192	13371	1.76477	1	0.476573	60.5128
UP_SEQ_FEATURE	repeat:ANK 1	12	2.26843	0.0890761	ENSG00000157680, ENSG00000186212, ENSG00000206560, ENSG00000151150, ENSG00000144935, ENSG00000177981, ENSG00000165138, ENSG00000135423, ENSG00000135976, ENSG00000171735, ENSG00000114626, ENSG00000196372	508	181	13213	1.72441	1	0.987766	78.5477
UP_SEQ_FEATURE	repeat:ANK 2	12	2.26843	0.0890761	ENSG00000157680, ENSG00000186212, ENSG00000206560, ENSG00000151150, ENSG00000144935, ENSG00000177981, ENSG00000165138, ENSG00000135423, ENSG00000135976, ENSG00000171735, ENSG00000114626, ENSG00000196372	508	181	13213	1.72441	1	0.987766	78.5477
INTERPRO	IPR002110:Ankyrin repeat	12	2.26843	0.116333	ENSG00000157680, ENSG00000186212, ENSG00000206560, ENSG00000151150, ENSG00000144935, ENSG00000177981, ENSG00000165138, ENSG00000135423, ENSG00000135976, ENSG00000171735, ENSG00000114626, ENSG00000196372	491	187	12528	1.63734	1	0.995526	85.851
SMART	SM00248:ANK	11	2.0794	0.126819	ENSG00000157680, ENSG00000186212, ENSG00000206560, ENSG00000151150, ENSG00000144935, ENSG00000177981, ENSG00000165138, ENSG00000135423, ENSG00000135976, ENSG00000114626, ENSG00000196372	254	181	6911	1.65357	1	0.997638	82.2721
INTERPRO	IPR020683:Ankyrin repeat-containing domain	12	2.26843	0.135997	ENSG00000157680, ENSG00000186212, ENSG00000206560, ENSG00000151150, ENSG00000144935, ENSG00000177981, ENSG00000165138, ENSG00000135423, ENSG00000135976, ENSG00000171735, ENSG00000114626, ENSG00000196372	491	193	12528	1.58644	1	0.997818	90.0873
UP_SEQ_FEATURE	repeat:ANK 3	8	1.51229	0.353465	ENSG00000206560, ENSG00000151150, ENSG00000144935, ENSG00000177981, ENSG00000165138, ENSG00000135976, ENSG00000171735, ENSG00000196372	508	150	13213	1.38719	1	0.999788	99.925
UP_SEQ_FEATURE	repeat:ANK 4	6	1.13422	0.497667	ENSG00000206560, ENSG00000151150, ENSG00000177981, ENSG00000165138, ENSG00000135976, ENSG00000196372	508	121	13213	1.28974	1	0.99999	99.9988
Annotation Cluster 35	Enrichment Score: 0.8353555204914902
Category	Term	Count	%	P Value	Genes	List Total	Pop Hits	Pop Total	Fold Enrichment	Bonferroni	Benjamini	FDR
KEGG_PATHWAY	hsa04973:Carbohydrate digestion and absorption	4	0.756144	0.0805453	ENSG00000145675, ENSG00000143153, ENSG00000051382, ENSG00000163399	181	27	4748	3.88623	1	0.471149	65.6629
KEGG_PATHWAY	hsa04960:Aldosterone-regulated sodium reabsorption	4	0.756144	0.0878026	ENSG00000145675, ENSG00000143153, ENSG00000051382, ENSG00000163399	181	28	4748	3.74743	1	0.479094	68.9576
KEGG_PATHWAY	hsa04919:Thyroid hormone signaling pathway	8	1.51229	0.0984212	ENSG00000136111, ENSG00000182621, ENSG00000145675, ENSG00000172348, ENSG00000143153, ENSG00000051382, ENSG00000204231, ENSG00000163399	181	104	4748	2.01785	1	0.509487	73.2561
GOTERM_BP_DIRECT	GO:0050900~leukocyte migration	4	0.756144	0.654548	ENSG00000145675, ENSG00000196262, ENSG00000143153, ENSG00000051382	453	86	11642	1.19534	1	0.999993	100
Annotation Cluster 36	Enrichment Score: 0.8279711975121498
Category	Term	Count	%	P Value	Genes	List Total	Pop Hits	Pop Total	Fold Enrichment	Bonferroni	Benjamini	FDR
UP_SEQ_FEATURE	short sequence motif:SH3-binding	5	0.94518	0.111372	ENSG00000108797, ENSG00000116675, ENSG00000088538, ENSG00000185133, ENSG00000085832	508	48	13213	2.70936	1	0.989098	85.747
UP_KEYWORDS	SH3-binding	5	0.94518	0.151488	ENSG00000108797, ENSG00000116675, ENSG00000088538, ENSG00000185133, ENSG00000085832	513	54	13371	2.41336	1	0.625755	89.4554
GOTERM_MF_DIRECT	GO:0017124~SH3 domain binding	7	1.32325	0.194506	ENSG00000108797, ENSG00000116675, ENSG00000198382, ENSG00000088538, ENSG00000185133, ENSG00000085832, ENSG00000115365	457	100	11708	1.79335	1	0.985436	96.267
Annotation Cluster 37	Enrichment Score: 0.8258614214273156
Category	Term	Count	%	P Value	Genes	List Total	Pop Hits	Pop Total	Fold Enrichment	Bonferroni	Benjamini	FDR
UP_KEYWORDS	Membrane	236	44.6125	4.81585e-05	ENSG00000168824, ENSG00000120265, ENSG00000215305, ENSG00000170579, ENSG00000126775, ENSG00000167700, ENSG00000144120, ENSG00000054277, ENSG00000084444, ENSG00000023228, ENSG00000102078, ENSG00000147432, ENSG00000171132, ENSG00000170745, ENSG00000123643, ENSG00000139629, ENSG00000012174, ENSG00000144406, ENSG00000126581, ENSG00000023171, ENSG00000198513, ENSG00000099624, ENSG00000100347, ENSG0000…	513	5018	13371	1.22582	0.0168567	0.00424107	0.0659288
UP_KEYWORDS	Transmembrane	154	29.1115	0.0474835	ENSG00000168824, ENSG00000236279, ENSG00000120265, ENSG00000183023, ENSG00000145864, ENSG00000167700, ENSG00000144120, ENSG00000161381, ENSG00000214253, ENSG00000054277, ENSG00000180488, ENSG00000084444, ENSG00000139190, ENSG00000102181, ENSG00000008277, ENSG00000124786, ENSG00000064651, ENSG00000102078, ENSG00000139915, ENSG00000204116, ENSG00000147432, ENSG00000111262, ENSG00000129636, ENSG0000…	513	3552	13371	1.13004	1	0.415294	48.6339
UP_KEYWORDS	Transmembrane helix	152	28.7335	0.0660746	ENSG00000168824, ENSG00000236279, ENSG00000120265, ENSG00000183023, ENSG00000145864, ENSG00000167700, ENSG00000144120, ENSG00000161381, ENSG00000214253, ENSG00000054277, ENSG00000180488, ENSG00000084444, ENSG00000139190, ENSG00000102181, ENSG00000008277, ENSG00000124786, ENSG00000064651, ENSG00000102078, ENSG00000139915, ENSG00000204116, ENSG00000147432, ENSG00000111262, ENSG00000129636, ENSG0000…	513	3543	13371	1.1182	1	0.470073	60.7851
UP_SEQ_FEATURE	transmembrane region	137	25.8979	0.066712	ENSG00000168824, ENSG00000236279, ENSG00000183023, ENSG00000145864, ENSG00000167700, ENSG00000144120, ENSG00000161381, ENSG00000054277, ENSG00000214253, ENSG00000180488, ENSG00000084444, ENSG00000139190, ENSG00000102181, ENSG00000008277, ENSG00000124786, ENSG00000064651, ENSG00000102078, ENSG00000147432, ENSG00000111262, ENSG00000129636, ENSG00000170745, ENSG00000123643, ENSG00000139629, ENSG0000…	508	3161	13213	1.12729	1	0.982981	67.9909
UP_SEQ_FEATURE	topological domain:Cytoplasmic	89	16.8242	0.110806	ENSG00000168824, ENSG00000183023, ENSG00000109738, ENSG00000145864, ENSG00000161381, ENSG00000054277, ENSG00000174132, ENSG00000214253, ENSG00000183960, ENSG00000204970, ENSG00000139190, ENSG00000102181, ENSG00000050438, ENSG00000008277, ENSG00000182771, ENSG00000064651, ENSG00000183454, ENSG00000147432, ENSG00000151025, ENSG00000116688, ENSG00000006071, ENSG00000170745, ENSG00000118777, ENSG0000…	508	2026	13213	1.14258	1	0.99014	85.5965
GOTERM_CC_DIRECT	GO:0016021~integral component of membrane	137	25.8979	0.178785	ENSG00000168824, ENSG00000236279, ENSG00000120265, ENSG00000183023, ENSG00000145864, ENSG00000144120, ENSG00000161381, ENSG00000054277, ENSG00000180488, ENSG00000084444, ENSG00000139190, ENSG00000102181, ENSG00000008277, ENSG00000124786, ENSG00000102078, ENSG00000064651, ENSG00000139915, ENSG00000204116, ENSG00000147432, ENSG00000129636, ENSG00000170745, ENSG00000123643, ENSG00000139629, ENSG0000…	485	3242	12376	1.07832	1	0.79389	93.8354
UP_SEQ_FEATURE	topological domain:Extracellular	61	11.5312	0.374082	ENSG00000183023, ENSG00000145864, ENSG00000109738, ENSG00000161381, ENSG00000174132, ENSG00000054277, ENSG00000204970, ENSG00000102181, ENSG00000050438, ENSG00000008277, ENSG00000182771, ENSG00000183454, ENSG00000147432, ENSG00000151025, ENSG00000006071, ENSG00000182220, ENSG00000021645, ENSG00000118777, ENSG00000123643, ENSG00000162989, ENSG00000187486, ENSG00000114948, ENSG00000132975, ENSG0000…	508	1495	13213	1.06127	1	0.999856	99.9561
UP_KEYWORDS	Glycoprotein	100	18.9036	0.569541	ENSG00000074527, ENSG00000183023, ENSG00000145864, ENSG00000161381, ENSG00000054277, ENSG00000102181, ENSG00000124785, ENSG00000008277, ENSG00000124786, ENSG00000139915, ENSG00000111262, ENSG00000147432, ENSG00000129636, ENSG00000138660, ENSG00000123643, ENSG00000139629, ENSG00000112514, ENSG00000012174, ENSG00000177301, ENSG00000100604, ENSG00000139182, ENSG00000180998, ENSG00000143153, ENSG0000…	513	2615	13371	0.996724	1	0.924781	99.999
UP_KEYWORDS	Signal	83	15.69	0.720535	ENSG00000074527, ENSG00000151176, ENSG00000139637, ENSG00000173660, ENSG00000183023, ENSG00000109738, ENSG00000145864, ENSG00000180044, ENSG00000161381, ENSG00000109184, ENSG00000174132, ENSG00000204970, ENSG00000102181, ENSG00000124785, ENSG00000008277, ENSG00000164619, ENSG00000182771, ENSG00000102078, ENSG00000196950, ENSG00000167123, ENSG00000183454, ENSG00000139915, ENSG00000147432, ENSG0000…	513	2257	13371	0.958502	1	0.962556	100
UP_SEQ_FEATURE	disulfide bond	47	8.88469	0.80861	ENSG00000236279, ENSG00000153406, ENSG00000153707, ENSG00000074527, ENSG00000120265, ENSG00000151176, ENSG00000173660, ENSG00000145864, ENSG00000109738, ENSG00000124205, ENSG00000177098, ENSG00000054277, ENSG00000088812, ENSG00000105711, ENSG00000164604, ENSG00000143126, ENSG00000008277, ENSG00000111728, ENSG00000157193, ENSG00000139915, ENSG00000049089, ENSG00000147432, ENSG00000133661, ENSG0000…	508	1338	13213	0.913649	1	1	100
UP_SEQ_FEATURE	signal peptide	64	12.0983	0.866821	ENSG00000074527, ENSG00000151176, ENSG00000183023, ENSG00000109738, ENSG00000145864, ENSG00000161381, ENSG00000174132, ENSG00000204970, ENSG00000102181, ENSG00000124785, ENSG00000008277, ENSG00000164619, ENSG00000182771, ENSG00000196950, ENSG00000150768, ENSG00000167123, ENSG00000183454, ENSG00000139915, ENSG00000147432, ENSG00000129636, ENSG00000188730, ENSG00000151025, ENSG00000021645, ENSG0000…	508	1850	13213	0.8998	1	1	100
UP_SEQ_FEATURE	glycosylation site:N-linked (GlcNAc...)	83	15.69	0.911231	ENSG00000074527, ENSG00000151176, ENSG00000183023, ENSG00000109738, ENSG00000145864, ENSG00000161381, ENSG00000054277, ENSG00000174132, ENSG00000183960, ENSG00000204970, ENSG00000008277, ENSG00000164619, ENSG00000182771, ENSG00000124786, ENSG00000196950, ENSG00000064651, ENSG00000167123, ENSG00000183454, ENSG00000139915, ENSG00000111262, ENSG00000078596, ENSG00000147432, ENSG00000129636, ENSG0000…	508	2422	13213	0.891336	1	1	100
UP_KEYWORDS	Disulfide bond	54	10.2079	0.937584	ENSG00000236279, ENSG00000074527, ENSG00000120265, ENSG00000151176, ENSG00000173660, ENSG00000145864, ENSG00000109738, ENSG00000054277, ENSG00000050438, ENSG00000008277, ENSG00000183454, ENSG00000139915, ENSG00000147432, ENSG00000078596, ENSG00000021645, ENSG00000118777, ENSG00000082293, ENSG00000123643, ENSG00000144152, ENSG00000139629, ENSG00000114948, ENSG00000138623, ENSG00000100604, ENSG0000…	513	1660	13371	0.847876	1	0.997159	100
Annotation Cluster 38	Enrichment Score: 0.7767857190220486
Category	Term	Count	%	P Value	Genes	List Total	Pop Hits	Pop Total	Fold Enrichment	Bonferroni	Benjamini	FDR
BIOCARTA	h_nfatPathway:NFAT and Hypertrophy of the heart (Transcription in the broken heart)	5	0.94518	0.0340261	ENSG00000138814, ENSG00000108946, ENSG00000145675, ENSG00000152495, ENSG00000143933	40	41	1269	3.8689	0.984836	0.649084	32.8333
BIOCARTA	h_hdacPathway:Control of skeletal myogenesis by HDAC & calcium/calmodulin-dependent kinase (CaMK)	3	0.567108	0.177574	ENSG00000138814, ENSG00000145675, ENSG00000143933	40	25	1269	3.807	1	0.906098	89.4341
GOTERM_BP_DIRECT	GO:0038095~Fc-epsilon receptor signaling pathway	7	1.32325	0.21703	ENSG00000138814, ENSG00000145675, ENSG00000050748, ENSG00000103035, ENSG00000161057, ENSG00000051382, ENSG00000143933	453	104	11642	1.72979	1	0.991908	98.4441
BIOCARTA	h_fcer1Pathway:Fc Epsilon Receptor I Signaling in Mast Cells	3	0.567108	0.304279	ENSG00000138814, ENSG00000145675, ENSG00000143933	40	36	1269	2.64375	1	0.965846	98.4564
BIOCARTA	h_tcrPathway:T Cell Receptor Signaling Pathway	3	0.567108	0.327409	ENSG00000138814, ENSG00000145675, ENSG00000143933	40	38	1269	2.50461	1	0.967545	98.9535
Annotation Cluster 39	Enrichment Score: 0.7766861644290947
Category	Term	Count	%	P Value	Genes	List Total	Pop Hits	Pop Total	Fold Enrichment	Bonferroni	Benjamini	FDR
UP_SEQ_FEATURE	repeat:Solcar 3	5	0.94518	0.0816938	ENSG00000075303, ENSG00000115840, ENSG00000102078, ENSG00000114120, ENSG00000075415	508	43	13213	3.0244	1	0.986565	75.4918
UP_SEQ_FEATURE	repeat:Solcar 2	5	0.94518	0.0989816	ENSG00000075303, ENSG00000115840, ENSG00000102078, ENSG00000114120, ENSG00000075415	508	46	13213	2.82716	1	0.986975	82.0887
UP_SEQ_FEATURE	repeat:Solcar 1	5	0.94518	0.0989816	ENSG00000075303, ENSG00000115840, ENSG00000102078, ENSG00000114120, ENSG00000075415	508	46	13213	2.82716	1	0.986975	82.0887
INTERPRO	IPR023395:Mitochondrial carrier domain	5	0.94518	0.104314	ENSG00000075303, ENSG00000115840, ENSG00000102078, ENSG00000114120, ENSG00000075415	491	46	12528	2.7734	1	0.997071	82.4815
INTERPRO	IPR018108:Mitochondrial substrate/solute carrier	5	0.94518	0.104314	ENSG00000075303, ENSG00000115840, ENSG00000102078, ENSG00000114120, ENSG00000075415	491	46	12528	2.7734	1	0.997071	82.4815
INTERPRO	IPR002067:Mitochondrial carrier protein	3	0.567108	0.241162	ENSG00000075303, ENSG00000115840, ENSG00000114120	491	24	12528	3.18941	1	0.999328	98.7267
GOTERM_BP_DIRECT	GO:0006412~translation	10	1.89036	0.423818	ENSG00000075303, ENSG00000135972, ENSG00000095059, ENSG00000115840, ENSG00000102078, ENSG00000116221, ENSG00000114120, ENSG00000100138, ENSG00000116120, ENSG00000075415	453	209	11642	1.22965	1	0.999576	99.9916
GOTERM_MF_DIRECT	GO:0003735~structural constituent of ribosome	7	1.32325	0.687128	ENSG00000075303, ENSG00000135972, ENSG00000115840, ENSG00000102078, ENSG00000116221, ENSG00000114120, ENSG00000075415	457	176	11708	1.01895	1	0.999939	100
Annotation Cluster 40	Enrichment Score: 0.744425187844517
Category	Term	Count	%	P Value	Genes	List Total	Pop Hits	Pop Total	Fold Enrichment	Bonferroni	Benjamini	FDR
GOTERM_CC_DIRECT	GO:0005874~microtubule	16	3.02457	0.0970426	ENSG00000163539, ENSG00000183023, ENSG00000040341, ENSG00000087470, ENSG00000175764, ENSG00000131462, ENSG00000204843, ENSG00000116584, ENSG00000180834, ENSG00000139112, ENSG00000175203, ENSG00000137941, ENSG00000197959, ENSG00000158560, ENSG00000127824, ENSG00000105255	485	265	12376	1.54068	1	0.675487	76.4023
UP_KEYWORDS	Microtubule	14	2.6465	0.109487	ENSG00000163539, ENSG00000040341, ENSG00000175764, ENSG00000131462, ENSG00000204843, ENSG00000116584, ENSG00000007168, ENSG00000139112, ENSG00000175203, ENSG00000137941, ENSG00000197959, ENSG00000158560, ENSG00000127824, ENSG00000105255	513	232	13371	1.57285	1	0.544871	79.5654
GOTERM_MF_DIRECT	GO:0008017~microtubule binding	8	1.51229	0.550047	ENSG00000204843, ENSG00000116584, ENSG00000007168, ENSG00000180834, ENSG00000163539, ENSG00000087470, ENSG00000158560, ENSG00000197959	457	179	11708	1.14499	1	0.999671	99.9995
Annotation Cluster 41	Enrichment Score: 0.7167473998890803
Category	Term	Count	%	P Value	Genes	List Total	Pop Hits	Pop Total	Fold Enrichment	Bonferroni	Benjamini	FDR
GOTERM_BP_DIRECT	GO:0016559~peroxisome fission	3	0.567108	0.0451866	ENSG00000131779, ENSG00000087470, ENSG00000214253	453	9	11642	8.56659	1	0.929048	54.4703
UP_KEYWORDS	Peroxisome	6	1.13422	0.212145	ENSG00000108395, ENSG00000131779, ENSG00000131373, ENSG00000087470, ENSG00000139197, ENSG00000214253	513	83	13371	1.88417	1	0.699536	96.1813
GOTERM_CC_DIRECT	GO:0005777~peroxisome	6	1.13422	0.268513	ENSG00000108395, ENSG00000131779, ENSG00000131373, ENSG00000087470, ENSG00000139197, ENSG00000214253	485	89	12376	1.72028	1	0.872299	98.8003
KEGG_PATHWAY	hsa04146:Peroxisome	4	0.756144	0.527718	ENSG00000114757, ENSG00000131779, ENSG00000131373, ENSG00000139197	181	73	4748	1.43737	1	0.92106	99.9929
Annotation Cluster 42	Enrichment Score: 0.6648019987297128
Category	Term	Count	%	P Value	Genes	List Total	Pop Hits	Pop Total	Fold Enrichment	Bonferroni	Benjamini	FDR
KEGG_PATHWAY	hsa04114:Oocyte meiosis	9	1.70132	0.0199816	ENSG00000196510, ENSG00000138814, ENSG00000089053, ENSG00000105568, ENSG00000150995, ENSG00000148660, ENSG00000153107, ENSG00000068971, ENSG00000143933	181	90	4748	2.6232	0.988209	0.242346	22.6577
KEGG_PATHWAY	hsa04120:Ubiquitin mediated proteolysis	9	1.70132	0.0872146	ENSG00000196510, ENSG00000142230, ENSG00000089053, ENSG00000108395, ENSG00000215218, ENSG00000109670, ENSG00000110107, ENSG00000153107, ENSG00000072422	181	121	4748	1.95114	1	0.487882	68.7019
KEGG_PATHWAY	hsa04914:Progesterone-mediated oocyte maturation	6	1.13422	0.172682	ENSG00000196510, ENSG00000089053, ENSG00000145675, ENSG00000050748, ENSG00000153107, ENSG00000051382	181	78	4748	2.01785	1	0.629523	91.0459
GOTERM_BP_DIRECT	GO:0051439~regulation of ubiquitin-protein ligase activity involved in mitotic cell cycle	3	0.567108	0.181047	ENSG00000196510, ENSG00000089053, ENSG00000153107	453	20	11642	3.85497	1	0.985769	96.6579
GOTERM_CC_DIRECT	GO:0005680~anaphase-promoting complex	3	0.567108	0.197444	ENSG00000196510, ENSG00000089053, ENSG00000153107	485	21	12376	3.64536	1	0.823094	95.5465
GOTERM_BP_DIRECT	GO:0051436~negative regulation of ubiquitin-protein ligase activity involved in mitotic cell cycle	5	0.94518	0.203514	ENSG00000196510, ENSG00000089053, ENSG00000103035, ENSG00000161057, ENSG00000153107	453	60	11642	2.14165	1	0.989729	97.9181
KEGG_PATHWAY	hsa04110:Cell cycle	7	1.32325	0.206865	ENSG00000196510, ENSG00000175054, ENSG00000089053, ENSG00000135336, ENSG00000101412, ENSG00000153107, ENSG00000115942	181	105	4748	1.7488	1	0.677953	94.767
GOTERM_BP_DIRECT	GO:0051437~positive regulation of ubiquitin-protein ligase activity involved in regulation of mitotic cell cycle transition	5	0.94518	0.245091	ENSG00000196510, ENSG00000089053, ENSG00000103035, ENSG00000161057, ENSG00000153107	453	65	11642	1.97691	1	0.994769	99.1639
GOTERM_BP_DIRECT	GO:0070979~protein K11-linked ubiquitination	3	0.567108	0.253143	ENSG00000196510, ENSG00000089053, ENSG00000153107	453	25	11642	3.08397	1	0.995476	99.3033
GOTERM_BP_DIRECT	GO:0031145~anaphase-promoting complex-dependent catabolic process	5	0.94518	0.262227	ENSG00000196510, ENSG00000089053, ENSG00000103035, ENSG00000161057, ENSG00000153107	453	67	11642	1.91789	1	0.995743	99.4343
GOTERM_BP_DIRECT	GO:0042787~protein ubiquitination involved in ubiquitin-dependent protein catabolic process	8	1.51229	0.264806	ENSG00000196510, ENSG00000138411, ENSG00000089053, ENSG00000145916, ENSG00000114626, ENSG00000153107, ENSG00000177479, ENSG00000146021	453	134	11642	1.53432	1	0.995555	99.467
KEGG_PATHWAY	hsa05166:HTLV-I infection	9	1.70132	0.530511	ENSG00000196510, ENSG00000175054, ENSG00000078668, ENSG00000138814, ENSG00000089053, ENSG00000145675, ENSG00000101412, ENSG00000153107, ENSG00000051382	181	207	4748	1.14052	1	0.913381	99.9934
GOTERM_MF_DIRECT	GO:0019903~protein phosphatase binding	3	0.567108	0.666195	ENSG00000196510, ENSG00000089053, ENSG00000145675	457	58	11708	1.32513	1	0.999932	100
GOTERM_BP_DIRECT	GO:0043161~proteasome-mediated ubiquitin-dependent protein catabolic process	7	1.32325	0.714817	ENSG00000196510, ENSG00000089053, ENSG00000145916, ENSG00000103035, ENSG00000161057, ENSG00000114626, ENSG00000153107	453	182	11642	0.988453	1	0.999999	100
Annotation Cluster 43	Enrichment Score: 0.6554199773198396
Category	Term	Count	%	P Value	Genes	List Total	Pop Hits	Pop Total	Fold Enrichment	Bonferroni	Benjamini	FDR
UP_SEQ_FEATURE	repeat:Kelch 5	5	0.94518	0.138065	ENSG00000088812, ENSG00000165516, ENSG00000124702, ENSG00000136933, ENSG00000146021	508	52	13213	2.50095	1	0.992498	91.3829
UP_SEQ_FEATURE	repeat:Kelch 4	5	0.94518	0.167037	ENSG00000088812, ENSG00000165516, ENSG00000124702, ENSG00000136933, ENSG00000146021	508	56	13213	2.32231	1	0.996397	95.0981
UP_KEYWORDS	Kelch repeat	5	0.94518	0.173707	ENSG00000088812, ENSG00000165516, ENSG00000124702, ENSG00000136933, ENSG00000146021	513	57	13371	2.28634	1	0.645207	92.668
UP_SEQ_FEATURE	repeat:Kelch 1	5	0.94518	0.174595	ENSG00000088812, ENSG00000165516, ENSG00000124702, ENSG00000136933, ENSG00000146021	508	57	13213	2.28157	1	0.996914	95.7826
UP_SEQ_FEATURE	repeat:Kelch 3	5	0.94518	0.174595	ENSG00000088812, ENSG00000165516, ENSG00000124702, ENSG00000136933, ENSG00000146021	508	57	13213	2.28157	1	0.996914	95.7826
UP_SEQ_FEATURE	repeat:Kelch 2	5	0.94518	0.174595	ENSG00000088812, ENSG00000165516, ENSG00000124702, ENSG00000136933, ENSG00000146021	508	57	13213	2.28157	1	0.996914	95.7826
INTERPRO	IPR015915:Kelch-type beta propeller	4	0.756144	0.194883	ENSG00000088812, ENSG00000165516, ENSG00000124702, ENSG00000136933	491	39	12528	2.61695	1	0.998361	96.7531
UP_SEQ_FEATURE	repeat:Kelch 6	3	0.567108	0.507672	ENSG00000088812, ENSG00000165516, ENSG00000146021	508	44	13213	1.7734	1	0.999991	99.9992
INTERPRO	IPR006652:Kelch repeat type 1	3	0.567108	0.598491	ENSG00000088812, ENSG00000136933, ENSG00000146021	491	51	12528	1.5009	1	0.999998	99.9999
Annotation Cluster 44	Enrichment Score: 0.6522031144617456
Category	Term	Count	%	P Value	Genes	List Total	Pop Hits	Pop Total	Fold Enrichment	Bonferroni	Benjamini	FDR
SMART	SM00109:C1	5	0.94518	0.147949	ENSG00000171132, ENSG00000157680, ENSG00000116584, ENSG00000172575, ENSG00000128656	254	56	6911	2.42934	1	0.997396	87.03
INTERPRO	IPR002219:Protein kinase C-like, phorbol ester/diacylglycerol binding	5	0.94518	0.182974	ENSG00000171132, ENSG00000157680, ENSG00000116584, ENSG00000172575, ENSG00000128656	491	57	12528	2.23818	1	0.998581	95.9046
INTERPRO	IPR020454:Diacylglycerol/phorbol-ester binding	3	0.567108	0.241162	ENSG00000171132, ENSG00000172575, ENSG00000128656	491	24	12528	3.18941	1	0.999328	98.7267
UP_SEQ_FEATURE	zinc finger region:Phorbol-ester/DAG-type	3	0.567108	0.377031	ENSG00000116584, ENSG00000172575, ENSG00000128656	508	34	13213	2.29499	1	0.999852	99.9594
Annotation Cluster 45	Enrichment Score: 0.6506687818472434
Category	Term	Count	%	P Value	Genes	List Total	Pop Hits	Pop Total	Fold Enrichment	Bonferroni	Benjamini	FDR
GOTERM_MF_DIRECT	GO:0016887~ATPase activity	11	2.0794	0.0757261	ENSG00000172350, ENSG00000172508, ENSG00000152234, ENSG00000136827, ENSG00000118777, ENSG00000161057, ENSG00000154263, ENSG00000143153, ENSG00000110955, ENSG00000099624, ENSG00000100151	457	153	11708	1.84191	1	0.930017	69.7909
KEGG_PATHWAY	hsa02010:ABC transporters	4	0.756144	0.154455	ENSG00000172350, ENSG00000006071, ENSG00000118777, ENSG00000154263	181	36	4748	2.91467	1	0.602579	88.1834
INTERPRO	IPR003439:ABC transporter-like	4	0.756144	0.205022	ENSG00000172350, ENSG00000006071, ENSG00000118777, ENSG00000154263	491	40	12528	2.55153	1	0.998358	97.3427
SMART	SM00382:AAA	7	1.32325	0.251014	ENSG00000172350, ENSG00000006071, ENSG00000118777, ENSG00000161057, ENSG00000154263, ENSG00000110955, ENSG00000141385	254	116	6911	1.6419	1	0.999683	97.4959
INTERPRO	IPR003593:AAA+ ATPase domain	7	1.32325	0.301375	ENSG00000172350, ENSG00000006071, ENSG00000118777, ENSG00000161057, ENSG00000154263, ENSG00000110955, ENSG00000141385	491	116	12528	1.53971	1	0.999608	99.6555
GOTERM_MF_DIRECT	GO:0042626~ATPase activity, coupled to transmembrane movement of substances	3	0.567108	0.384137	ENSG00000006071, ENSG00000118777, ENSG00000154263	457	34	11708	2.26052	1	0.999018	99.9369
INTERPRO	IPR017871:ABC transporter, conserved site	3	0.567108	0.40011	ENSG00000172350, ENSG00000006071, ENSG00000154263	491	35	12528	2.18702	1	0.999927	99.969
Annotation Cluster 46	Enrichment Score: 0.6277649780055135
Category	Term	Count	%	P Value	Genes	List Total	Pop Hits	Pop Total	Fold Enrichment	Bonferroni	Benjamini	FDR
UP_SEQ_FEATURE	domain:WW	3	0.567108	0.177779	ENSG00000007237, ENSG00000166313, ENSG00000137200	508	20	13213	3.90148	1	0.996894	96.0431
SMART	SM00456:WW	4	0.756144	0.236637	ENSG00000138411, ENSG00000007237, ENSG00000166313, ENSG00000137200	254	46	6911	2.36597	1	0.999816	96.8086
INTERPRO	IPR001202:WW domain	4	0.756144	0.310988	ENSG00000138411, ENSG00000007237, ENSG00000166313, ENSG00000137200	491	50	12528	2.04122	1	0.999593	99.7233
Annotation Cluster 47	Enrichment Score: 0.6079174790311871
Category	Term	Count	%	P Value	Genes	List Total	Pop Hits	Pop Total	Fold Enrichment	Bonferroni	Benjamini	FDR
GOTERM_BP_DIRECT	GO:0019886~antigen processing and presentation of exogenous peptide antigen via MHC class II	7	1.32325	0.0744089	ENSG00000204843, ENSG00000075945, ENSG00000138107, ENSG00000115073, ENSG00000175203, ENSG00000158560, ENSG00000100934	453	76	11642	2.36708	1	0.944387	73.1719
GOTERM_CC_DIRECT	GO:0000776~kinetochore	6	1.13422	0.115373	ENSG00000204843, ENSG00000007168, ENSG00000163539, ENSG00000175203, ENSG00000175216, ENSG00000158560	485	66	12376	2.31978	1	0.707319	82.3448
UP_KEYWORDS	Dynein	3	0.567108	0.262523	ENSG00000204843, ENSG00000175203, ENSG00000158560	513	26	13371	3.00742	1	0.761474	98.455
KEGG_PATHWAY	hsa04962:Vasopressin-regulated water reabsorption	3	0.567108	0.385261	ENSG00000204843, ENSG00000175203, ENSG00000158560	181	35	4748	2.24846	1	0.837045	99.7958
GOTERM_BP_DIRECT	GO:0006888~ER to Golgi vesicle-mediated transport	7	1.32325	0.427341	ENSG00000204843, ENSG00000181789, ENSG00000151150, ENSG00000175203, ENSG00000158560, ENSG00000085788, ENSG00000100934	453	135	11642	1.33258	1	0.999536	99.9924
GOTERM_MF_DIRECT	GO:0003774~motor activity	3	0.567108	0.606834	ENSG00000204843, ENSG00000175203, ENSG00000158560	457	52	11708	1.47803	1	0.999788	99.9999
Annotation Cluster 48	Enrichment Score: 0.5975385611886503
Category	Term	Count	%	P Value	Genes	List Total	Pop Hits	Pop Total	Fold Enrichment	Bonferroni	Benjamini	FDR
UP_SEQ_FEATURE	nucleotide phosphate-binding region:GTP	14	2.6465	0.13474	ENSG00000116688, ENSG00000155876, ENSG00000172794, ENSG00000087470, ENSG00000072422, ENSG00000198513, ENSG00000131462, ENSG00000113966, ENSG00000197959, ENSG00000035687, ENSG00000127824, ENSG00000165023, ENSG00000176490, ENSG00000171109	508	241	13213	1.51095	1	0.992398	90.8178
GOTERM_MF_DIRECT	GO:0005525~GTP binding	17	3.21361	0.153775	ENSG00000116688, ENSG00000155876, ENSG00000172794, ENSG00000087470, ENSG00000197043, ENSG00000072422, ENSG00000167378, ENSG00000198513, ENSG00000131462, ENSG00000163541, ENSG00000113966, ENSG00000197959, ENSG00000035687, ENSG00000127824, ENSG00000165023, ENSG00000176490, ENSG00000171109	457	310	11708	1.40493	1	0.971118	92.0984
UP_KEYWORDS	GTP-binding	15	2.83554	0.166963	ENSG00000116688, ENSG00000155876, ENSG00000172794, ENSG00000087470, ENSG00000072422, ENSG00000198513, ENSG00000131462, ENSG00000163541, ENSG00000113966, ENSG00000197959, ENSG00000035687, ENSG00000127824, ENSG00000165023, ENSG00000176490, ENSG00000171109	513	274	13371	1.42688	1	0.64069	91.8047
GOTERM_MF_DIRECT	GO:0003924~GTPase activity	9	1.70132	0.479929	ENSG00000116688, ENSG00000155876, ENSG00000087470, ENSG00000197959, ENSG00000127824, ENSG00000176490, ENSG00000171109, ENSG00000131462, ENSG00000198513	457	193	11708	1.19468	1	0.99929	99.9952
INTERPRO	IPR027417:P-loop containing nucleoside triphosphate hydrolase	28	5.29301	0.619621	ENSG00000079785, ENSG00000155876, ENSG00000087470, ENSG00000161057, ENSG00000103591, ENSG00000072422, ENSG00000138801, ENSG00000172350, ENSG00000152234, ENSG00000113966, ENSG00000130540, ENSG00000171735, ENSG00000035687, ENSG00000110955, ENSG00000165023, ENSG00000225830, ENSG00000116688, ENSG00000006071, ENSG00000136827, ENSG00000118777, ENSG00000172794, ENSG00000154263, ENSG00000198513, ENSG0000…	491	720	12528	0.992261	1	0.999998	100
Annotation Cluster 49	Enrichment Score: 0.5527338883233474
Category	Term	Count	%	P Value	Genes	List Total	Pop Hits	Pop Total	Fold Enrichment	Bonferroni	Benjamini	FDR
UP_KEYWORDS	Laminin EGF-like domain	3	0.567108	0.233802	ENSG00000088812, ENSG00000074527, ENSG00000143126	513	24	13371	3.25804	1	0.729012	97.3929
SMART	SM00180:EGF_Lam	3	0.567108	0.273572	ENSG00000088812, ENSG00000074527, ENSG00000143126	254	28	6911	2.91521	1	0.999197	98.3048
INTERPRO	IPR002049:EGF-like, laminin	3	0.567108	0.343463	ENSG00000088812, ENSG00000074527, ENSG00000143126	491	31	12528	2.46922	1	0.999751	99.871
Annotation Cluster 50	Enrichment Score: 0.5419602913551098
Category	Term	Count	%	P Value	Genes	List Total	Pop Hits	Pop Total	Fold Enrichment	Bonferroni	Benjamini	FDR
KEGG_PATHWAY	hsa04750:Inflammatory mediator regulation of TRP channels	8	1.51229	0.0211933	ENSG00000171132, ENSG00000182621, ENSG00000145675, ENSG00000050748, ENSG00000150995, ENSG00000148660, ENSG00000051382, ENSG00000143933	181	74	4748	2.8359	0.991019	0.242108	23.8662
KEGG_PATHWAY	hsa04921:Oxytocin signaling pathway	11	2.0794	0.0326757	ENSG00000182621, ENSG00000138814, ENSG00000145675, ENSG00000150995, ENSG00000148660, ENSG00000152495, ENSG00000162989, ENSG00000051382, ENSG00000157445, ENSG00000143933, ENSG00000110931	181	136	4748	2.12171	0.99933	0.282667	34.4849
KEGG_PATHWAY	hsa04725:Cholinergic synapse	7	1.32325	0.16101	ENSG00000182621, ENSG00000145675, ENSG00000150995, ENSG00000148660, ENSG00000152495, ENSG00000162989, ENSG00000051382	181	97	4748	1.89303	1	0.610158	89.2979
KEGG_PATHWAY	hsa05214:Glioma	5	0.94518	0.183911	ENSG00000145675, ENSG00000148660, ENSG00000101412, ENSG00000051382, ENSG00000143933	181	59	4748	2.22305	1	0.646472	92.4756
KEGG_PATHWAY	hsa04915:Estrogen signaling pathway	6	1.13422	0.254739	ENSG00000182621, ENSG00000145675, ENSG00000150995, ENSG00000162989, ENSG00000051382, ENSG00000143933	181	90	4748	1.7488	1	0.74748	97.631
KEGG_PATHWAY	hsa05142:Chagas disease (American trypanosomiasis)	5	0.94518	0.334046	ENSG00000182621, ENSG00000145675, ENSG00000050748, ENSG00000105568, ENSG00000051382	181	77	4748	1.70338	1	0.826864	99.4343
KEGG_PATHWAY	hsa04722:Neurotrophin signaling pathway	6	1.13422	0.382415	ENSG00000145675, ENSG00000050748, ENSG00000148660, ENSG00000152495, ENSG00000051382, ENSG00000143933	181	107	4748	1.47096	1	0.839272	99.7834
KEGG_PATHWAY	hsa04611:Platelet activation	5	0.94518	0.553154	ENSG00000182621, ENSG00000145675, ENSG00000172575, ENSG00000150995, ENSG00000051382	181	103	4748	1.2734	1	0.914682	99.9965
KEGG_PATHWAY	hsa04066:HIF-1 signaling pathway	4	0.756144	0.615679	ENSG00000145675, ENSG00000148660, ENSG00000051382, ENSG00000111674	181	83	4748	1.26419	1	0.925525	99.9995
KEGG_PATHWAY	hsa04012:ErbB signaling pathway	4	0.756144	0.615679	ENSG00000145675, ENSG00000050748, ENSG00000148660, ENSG00000051382	181	83	4748	1.26419	1	0.925525	99.9995
KEGG_PATHWAY	hsa05146:Amoebiasis	3	0.567108	0.764903	ENSG00000182621, ENSG00000145675, ENSG00000051382	181	72	4748	1.093	1	0.963767	100
KEGG_PATHWAY	hsa05205:Proteoglycans in cancer	5	0.94518	0.89589	ENSG00000145675, ENSG00000151150, ENSG00000150995, ENSG00000148660, ENSG00000051382	181	171	4748	0.767019	1	0.990862	100
KEGG_PATHWAY	hsa04062:Chemokine signaling pathway	3	0.567108	0.939246	ENSG00000182621, ENSG00000145675, ENSG00000051382	181	116	4748	0.678415	1	0.996494	100
Annotation Cluster 51	Enrichment Score: 0.5074950766620862
Category	Term	Count	%	P Value	Genes	List Total	Pop Hits	Pop Total	Fold Enrichment	Bonferroni	Benjamini	FDR
GOTERM_BP_DIRECT	GO:0007416~synapse assembly	5	0.94518	0.142289	ENSG00000139182, ENSG00000021645, ENSG00000120324, ENSG00000197959, ENSG00000113211	453	52	11642	2.47113	1	0.976415	92.6593
UP_SEQ_FEATURE	domain:Cadherin 6	4	0.756144	0.217434	ENSG00000204970, ENSG00000120324, ENSG00000143126, ENSG00000113211	508	42	13213	2.47713	1	0.997969	98.2496
SMART	SM00112:CA	5	0.94518	0.253539	ENSG00000204970, ENSG00000139182, ENSG00000120324, ENSG00000143126, ENSG00000113211	254	70	6911	1.94348	1	0.999286	97.6015
UP_SEQ_FEATURE	domain:Cadherin 2	5	0.94518	0.264052	ENSG00000204970, ENSG00000139182, ENSG00000120324, ENSG00000143126, ENSG00000113211	508	68	13213	1.91249	1	0.998743	99.3646
UP_SEQ_FEATURE	domain:Cadherin 1	5	0.94518	0.264052	ENSG00000204970, ENSG00000139182, ENSG00000120324, ENSG00000143126, ENSG00000113211	508	68	13213	1.91249	1	0.998743	99.3646
INTERPRO	IPR013164:Cadherin, N-terminal	3	0.567108	0.299874	ENSG00000204970, ENSG00000120324, ENSG00000113211	491	28	12528	2.73378	1	0.999654	99.6436
INTERPRO	IPR002126:Cadherin	5	0.94518	0.310641	ENSG00000204970, ENSG00000139182, ENSG00000120324, ENSG00000143126, ENSG00000113211	491	72	12528	1.77189	1	0.999652	99.721
INTERPRO	IPR015919:Cadherin-like	5	0.94518	0.319561	ENSG00000204970, ENSG00000139182, ENSG00000120324, ENSG00000143126, ENSG00000113211	491	73	12528	1.74762	1	0.999631	99.773
GOTERM_BP_DIRECT	GO:0007156~homophilic cell adhesion via plasma membrane adhesion molecules	6	1.13422	0.363125	ENSG00000204970, ENSG00000139182, ENSG00000120324, ENSG00000143126, ENSG00000051382, ENSG00000113211	453	102	11642	1.51175	1	0.998854	99.9537
UP_SEQ_FEATURE	domain:Cadherin 5	4	0.756144	0.416644	ENSG00000204970, ENSG00000120324, ENSG00000143126, ENSG00000113211	508	61	13213	1.70556	1	0.999936	99.9863
UP_SEQ_FEATURE	domain:Cadherin 4	4	0.756144	0.457453	ENSG00000204970, ENSG00000120324, ENSG00000143126, ENSG00000113211	508	65	13213	1.60061	1	0.999971	99.9958
UP_SEQ_FEATURE	domain:Cadherin 3	4	0.756144	0.457453	ENSG00000204970, ENSG00000120324, ENSG00000143126, ENSG00000113211	508	65	13213	1.60061	1	0.999971	99.9958
INTERPRO	IPR020894:Cadherin conserved site	4	0.756144	0.490202	ENSG00000204970, ENSG00000120324, ENSG00000143126, ENSG00000113211	491	67	12528	1.5233	1	0.999975	99.9976
Annotation Cluster 52	Enrichment Score: 0.5006989421462003
Category	Term	Count	%	P Value	Genes	List Total	Pop Hits	Pop Total	Fold Enrichment	Bonferroni	Benjamini	FDR
GOTERM_MF_DIRECT	GO:0005085~guanyl-nucleotide exchange factor activity	8	1.51229	0.0988188	ENSG00000066248, ENSG00000116584, ENSG00000172575, ENSG00000088538, ENSG00000188186, ENSG00000058335, ENSG00000124198, ENSG00000173848	457	101	11708	2.02925	1	0.942918	79.4363
GOTERM_BP_DIRECT	GO:0043547~positive regulation of GTPase activity	23	4.34783	0.144966	ENSG00000066248, ENSG00000144711, ENSG00000087470, ENSG00000088538, ENSG00000128656, ENSG00000188186, ENSG00000148660, ENSG00000145087, ENSG00000058335, ENSG00000124198, ENSG00000006740, ENSG00000173848, ENSG00000100150, ENSG00000182621, ENSG00000116584, ENSG00000141376, ENSG00000172575, ENSG00000183454, ENSG00000129158, ENSG00000117152, ENSG00000136895, ENSG00000143933, ENSG00000118873	453	445	11642	1.3283	1	0.975866	93.0396
UP_KEYWORDS	Guanine-nucleotide releasing factor	9	1.70132	0.159723	ENSG00000066248, ENSG00000116584, ENSG00000172575, ENSG00000144711, ENSG00000088538, ENSG00000058335, ENSG00000129158, ENSG00000124198, ENSG00000173848	513	138	13371	1.69985	1	0.628725	90.7737
INTERPRO	IPR011993:Pleckstrin homology-like domain	19	3.59168	0.204409	ENSG00000066248, ENSG00000144711, ENSG00000183114, ENSG00000074706, ENSG00000058335, ENSG00000082397, ENSG00000166313, ENSG00000087053, ENSG00000173848, ENSG00000136111, ENSG00000182621, ENSG00000003987, ENSG00000182010, ENSG00000116584, ENSG00000108389, ENSG00000163618, ENSG00000081803, ENSG00000197959, ENSG00000136100	491	371	12528	1.30671	1	0.998602	97.3101
GOTERM_BP_DIRECT	GO:0051056~regulation of small GTPase mediated signal transduction	7	1.32325	0.309147	ENSG00000066248, ENSG00000116584, ENSG00000128656, ENSG00000136895, ENSG00000006740, ENSG00000072422, ENSG00000173848	453	118	11642	1.52456	1	0.997633	99.8151
SMART	SM00325:RhoGEF	4	0.756144	0.367437	ENSG00000066248, ENSG00000116584, ENSG00000058335, ENSG00000173848	254	59	6911	1.84466	1	0.999613	99.7098
UP_SEQ_FEATURE	domain:DH	4	0.756144	0.385398	ENSG00000066248, ENSG00000116584, ENSG00000058335, ENSG00000173848	508	58	13213	1.79378	1	0.99987	99.9675
INTERPRO	IPR000219:Dbl homology (DH) domain	4	0.756144	0.439252	ENSG00000066248, ENSG00000116584, ENSG00000058335, ENSG00000173848	491	62	12528	1.64615	1	0.999956	99.9893
SMART	SM00233:PH	10	1.89036	0.45581	ENSG00000066248, ENSG00000182010, ENSG00000116584, ENSG00000144711, ENSG00000163618, ENSG00000081803, ENSG00000197959, ENSG00000074706, ENSG00000058335, ENSG00000173848	254	225	6911	1.20927	1	0.999468	99.9574
GOTERM_MF_DIRECT	GO:0005089~Rho guanyl-nucleotide exchange factor activity	4	0.756144	0.49731	ENSG00000066248, ENSG00000116584, ENSG00000058335, ENSG00000173848	457	68	11708	1.50702	1	0.999392	99.9971
UP_SEQ_FEATURE	domain:PH	9	1.70132	0.514691	ENSG00000066248, ENSG00000182010, ENSG00000116584, ENSG00000144711, ENSG00000163618, ENSG00000081803, ENSG00000197959, ENSG00000074706, ENSG00000173848	508	202	13213	1.15885	1	0.999992	99.9993
GOTERM_BP_DIRECT	GO:0035023~regulation of Rho protein signal transduction	4	0.756144	0.533782	ENSG00000066248, ENSG00000116584, ENSG00000058335, ENSG00000173848	453	72	11642	1.42777	1	0.999935	99.9998
INTERPRO	IPR001849:Pleckstrin homology domain	10	1.89036	0.552904	ENSG00000066248, ENSG00000182010, ENSG00000116584, ENSG00000144711, ENSG00000163618, ENSG00000081803, ENSG00000197959, ENSG00000074706, ENSG00000058335, ENSG00000173848	491	231	12528	1.10456	1	0.999994	99.9997
Annotation Cluster 53	Enrichment Score: 0.4889194996776351
Category	Term	Count	%	P Value	Genes	List Total	Pop Hits	Pop Total	Fold Enrichment	Bonferroni	Benjamini	FDR
UP_KEYWORDS	Hydroxylation	6	1.13422	0.159576	ENSG00000143126, ENSG00000165138, ENSG00000082293, ENSG00000049089, ENSG00000188517, ENSG00000133661	513	75	13371	2.08515	1	0.634336	90.7514
GOTERM_CC_DIRECT	GO:0005581~collagen trimer	5	0.94518	0.249133	ENSG00000082293, ENSG00000049089, ENSG00000204231, ENSG00000188517, ENSG00000133661	485	65	12376	1.96289	1	0.856867	98.2634
UP_KEYWORDS	Collagen	5	0.94518	0.288591	ENSG00000082293, ENSG00000049089, ENSG00000204231, ENSG00000188517, ENSG00000133661	513	71	13371	1.83552	1	0.785837	99.0562
INTERPRO	IPR008160:Collagen triple helix repeat	4	0.756144	0.428822	ENSG00000082293, ENSG00000049089, ENSG00000188517, ENSG00000133661	491	61	12528	1.67313	1	0.999964	99.9857
GOTERM_CC_DIRECT	GO:0005788~endoplasmic reticulum lumen	6	1.13422	0.730203	ENSG00000136827, ENSG00000082293, ENSG00000178031, ENSG00000167123, ENSG00000049089, ENSG00000188517	485	155	12376	0.987775	1	0.992831	100
Annotation Cluster 54	Enrichment Score: 0.46318729030586914
Category	Term	Count	%	P Value	Genes	List Total	Pop Hits	Pop Total	Fold Enrichment	Bonferroni	Benjamini	FDR
SMART	SM00248:ANK	11	2.0794	0.126819	ENSG00000157680, ENSG00000186212, ENSG00000206560, ENSG00000151150, ENSG00000144935, ENSG00000177981, ENSG00000165138, ENSG00000135423, ENSG00000135976, ENSG00000114626, ENSG00000196372	254	181	6911	1.65357	1	0.997638	82.2721
UP_SEQ_FEATURE	repeat:ANK 11	3	0.567108	0.191787	ENSG00000206560, ENSG00000151150, ENSG00000165138	508	21	13213	3.71569	1	0.997293	97.02
UP_SEQ_FEATURE	repeat:ANK 10	3	0.567108	0.220184	ENSG00000206560, ENSG00000151150, ENSG00000165138	508	23	13213	3.39259	1	0.997926	98.3484
UP_SEQ_FEATURE	repeat:ANK 9	3	0.567108	0.320739	ENSG00000206560, ENSG00000151150, ENSG00000165138	508	30	13213	2.60098	1	0.999682	99.8307
UP_SEQ_FEATURE	repeat:ANK 3	8	1.51229	0.353465	ENSG00000206560, ENSG00000151150, ENSG00000144935, ENSG00000177981, ENSG00000165138, ENSG00000135976, ENSG00000171735, ENSG00000196372	508	150	13213	1.38719	1	0.999788	99.925
UP_SEQ_FEATURE	repeat:ANK 8	3	0.567108	0.377031	ENSG00000206560, ENSG00000151150, ENSG00000165138	508	34	13213	2.29499	1	0.999852	99.9594
UP_SEQ_FEATURE	repeat:ANK 4	6	1.13422	0.497667	ENSG00000206560, ENSG00000151150, ENSG00000177981, ENSG00000165138, ENSG00000135976, ENSG00000196372	508	121	13213	1.28974	1	0.99999	99.9988
UP_SEQ_FEATURE	repeat:ANK 7	3	0.567108	0.519739	ENSG00000206560, ENSG00000151150, ENSG00000165138	508	45	13213	1.73399	1	0.999993	99.9994
UP_SEQ_FEATURE	repeat:ANK 6	4	0.756144	0.5257	ENSG00000206560, ENSG00000151150, ENSG00000165138, ENSG00000196372	508	72	13213	1.44499	1	0.999993	99.9995
UP_SEQ_FEATURE	repeat:ANK 5	4	0.756144	0.749892	ENSG00000206560, ENSG00000151150, ENSG00000165138, ENSG00000196372	508	101	13213	1.03009	1	1	100
Annotation Cluster 55	Enrichment Score: 0.4606693810955496
Category	Term	Count	%	P Value	Genes	List Total	Pop Hits	Pop Total	Fold Enrichment	Bonferroni	Benjamini	FDR
UP_SEQ_FEATURE	domain:Laminin G-like 1	3	0.567108	0.263299	ENSG00000108797, ENSG00000021645, ENSG00000143126	508	26	13213	3.00114	1	0.998842	99.3538
UP_SEQ_FEATURE	domain:Laminin G-like 2	3	0.567108	0.263299	ENSG00000108797, ENSG00000021645, ENSG00000143126	508	26	13213	3.00114	1	0.998842	99.3538
INTERPRO	IPR013320:Concanavalin A-like lectin/glucanase, subgroup	9	1.70132	0.277973	ENSG00000079785, ENSG00000108797, ENSG00000139182, ENSG00000021645, ENSG00000143126, ENSG00000082293, ENSG00000139915, ENSG00000129691, ENSG00000105255	491	158	12528	1.4534	1	0.999591	99.4199
INTERPRO	IPR001791:Laminin G domain	4	0.756144	0.343444	ENSG00000108797, ENSG00000021645, ENSG00000143126, ENSG00000082293	491	53	12528	1.92568	1	0.999789	99.871
UP_KEYWORDS	EGF-like domain	9	1.70132	0.344007	ENSG00000088812, ENSG00000108797, ENSG00000021645, ENSG00000095713, ENSG00000143126, ENSG00000008277, ENSG00000144152, ENSG00000157193, ENSG00000114948	513	173	13371	1.35595	1	0.819252	99.6891
SMART	SM00282:LamG	3	0.567108	0.381847	ENSG00000108797, ENSG00000021645, ENSG00000143126	254	36	6911	2.26739	1	0.999216	99.7837
INTERPRO	IPR000742:Epidermal growth factor-like domain	7	1.32325	0.68565	ENSG00000088812, ENSG00000108797, ENSG00000021645, ENSG00000143126, ENSG00000144152, ENSG00000157193, ENSG00000114948	491	175	12528	1.02061	1	0.999999	100
Annotation Cluster 56	Enrichment Score: 0.4188596795540682
Category	Term	Count	%	P Value	Genes	List Total	Pop Hits	Pop Total	Fold Enrichment	Bonferroni	Benjamini	FDR
UP_KEYWORDS	Aminoacyl-tRNA synthetase	3	0.567108	0.348153	ENSG00000134440, ENSG00000179115, ENSG00000116120	513	32	13371	2.44353	1	0.816833	99.715
UP_KEYWORDS	Protein biosynthesis	7	1.32325	0.35938	ENSG00000163577, ENSG00000143486, ENSG00000134440, ENSG00000178982, ENSG00000114626, ENSG00000179115, ENSG00000116120	513	127	13371	1.43662	1	0.818893	99.7753
GOTERM_BP_DIRECT	GO:0006418~tRNA aminoacylation for protein translation	3	0.567108	0.396527	ENSG00000134440, ENSG00000179115, ENSG00000116120	453	35	11642	2.20284	1	0.999388	99.9815
KEGG_PATHWAY	hsa00970:Aminoacyl-tRNA biosynthesis	3	0.567108	0.425564	ENSG00000134440, ENSG00000179115, ENSG00000116120	181	38	4748	2.07095	1	0.864577	99.9138
Annotation Cluster 57	Enrichment Score: 0.4174128503789022
Category	Term	Count	%	P Value	Genes	List Total	Pop Hits	Pop Total	Fold Enrichment	Bonferroni	Benjamini	FDR
INTERPRO	IPR015943:WD40/YVTN repeat-like-containing domain	16	3.02457	0.188119	ENSG00000132716, ENSG00000106789, ENSG00000109670, ENSG00000145087, ENSG00000110107, ENSG00000115207, ENSG00000103647, ENSG00000005448, ENSG00000160695, ENSG00000085978, ENSG00000138623, ENSG00000141376, ENSG00000007168, ENSG00000138686, ENSG00000158560, ENSG00000010319	491	297	12528	1.37456	1	0.998259	96.2939
INTERPRO	IPR017986:WD40-repeat-containing domain	14	2.6465	0.263994	ENSG00000132716, ENSG00000106789, ENSG00000109670, ENSG00000145087, ENSG00000110107, ENSG00000115207, ENSG00000103647, ENSG00000005448, ENSG00000160695, ENSG00000085978, ENSG00000141376, ENSG00000007168, ENSG00000138686, ENSG00000158560	491	271	12528	1.31813	1	0.999458	99.2145
UP_SEQ_FEATURE	repeat:WD 3	12	2.26843	0.309683	ENSG00000141376, ENSG00000132716, ENSG00000007168, ENSG00000106789, ENSG00000109670, ENSG00000158560, ENSG00000110107, ENSG00000145087, ENSG00000115207, ENSG00000103647, ENSG00000005448, ENSG00000085978	508	239	13213	1.30593	1	0.999603	99.779
UP_SEQ_FEATURE	repeat:WD 1	12	2.26843	0.343251	ENSG00000141376, ENSG00000132716, ENSG00000007168, ENSG00000106789, ENSG00000109670, ENSG00000158560, ENSG00000110107, ENSG00000145087, ENSG00000115207, ENSG00000103647, ENSG00000005448, ENSG00000085978	508	246	13213	1.26877	1	0.999772	99.9029
UP_SEQ_FEATURE	repeat:WD 2	12	2.26843	0.343251	ENSG00000141376, ENSG00000132716, ENSG00000007168, ENSG00000106789, ENSG00000109670, ENSG00000158560, ENSG00000110107, ENSG00000145087, ENSG00000115207, ENSG00000103647, ENSG00000005448, ENSG00000085978	508	246	13213	1.26877	1	0.999772	99.9029
UP_KEYWORDS	WD repeat	12	2.26843	0.346901	ENSG00000141376, ENSG00000132716, ENSG00000007168, ENSG00000106789, ENSG00000109670, ENSG00000158560, ENSG00000110107, ENSG00000145087, ENSG00000115207, ENSG00000103647, ENSG00000005448, ENSG00000085978	513	248	13371	1.26118	1	0.818943	99.7074
INTERPRO	IPR019775:WD40 repeat, conserved site	8	1.51229	0.365265	ENSG00000007168, ENSG00000106789, ENSG00000109670, ENSG00000110107, ENSG00000145087, ENSG00000115207, ENSG00000103647, ENSG00000085978	491	149	12528	1.36995	1	0.999848	99.9244
UP_SEQ_FEATURE	repeat:WD 4	11	2.0794	0.37162	ENSG00000132716, ENSG00000007168, ENSG00000106789, ENSG00000109670, ENSG00000158560, ENSG00000110107, ENSG00000145087, ENSG00000115207, ENSG00000103647, ENSG00000005448, ENSG00000085978	508	227	13213	1.26039	1	0.999862	99.9531
SMART	SM00320:WD40	11	2.0794	0.375118	ENSG00000132716, ENSG00000007168, ENSG00000106789, ENSG00000109670, ENSG00000158560, ENSG00000110107, ENSG00000145087, ENSG00000115207, ENSG00000103647, ENSG00000005448, ENSG00000085978	254	237	6911	1.26285	1	0.999441	99.7517
UP_SEQ_FEATURE	repeat:WD 7	7	1.32325	0.395671	ENSG00000132716, ENSG00000007168, ENSG00000109670, ENSG00000158560, ENSG00000110107, ENSG00000145087, ENSG00000085978	508	132	13213	1.37931	1	0.999893	99.9754
INTERPRO	IPR001680:WD40 repeat	11	2.0794	0.453648	ENSG00000132716, ENSG00000007168, ENSG00000106789, ENSG00000109670, ENSG00000158560, ENSG00000110107, ENSG00000145087, ENSG00000115207, ENSG00000103647, ENSG00000005448, ENSG00000085978	491	238	12528	1.17928	1	0.99996	99.9929
UP_SEQ_FEATURE	repeat:WD 5	9	1.70132	0.564568	ENSG00000132716, ENSG00000007168, ENSG00000106789, ENSG00000109670, ENSG00000158560, ENSG00000110107, ENSG00000145087, ENSG00000103647, ENSG00000085978	508	211	13213	1.10942	1	0.999995	99.9999
UP_SEQ_FEATURE	repeat:WD 6	7	1.32325	0.662218	ENSG00000132716, ENSG00000007168, ENSG00000109670, ENSG00000158560, ENSG00000110107, ENSG00000145087, ENSG00000085978	508	174	13213	1.04637	1	1	100
INTERPRO	IPR020472:G-protein beta WD-40 repeat	4	0.756144	0.667118	ENSG00000007168, ENSG00000109670, ENSG00000110107, ENSG00000085978	491	87	12528	1.17312	1	0.999999	100
Annotation Cluster 58	Enrichment Score: 0.3945990221214831
Category	Term	Count	%	P Value	Genes	List Total	Pop Hits	Pop Total	Fold Enrichment	Bonferroni	Benjamini	FDR
UP_SEQ_FEATURE	domain:C-type lectin	3	0.567108	0.306446	ENSG00000088812, ENSG00000236279, ENSG00000133661	508	29	13213	2.69067	1	0.999611	99.7613
SMART	SM00034:CLECT	3	0.567108	0.314682	ENSG00000088812, ENSG00000236279, ENSG00000133661	254	31	6911	2.6331	1	0.999529	99.1938
INTERPRO	IPR001304:C-type lectin	3	0.567108	0.343463	ENSG00000088812, ENSG00000236279, ENSG00000133661	491	31	12528	2.46922	1	0.999751	99.871
GOTERM_MF_DIRECT	GO:0030246~carbohydrate binding	6	1.13422	0.357839	ENSG00000088812, ENSG00000236279, ENSG00000147224, ENSG00000103512, ENSG00000139629, ENSG00000133661	457	101	11708	1.52194	1	0.998615	99.8809
INTERPRO	IPR016186:C-type lectin-like	3	0.567108	0.467488	ENSG00000088812, ENSG00000236279, ENSG00000133661	491	40	12528	1.91365	1	0.999969	99.9953
UP_KEYWORDS	Lectin	4	0.756144	0.552039	ENSG00000088812, ENSG00000236279, ENSG00000139629, ENSG00000133661	513	75	13371	1.3901	1	0.922218	99.9983
INTERPRO	IPR016187:C-type lectin fold	3	0.567108	0.565293	ENSG00000088812, ENSG00000236279, ENSG00000133661	491	48	12528	1.5947	1	0.999996	99.9998
Annotation Cluster 59	Enrichment Score: 0.3722400689349478
Category	Term	Count	%	P Value	Genes	List Total	Pop Hits	Pop Total	Fold Enrichment	Bonferroni	Benjamini	FDR
GOTERM_BP_DIRECT	GO:0051439~regulation of ubiquitin-protein ligase activity involved in mitotic cell cycle	3	0.567108	0.181047	ENSG00000196510, ENSG00000089053, ENSG00000153107	453	20	11642	3.85497	1	0.985769	96.6579
GOTERM_CC_DIRECT	GO:0005680~anaphase-promoting complex	3	0.567108	0.197444	ENSG00000196510, ENSG00000089053, ENSG00000153107	485	21	12376	3.64536	1	0.823094	95.5465
GOTERM_BP_DIRECT	GO:0070979~protein K11-linked ubiquitination	3	0.567108	0.253143	ENSG00000196510, ENSG00000089053, ENSG00000153107	453	25	11642	3.08397	1	0.995476	99.3033
UP_KEYWORDS	Cell division	14	2.6465	0.46828	ENSG00000171132, ENSG00000058091, ENSG00000163539, ENSG00000170248, ENSG00000102981, ENSG00000153107, ENSG00000126581, ENSG00000196510, ENSG00000116584, ENSG00000089053, ENSG00000007168, ENSG00000175216, ENSG00000011295, ENSG00000105255	513	322	13371	1.13323	1	0.894833	99.9825
GOTERM_BP_DIRECT	GO:0007067~mitotic nuclear division	9	1.70132	0.528264	ENSG00000204843, ENSG00000196510, ENSG00000089053, ENSG00000116584, ENSG00000007168, ENSG00000175203, ENSG00000175216, ENSG00000153107, ENSG00000105255	453	202	11642	1.14504	1	0.999929	99.9997
UP_KEYWORDS	Mitosis	8	1.51229	0.707713	ENSG00000196510, ENSG00000089053, ENSG00000116584, ENSG00000007168, ENSG00000163539, ENSG00000175216, ENSG00000153107, ENSG00000105255	513	212	13371	0.98356	1	0.960847	100
GOTERM_BP_DIRECT	GO:0051301~cell division	10	1.89036	0.802112	ENSG00000058091, ENSG00000171132, ENSG00000196510, ENSG00000089053, ENSG00000116584, ENSG00000163539, ENSG00000175216, ENSG00000102981, ENSG00000153107, ENSG00000105255	453	291	11642	0.883154	1	1	100
UP_KEYWORDS	Cell cycle	18	3.40265	0.828	ENSG00000171132, ENSG00000058091, ENSG00000101945, ENSG00000163539, ENSG00000154144, ENSG00000170248, ENSG00000102981, ENSG00000153107, ENSG00000126581, ENSG00000196510, ENSG00000089053, ENSG00000116584, ENSG00000007168, ENSG00000189308, ENSG00000175216, ENSG00000011295, ENSG00000101412, ENSG00000105255	513	539	13371	0.870423	1	0.984981	100
Annotation Cluster 60	Enrichment Score: 0.36075851056679586
Category	Term	Count	%	P Value	Genes	List Total	Pop Hits	Pop Total	Fold Enrichment	Bonferroni	Benjamini	FDR
UP_KEYWORDS	Nucleotide-binding	66	12.4764	0.124795	ENSG00000175054, ENSG00000079785, ENSG00000155876, ENSG00000138107, ENSG00000115073, ENSG00000087470, ENSG00000161057, ENSG00000072422, ENSG00000131462, ENSG00000157680, ENSG00000145725, ENSG00000163541, ENSG00000050748, ENSG00000035687, ENSG00000127824, ENSG00000051382, ENSG00000179115, ENSG00000116120, ENSG00000110931, ENSG00000058091, ENSG00000225830, ENSG00000171132, ENSG00000172508, ENSG0000…	513	1476	13371	1.16548	1	0.581622	83.8846
UP_KEYWORDS	ATP-binding	45	8.50662	0.548101	ENSG00000175054, ENSG00000079785, ENSG00000177181, ENSG00000138107, ENSG00000074590, ENSG00000115073, ENSG00000136143, ENSG00000161057, ENSG00000148660, ENSG00000157680, ENSG00000138801, ENSG00000172350, ENSG00000145725, ENSG00000152234, ENSG00000050748, ENSG00000137941, ENSG00000051382, ENSG00000110955, ENSG00000196876, ENSG00000179115, ENSG00000116120, ENSG00000110931, ENSG00000171132, ENSG0000…	513	1159	13371	1.01199	1	0.923644	99.9981
GOTERM_MF_DIRECT	GO:0005524~ATP binding	48	9.07372	0.584299	ENSG00000079785, ENSG00000175054, ENSG00000177181, ENSG00000138107, ENSG00000074590, ENSG00000115073, ENSG00000136143, ENSG00000161057, ENSG00000148660, ENSG00000157680, ENSG00000138801, ENSG00000172350, ENSG00000145725, ENSG00000152234, ENSG00000050748, ENSG00000137941, ENSG00000051382, ENSG00000110955, ENSG00000196876, ENSG00000179115, ENSG00000116120, ENSG00000110931, ENSG00000171132, ENSG0000…	457	1232	11708	0.998153	1	0.999766	99.9998
UP_SEQ_FEATURE	nucleotide phosphate-binding region:ATP	26	4.91493	0.902137	ENSG00000079785, ENSG00000177181, ENSG00000074590, ENSG00000161057, ENSG00000148660, ENSG00000138801, ENSG00000172350, ENSG00000152234, ENSG00000050748, ENSG00000196876, ENSG00000110955, ENSG00000110931, ENSG00000171132, ENSG00000058091, ENSG00000225830, ENSG00000168067, ENSG00000172508, ENSG00000006432, ENSG00000136827, ENSG00000118777, ENSG00000152495, ENSG00000109572, ENSG00000147224, ENSG0000…	508	815	13213	0.829762	1	1	100
Annotation Cluster 61	Enrichment Score: 0.3588538363891945
Category	Term	Count	%	P Value	Genes	List Total	Pop Hits	Pop Total	Fold Enrichment	Bonferroni	Benjamini	FDR
KEGG_PATHWAY	hsa04930:Type II diabetes mellitus	6	1.13422	0.0134669	ENSG00000171132, ENSG00000006071, ENSG00000145675, ENSG00000050748, ENSG00000051382, ENSG00000187486	181	38	4748	4.1419	0.949352	0.191893	15.8518
KEGG_PATHWAY	hsa04750:Inflammatory mediator regulation of TRP channels	8	1.51229	0.0211933	ENSG00000171132, ENSG00000182621, ENSG00000145675, ENSG00000050748, ENSG00000150995, ENSG00000148660, ENSG00000051382, ENSG00000143933	181	74	4748	2.8359	0.991019	0.242108	23.8662
KEGG_PATHWAY	hsa04071:Sphingolipid signaling pathway	8	1.51229	0.106181	ENSG00000171132, ENSG00000182621, ENSG00000163485, ENSG00000145675, ENSG00000050748, ENSG00000105568, ENSG00000051382, ENSG00000068971	181	106	4748	1.97978	1	0.516321	76.0426
KEGG_PATHWAY	hsa04914:Progesterone-mediated oocyte maturation	6	1.13422	0.172682	ENSG00000196510, ENSG00000089053, ENSG00000145675, ENSG00000050748, ENSG00000153107, ENSG00000051382	181	78	4748	2.01785	1	0.629523	91.0459
KEGG_PATHWAY	hsa05218:Melanoma	5	0.94518	0.183911	ENSG00000102466, ENSG00000145675, ENSG00000114279, ENSG00000101412, ENSG00000051382	181	59	4748	2.22305	1	0.646472	92.4756
KEGG_PATHWAY	hsa05214:Glioma	5	0.94518	0.183911	ENSG00000145675, ENSG00000148660, ENSG00000101412, ENSG00000051382, ENSG00000143933	181	59	4748	2.22305	1	0.646472	92.4756
GOTERM_BP_DIRECT	GO:0038095~Fc-epsilon receptor signaling pathway	7	1.32325	0.21703	ENSG00000138814, ENSG00000145675, ENSG00000050748, ENSG00000103035, ENSG00000161057, ENSG00000051382, ENSG00000143933	453	104	11642	1.72979	1	0.991908	98.4441
KEGG_PATHWAY	hsa04931:Insulin resistance	6	1.13422	0.254739	ENSG00000167114, ENSG00000136111, ENSG00000171132, ENSG00000145675, ENSG00000050748, ENSG00000051382	181	90	4748	1.7488	1	0.74748	97.631
KEGG_PATHWAY	hsa05223:Non-small cell lung cancer	4	0.756144	0.315282	ENSG00000145675, ENSG00000101412, ENSG00000051382, ENSG00000204231	181	52	4748	2.01785	1	0.811091	99.1943
KEGG_PATHWAY	hsa05142:Chagas disease (American trypanosomiasis)	5	0.94518	0.334046	ENSG00000182621, ENSG00000145675, ENSG00000050748, ENSG00000105568, ENSG00000051382	181	77	4748	1.70338	1	0.826864	99.4343
KEGG_PATHWAY	hsa04014:Ras signaling pathway	9	1.70132	0.344746	ENSG00000102466, ENSG00000145675, ENSG00000172575, ENSG00000114279, ENSG00000050748, ENSG00000058335, ENSG00000183454, ENSG00000051382, ENSG00000143933	181	175	4748	1.34908	1	0.827048	99.5397
KEGG_PATHWAY	hsa05212:Pancreatic cancer	4	0.756144	0.378248	ENSG00000145675, ENSG00000050748, ENSG00000101412, ENSG00000051382	181	58	4748	1.80911	1	0.840252	99.764
KEGG_PATHWAY	hsa04722:Neurotrophin signaling pathway	6	1.13422	0.382415	ENSG00000145675, ENSG00000050748, ENSG00000148660, ENSG00000152495, ENSG00000051382, ENSG00000143933	181	107	4748	1.47096	1	0.839272	99.7834
GOTERM_BP_DIRECT	GO:0030168~platelet activation	5	0.94518	0.403589	ENSG00000171132, ENSG00000157680, ENSG00000145675, ENSG00000150995, ENSG00000051382	453	83	11642	1.54818	1	0.999419	99.9848
KEGG_PATHWAY	hsa05231:Choline metabolism in cancer	5	0.94518	0.438246	ENSG00000157680, ENSG00000145675, ENSG00000050748, ENSG00000125772, ENSG00000051382	181	89	4748	1.47371	1	0.870791	99.9352
KEGG_PATHWAY	hsa04380:Osteoclast differentiation	5	0.94518	0.472139	ENSG00000138814, ENSG00000145675, ENSG00000050748, ENSG00000152495, ENSG00000051382	181	93	4748	1.41032	1	0.892596	99.9706
KEGG_PATHWAY	hsa04015:Rap1 signaling pathway	8	1.51229	0.528675	ENSG00000182621, ENSG00000102466, ENSG00000145675, ENSG00000114279, ENSG00000102981, ENSG00000183454, ENSG00000051382, ENSG00000143933	181	180	4748	1.16587	1	0.918517	99.9931
KEGG_PATHWAY	hsa04152:AMPK signaling pathway	5	0.94518	0.5295	ENSG00000145675, ENSG00000105568, ENSG00000051382, ENSG00000068971, ENSG00000110931	181	100	4748	1.3116	1	0.915895	99.9932
KEGG_PATHWAY	hsa05222:Small cell lung cancer	4	0.756144	0.537003	ENSG00000145675, ENSG00000101412, ENSG00000051382, ENSG00000204231	181	74	4748	1.41795	1	0.914152	99.9945
KEGG_PATHWAY	hsa04664:Fc epsilon RI signaling pathway	3	0.567108	0.582106	ENSG00000145675, ENSG00000050748, ENSG00000051382	181	51	4748	1.54306	1	0.92265	99.9985
KEGG_PATHWAY	hsa04668:TNF signaling pathway	4	0.756144	0.590468	ENSG00000145675, ENSG00000050748, ENSG00000087470, ENSG00000051382	181	80	4748	1.3116	1	0.924547	99.9988
KEGG_PATHWAY	hsa04068:FoxO signaling pathway	5	0.94518	0.613019	ENSG00000145675, ENSG00000147364, ENSG00000050748, ENSG00000139112, ENSG00000051382	181	111	4748	1.18162	1	0.928912	99.9994
KEGG_PATHWAY	hsa04012:ErbB signaling pathway	4	0.756144	0.615679	ENSG00000145675, ENSG00000050748, ENSG00000148660, ENSG00000051382	181	83	4748	1.26419	1	0.925525	99.9995
KEGG_PATHWAY	hsa04917:Prolactin signaling pathway	3	0.567108	0.633439	ENSG00000145675, ENSG00000050748, ENSG00000051382	181	56	4748	1.40529	1	0.93006	99.9997
KEGG_PATHWAY	hsa04910:Insulin signaling pathway	5	0.94518	0.634163	ENSG00000108946, ENSG00000145675, ENSG00000050748, ENSG00000051382, ENSG00000143933	181	114	4748	1.15053	1	0.928183	99.9997
KEGG_PATHWAY	hsa05161:Hepatitis B	5	0.94518	0.634163	ENSG00000078668, ENSG00000145675, ENSG00000050748, ENSG00000101412, ENSG00000051382	181	114	4748	1.15053	1	0.928183	99.9997
KEGG_PATHWAY	hsa05210:Colorectal cancer	3	0.567108	0.652558	ENSG00000145675, ENSG00000050748, ENSG00000051382	181	58	4748	1.35683	1	0.930974	99.9999
KEGG_PATHWAY	hsa05160:Hepatitis C	4	0.756144	0.677696	ENSG00000145675, ENSG00000050748, ENSG00000105568, ENSG00000051382	181	91	4748	1.15306	1	0.93912	99.9999
GOTERM_BP_DIRECT	GO:0038096~Fc-gamma receptor signaling pathway involved in phagocytosis	3	0.567108	0.708307	ENSG00000171132, ENSG00000145675, ENSG00000051382	453	63	11642	1.2238	1	0.999998	100
KEGG_PATHWAY	hsa04620:Toll-like receptor signaling pathway	3	0.567108	0.713281	ENSG00000145675, ENSG00000050748, ENSG00000051382	181	65	4748	1.21071	1	0.952817	100
KEGG_PATHWAY	hsa05220:Chronic myeloid leukemia	3	0.567108	0.713281	ENSG00000145675, ENSG00000101412, ENSG00000051382	181	65	4748	1.21071	1	0.952817	100
KEGG_PATHWAY	hsa05169:Epstein-Barr virus infection	6	1.13422	0.748298	ENSG00000132664, ENSG00000145675, ENSG00000050748, ENSG00000103035, ENSG00000161057, ENSG00000051382	181	163	4748	0.965597	1	0.96174	100
KEGG_PATHWAY	hsa04666:Fc gamma R-mediated phagocytosis	3	0.567108	0.796687	ENSG00000171132, ENSG00000145675, ENSG00000051382	181	77	4748	1.02203	1	0.970987	100
KEGG_PATHWAY	hsa05215:Prostate cancer	3	0.567108	0.796687	ENSG00000145675, ENSG00000101412, ENSG00000051382	181	77	4748	1.02203	1	0.970987	100
GOTERM_BP_DIRECT	GO:0050852~T cell receptor signaling pathway	4	0.756144	0.801016	ENSG00000145675, ENSG00000103035, ENSG00000161057, ENSG00000051382	453	109	11642	0.943111	1	1	100
KEGG_PATHWAY	hsa05145:Toxoplasmosis	3	0.567108	0.870424	ENSG00000145675, ENSG00000050748, ENSG00000051382	181	92	4748	0.855393	1	0.986179	100
KEGG_PATHWAY	hsa04810:Regulation of actin cytoskeleton	5	0.94518	0.908066	ENSG00000102466, ENSG00000145675, ENSG00000114279, ENSG00000154620, ENSG00000051382	181	176	4748	0.745229	1	0.992607	100
KEGG_PATHWAY	hsa05200:Pathways in cancer	9	1.70132	0.938266	ENSG00000182621, ENSG00000102466, ENSG00000145675, ENSG00000172575, ENSG00000114279, ENSG00000050748, ENSG00000101412, ENSG00000051382, ENSG00000204231	181	328	4748	0.719782	1	0.996562	100
KEGG_PATHWAY	hsa05164:Influenza A	3	0.567108	0.948354	ENSG00000145675, ENSG00000050748, ENSG00000051382	181	121	4748	0.650381	1	0.997333	100
KEGG_PATHWAY	hsa04510:Focal adhesion	4	0.756144	0.972396	ENSG00000145675, ENSG00000050748, ENSG00000058335, ENSG00000051382	181	182	4748	0.576528	1	0.999187	100
KEGG_PATHWAY	hsa04151:PI3K-Akt signaling pathway	6	1.13422	0.974687	ENSG00000102466, ENSG00000145675, ENSG00000114279, ENSG00000105568, ENSG00000051382, ENSG00000068971	181	262	4748	0.600734	1	0.999269	100
GOTERM_BP_DIRECT	GO:0010628~positive regulation of gene expression	4	0.756144	0.983561	ENSG00000151150, ENSG00000050748, ENSG00000101412, ENSG00000051382	453	196	11642	0.524485	1	1	100
Annotation Cluster 62	Enrichment Score: 0.3548053613307639
Category	Term	Count	%	P Value	Genes	List Total	Pop Hits	Pop Total	Fold Enrichment	Bonferroni	Benjamini	FDR
GOTERM_CC_DIRECT	GO:0031225~anchored component of membrane	4	0.756144	0.364957	ENSG00000138623, ENSG00000180155, ENSG00000124785, ENSG00000139915	485	55	12376	1.85582	1	0.902547	99.8376
UP_SEQ_FEATURE	propeptide:Removed in mature form	7	1.32325	0.450586	ENSG00000138623, ENSG00000180155, ENSG00000172794, ENSG00000124785, ENSG00000139915, ENSG00000165023, ENSG00000176490	508	140	13213	1.30049	1	0.999968	99.9949
UP_KEYWORDS	GPI-anchor	4	0.756144	0.524282	ENSG00000138623, ENSG00000180155, ENSG00000124785, ENSG00000139915	513	72	13371	1.44802	1	0.919675	99.9962
Annotation Cluster 63	Enrichment Score: 0.3365891399146084
Category	Term	Count	%	P Value	Genes	List Total	Pop Hits	Pop Total	Fold Enrichment	Bonferroni	Benjamini	FDR
GOTERM_BP_DIRECT	GO:0006974~cellular response to DNA damage stimulus	11	2.0794	0.174737	ENSG00000175054, ENSG00000163781, ENSG00000101945, ENSG00000074590, ENSG00000139579, ENSG00000109670, ENSG00000056050, ENSG00000070950, ENSG00000167770, ENSG00000129691, ENSG00000166313	453	183	11642	1.5448	1	0.984798	96.1917
UP_KEYWORDS	DNA damage	12	2.26843	0.619658	ENSG00000225830, ENSG00000175054, ENSG00000163781, ENSG00000187778, ENSG00000198382, ENSG00000074590, ENSG00000139579, ENSG00000070950, ENSG00000110107, ENSG00000167770, ENSG00000166313, ENSG00000116750	513	304	13371	1.02886	1	0.940404	99.9998
UP_KEYWORDS	DNA repair	10	1.89036	0.636821	ENSG00000225830, ENSG00000175054, ENSG00000163781, ENSG00000187778, ENSG00000198382, ENSG00000139579, ENSG00000070950, ENSG00000110107, ENSG00000167770, ENSG00000116750	513	253	13371	1.03021	1	0.945351	99.9999
GOTERM_BP_DIRECT	GO:0006281~DNA repair	8	1.51229	0.653263	ENSG00000175054, ENSG00000163781, ENSG00000187778, ENSG00000198382, ENSG00000139579, ENSG00000070950, ENSG00000167770, ENSG00000116750	453	198	11642	1.03837	1	0.999994	100
Annotation Cluster 64	Enrichment Score: 0.2964940146669471
Category	Term	Count	%	P Value	Genes	List Total	Pop Hits	Pop Total	Fold Enrichment	Bonferroni	Benjamini	FDR
GOTERM_BP_DIRECT	GO:0038095~Fc-epsilon receptor signaling pathway	7	1.32325	0.21703	ENSG00000138814, ENSG00000145675, ENSG00000050748, ENSG00000103035, ENSG00000161057, ENSG00000051382, ENSG00000143933	453	104	11642	1.72979	1	0.991908	98.4441
KEGG_PATHWAY	hsa04380:Osteoclast differentiation	5	0.94518	0.472139	ENSG00000138814, ENSG00000145675, ENSG00000050748, ENSG00000152495, ENSG00000051382	181	93	4748	1.41032	1	0.892596	99.9706
KEGG_PATHWAY	hsa04660:T cell receptor signaling pathway	4	0.756144	0.564229	ENSG00000138814, ENSG00000145675, ENSG00000172575, ENSG00000051382	181	77	4748	1.3627	1	0.918185	99.9974
KEGG_PATHWAY	hsa04370:VEGF signaling pathway	3	0.567108	0.592779	ENSG00000138814, ENSG00000145675, ENSG00000051382	181	52	4748	1.51339	1	0.923223	99.9989
KEGG_PATHWAY	hsa04662:B cell receptor signaling pathway	3	0.567108	0.652558	ENSG00000138814, ENSG00000145675, ENSG00000051382	181	58	4748	1.35683	1	0.930974	99.9999
KEGG_PATHWAY	hsa04650:Natural killer cell mediated cytotoxicity	3	0.567108	0.743841	ENSG00000138814, ENSG00000145675, ENSG00000051382	181	69	4748	1.14052	1	0.961491	100
Annotation Cluster 65	Enrichment Score: 0.29530593262137045
Category	Term	Count	%	P Value	Genes	List Total	Pop Hits	Pop Total	Fold Enrichment	Bonferroni	Benjamini	FDR
GOTERM_CC_DIRECT	GO:0019005~SCF ubiquitin ligase complex	4	0.756144	0.257187	ENSG00000147364, ENSG00000109670, ENSG00000112146, ENSG00000114626	485	45	12376	2.26822	1	0.862836	98.5091
UP_SEQ_FEATURE	domain:F-box	3	0.567108	0.70201	ENSG00000147364, ENSG00000109670, ENSG00000112146	508	63	13213	1.23856	1	1	100
INTERPRO	IPR001810:F-box domain, cyclin-like	3	0.567108	0.72026	ENSG00000147364, ENSG00000109670, ENSG00000112146	491	64	12528	1.19603	1	1	100
Annotation Cluster 66	Enrichment Score: 0.2738334525764697
Category	Term	Count	%	P Value	Genes	List Total	Pop Hits	Pop Total	Fold Enrichment	Bonferroni	Benjamini	FDR
INTERPRO	IPR011990:Tetratricopeptide-like helical	11	2.0794	0.17626	ENSG00000196510, ENSG00000175054, ENSG00000143499, ENSG00000089053, ENSG00000134265, ENSG00000198954, ENSG00000114757, ENSG00000011295, ENSG00000160695, ENSG00000139197, ENSG00000214253	491	182	12528	1.54213	1	0.998801	95.3388
UP_SEQ_FEATURE	repeat:TPR 4	5	0.94518	0.421122	ENSG00000196510, ENSG00000089053, ENSG00000114757, ENSG00000011295, ENSG00000139197	508	86	13213	1.5122	1	0.999937	99.9879
UP_SEQ_FEATURE	repeat:TPR 5	4	0.756144	0.457453	ENSG00000196510, ENSG00000114757, ENSG00000011295, ENSG00000139197	508	65	13213	1.60061	1	0.999971	99.9958
UP_KEYWORDS	TPR repeat	7	1.32325	0.468919	ENSG00000196510, ENSG00000089053, ENSG00000114757, ENSG00000112146, ENSG00000011295, ENSG00000139197, ENSG00000214253	513	143	13371	1.27588	1	0.892893	99.9828
SMART	SM00028:TPR	5	0.94518	0.54748	ENSG00000196510, ENSG00000089053, ENSG00000114757, ENSG00000011295, ENSG00000139197	254	106	6911	1.28343	1	0.999855	99.996
INTERPRO	IPR019734:Tetratricopeptide repeat	5	0.94518	0.649989	ENSG00000196510, ENSG00000089053, ENSG00000114757, ENSG00000011295, ENSG00000139197	491	113	12528	1.12899	1	0.999999	100
UP_SEQ_FEATURE	repeat:TPR 3	5	0.94518	0.699905	ENSG00000196510, ENSG00000089053, ENSG00000114757, ENSG00000011295, ENSG00000139197	508	123	13213	1.05731	1	1	100
UP_SEQ_FEATURE	repeat:TPR 1	5	0.94518	0.761284	ENSG00000196510, ENSG00000089053, ENSG00000114757, ENSG00000011295, ENSG00000139197	508	134	13213	0.970517	1	1	100
UP_SEQ_FEATURE	repeat:TPR 2	5	0.94518	0.761284	ENSG00000196510, ENSG00000089053, ENSG00000114757, ENSG00000011295, ENSG00000139197	508	134	13213	0.970517	1	1	100
INTERPRO	IPR013026:Tetratricopeptide repeat-containing domain	4	0.756144	0.794792	ENSG00000196510, ENSG00000114757, ENSG00000011295, ENSG00000139197	491	107	12528	0.953842	1	1	100
Annotation Cluster 67	Enrichment Score: 0.2551041692758976
Category	Term	Count	%	P Value	Genes	List Total	Pop Hits	Pop Total	Fold Enrichment	Bonferroni	Benjamini	FDR
INTERPRO	IPR013320:Concanavalin A-like lectin/glucanase, subgroup	9	1.70132	0.277973	ENSG00000079785, ENSG00000108797, ENSG00000139182, ENSG00000021645, ENSG00000143126, ENSG00000082293, ENSG00000139915, ENSG00000129691, ENSG00000105255	491	158	12528	1.4534	1	0.999591	99.4199
SMART	SM00449:SPRY	3	0.567108	0.632838	ENSG00000079785, ENSG00000129691, ENSG00000105255	254	58	6911	1.40734	1	0.999961	99.9997
UP_SEQ_FEATURE	domain:B30.2/SPRY	3	0.567108	0.648607	ENSG00000079785, ENSG00000129691, ENSG00000105255	508	57	13213	1.36894	1	1	100
INTERPRO	IPR003877:SPla/RYanodine receptor SPRY	3	0.567108	0.668434	ENSG00000079785, ENSG00000129691, ENSG00000105255	491	58	12528	1.31976	1	0.999999	100
INTERPRO	IPR001870:B30.2/SPRY domain	3	0.567108	0.695256	ENSG00000079785, ENSG00000129691, ENSG00000105255	491	61	12528	1.25485	1	1	100
Annotation Cluster 68	Enrichment Score: 0.22134589103902463
Category	Term	Count	%	P Value	Genes	List Total	Pop Hits	Pop Total	Fold Enrichment	Bonferroni	Benjamini	FDR
UP_KEYWORDS	Centromere	6	1.13422	0.35227	ENSG00000101945, ENSG00000198382, ENSG00000163539, ENSG00000105568, ENSG00000175216, ENSG00000158560	513	102	13371	1.5332	1	0.817927	99.7387
GOTERM_CC_DIRECT	GO:0000775~chromosome, centromeric region	3	0.567108	0.480366	ENSG00000101945, ENSG00000198382, ENSG00000105568	485	41	12376	1.86714	1	0.952111	99.9905
GOTERM_CC_DIRECT	GO:0000777~condensed chromosome kinetochore	3	0.567108	0.735905	ENSG00000163539, ENSG00000175216, ENSG00000158560	485	66	12376	1.15989	1	0.993098	100
UP_KEYWORDS	Kinetochore	3	0.567108	0.787633	ENSG00000163539, ENSG00000175216, ENSG00000158560	513	75	13371	1.04257	1	0.977591	100
UP_KEYWORDS	Chromosome	9	1.70132	0.797403	ENSG00000175054, ENSG00000163781, ENSG00000101945, ENSG00000198382, ENSG00000163539, ENSG00000105568, ENSG00000175216, ENSG00000107960, ENSG00000158560	513	264	13371	0.888557	1	0.979488	100
Annotation Cluster 69	Enrichment Score: 0.21411775283546547
Category	Term	Count	%	P Value	Genes	List Total	Pop Hits	Pop Total	Fold Enrichment	Bonferroni	Benjamini	FDR
GOTERM_MF_DIRECT	GO:0061630~ubiquitin protein ligase activity	8	1.51229	0.438179	ENSG00000108395, ENSG00000070950, ENSG00000110107, ENSG00000110171, ENSG00000198961, ENSG00000198862, ENSG00000177479, ENSG00000144357	457	161	11708	1.27301	1	0.999207	99.9844
GOTERM_MF_DIRECT	GO:0016874~ligase activity	11	2.0794	0.442391	ENSG00000108395, ENSG00000163541, ENSG00000174516, ENSG00000175764, ENSG00000070950, ENSG00000136143, ENSG00000110107, ENSG00000198961, ENSG00000198862, ENSG00000177479, ENSG00000144357	457	237	11708	1.18908	1	0.999088	99.9861
GOTERM_BP_DIRECT	GO:0051865~protein autoubiquitination	3	0.567108	0.538082	ENSG00000108395, ENSG00000070950, ENSG00000198862	453	46	11642	1.67607	1	0.999938	99.9998
INTERPRO	IPR001841:Zinc finger, RING-type	9	1.70132	0.633702	ENSG00000108395, ENSG00000070950, ENSG00000125352, ENSG00000110171, ENSG00000198961, ENSG00000141576, ENSG00000198862, ENSG00000160695, ENSG00000177479	491	220	12528	1.04381	1	0.999999	100
SMART	SM00184:RING	7	1.32325	0.651029	ENSG00000070950, ENSG00000125352, ENSG00000110171, ENSG00000198961, ENSG00000141576, ENSG00000160695, ENSG00000177479	254	180	6911	1.05811	1	0.999944	99.9999
INTERPRO	IPR013083:Zinc finger, RING/FYVE/PHD-type	14	2.6465	0.71219	ENSG00000108395, ENSG00000108389, ENSG00000145916, ENSG00000070950, ENSG00000125352, ENSG00000110107, ENSG00000110171, ENSG00000198961, ENSG00000141576, ENSG00000198862, ENSG00000160695, ENSG00000077254, ENSG00000177479, ENSG00000144357	491	375	12528	0.95257	1	1	100
UP_SEQ_FEATURE	zinc finger region:RING-type	6	1.13422	0.75467	ENSG00000070950, ENSG00000125352, ENSG00000110171, ENSG00000141576, ENSG00000198862, ENSG00000160695	508	163	13213	0.957418	1	1	100
INTERPRO	IPR017907:Zinc finger, RING-type, conserved site	4	0.756144	0.837362	ENSG00000070950, ENSG00000125352, ENSG00000110171, ENSG00000177479	491	116	12528	0.879837	1	1	100
Annotation Cluster 70	Enrichment Score: 0.209525148860766
Category	Term	Count	%	P Value	Genes	List Total	Pop Hits	Pop Total	Fold Enrichment	Bonferroni	Benjamini	FDR
UP_KEYWORDS	Flavoprotein	5	0.94518	0.520361	ENSG00000073578, ENSG00000119723, ENSG00000116133, ENSG00000143224, ENSG00000167792	513	98	13371	1.32981	1	0.919382	99.9957
UP_SEQ_FEATURE	nucleotide phosphate-binding region:FAD	3	0.567108	0.543274	ENSG00000073578, ENSG00000116133, ENSG00000143224	508	47	13213	1.6602	1	0.999995	99.9998
INTERPRO	IPR023753:Pyridine nucleotide-disulphide oxidoreductase, FAD/NAD(P)-binding domain	3	0.567108	0.576575	ENSG00000073578, ENSG00000119723, ENSG00000143224	491	49	12528	1.56216	1	0.999996	99.9999
GOTERM_MF_DIRECT	GO:0050660~flavin adenine dinucleotide binding	3	0.567108	0.596197	ENSG00000073578, ENSG00000116133, ENSG00000143224	457	51	11708	1.50702	1	0.999802	99.9999
UP_KEYWORDS	FAD	4	0.756144	0.667974	ENSG00000073578, ENSG00000119723, ENSG00000116133, ENSG00000143224	513	89	13371	1.17143	1	0.953325	100
GOTERM_MF_DIRECT	GO:0016491~oxidoreductase activity	5	0.94518	0.852158	ENSG00000168453, ENSG00000073578, ENSG00000119723, ENSG00000143224, ENSG00000164830	457	153	11708	0.837231	1	0.999999	100
Annotation Cluster 71	Enrichment Score: 0.20454828725529053
Category	Term	Count	%	P Value	Genes	List Total	Pop Hits	Pop Total	Fold Enrichment	Bonferroni	Benjamini	FDR
UP_SEQ_FEATURE	domain:EGF-like	4	0.756144	0.207352	ENSG00000088812, ENSG00000095713, ENSG00000008277, ENSG00000114948	508	41	13213	2.53755	1	0.997742	97.8379
UP_KEYWORDS	EGF-like domain	9	1.70132	0.344007	ENSG00000088812, ENSG00000108797, ENSG00000021645, ENSG00000095713, ENSG00000143126, ENSG00000008277, ENSG00000144152, ENSG00000157193, ENSG00000114948	513	173	13371	1.35595	1	0.819252	99.6891
UP_SEQ_FEATURE	domain:EGF-like 2; calcium-binding	3	0.567108	0.554737	ENSG00000143126, ENSG00000144152, ENSG00000157193	508	48	13213	1.62562	1	0.999996	99.9998
INTERPRO	IPR000152:EGF-type aspartate/asparagine hydroxylation site	4	0.756144	0.651623	ENSG00000021645, ENSG00000143126, ENSG00000144152, ENSG00000157193	491	85	12528	1.20072	1	0.999999	100
INTERPRO	IPR000742:Epidermal growth factor-like domain	7	1.32325	0.68565	ENSG00000088812, ENSG00000108797, ENSG00000021645, ENSG00000143126, ENSG00000144152, ENSG00000157193, ENSG00000114948	491	175	12528	1.02061	1	0.999999	100
INTERPRO	IPR013032:EGF-like, conserved site	6	1.13422	0.703497	ENSG00000088812, ENSG00000143126, ENSG00000008277, ENSG00000144152, ENSG00000157193, ENSG00000114948	491	150	12528	1.02061	1	1	100
SMART	SM00179:EGF_CA	4	0.756144	0.727789	ENSG00000095713, ENSG00000143126, ENSG00000144152, ENSG00000157193	254	102	6911	1.06701	1	0.999991	100
INTERPRO	IPR001881:EGF-like calcium-binding	4	0.756144	0.76736	ENSG00000095713, ENSG00000143126, ENSG00000144152, ENSG00000157193	491	102	12528	1.0006	1	1	100
SMART	SM00181:EGF	5	0.94518	0.805645	ENSG00000088812, ENSG00000021645, ENSG00000143126, ENSG00000144152, ENSG00000157193	254	150	6911	0.906955	1	0.999998	100
INTERPRO	IPR009030:Insulin-like growth factor binding protein, N-terminal	4	0.756144	0.80992	ENSG00000095713, ENSG00000143126, ENSG00000144152, ENSG00000157193	491	110	12528	0.927828	1	1	100
INTERPRO	IPR018097:EGF-like calcium-binding, conserved site	3	0.567108	0.846105	ENSG00000095713, ENSG00000144152, ENSG00000157193	491	84	12528	0.91126	1	1	100
UP_SEQ_FEATURE	domain:EGF-like 1	3	0.567108	0.915548	ENSG00000108797, ENSG00000021645, ENSG00000157193	508	105	13213	0.743138	1	1	100
Annotation Cluster 72	Enrichment Score: 0.19503015723715067
Category	Term	Count	%	P Value	Genes	List Total	Pop Hits	Pop Total	Fold Enrichment	Bonferroni	Benjamini	FDR
UP_KEYWORDS	Nuclear pore complex	3	0.567108	0.51861	ENSG00000163577, ENSG00000120533, ENSG00000132182	513	45	13371	1.73762	1	0.920349	99.9955
UP_KEYWORDS	Translocation	4	0.756144	0.542893	ENSG00000163577, ENSG00000120533, ENSG00000134375, ENSG00000132182	513	74	13371	1.40888	1	0.922596	99.9978
GOTERM_CC_DIRECT	GO:0005643~nuclear pore	3	0.567108	0.703739	ENSG00000163577, ENSG00000120533, ENSG00000132182	485	62	12376	1.23472	1	0.990195	100
UP_KEYWORDS	mRNA transport	3	0.567108	0.837361	ENSG00000163577, ENSG00000120533, ENSG00000132182	513	84	13371	0.930869	1	0.98647	100
Annotation Cluster 73	Enrichment Score: 0.1685169095470401
Category	Term	Count	%	P Value	Genes	List Total	Pop Hits	Pop Total	Fold Enrichment	Bonferroni	Benjamini	FDR
SMART	SM00324:RhoGAP	3	0.567108	0.603774	ENSG00000145675, ENSG00000128656, ENSG00000006740	254	55	6911	1.48411	1	0.999946	99.9993
UP_SEQ_FEATURE	domain:Rho-GAP	3	0.567108	0.648607	ENSG00000145675, ENSG00000128656, ENSG00000006740	508	57	13213	1.36894	1	1	100
INTERPRO	IPR000198:Rho GTPase-activating protein domain	3	0.567108	0.65908	ENSG00000145675, ENSG00000128656, ENSG00000006740	491	57	12528	1.34291	1	0.999999	100
INTERPRO	IPR008936:Rho GTPase activation protein	3	0.567108	0.820614	ENSG00000145675, ENSG00000128656, ENSG00000006740	491	79	12528	0.968934	1	1	100
Annotation Cluster 74	Enrichment Score: 0.16431634269620943
Category	Term	Count	%	P Value	Genes	List Total	Pop Hits	Pop Total	Fold Enrichment	Bonferroni	Benjamini	FDR
GOTERM_BP_DIRECT	GO:0007601~visual perception	5	0.94518	0.657927	ENSG00000155886, ENSG00000109738, ENSG00000113966, ENSG00000138686, ENSG00000065154	453	115	11642	1.11738	1	0.999994	100
UP_KEYWORDS	Vision	3	0.567108	0.675076	ENSG00000155886, ENSG00000113966, ENSG00000138686	513	60	13371	1.30322	1	0.953866	100
UP_KEYWORDS	Sensory transduction	4	0.756144	0.723637	ENSG00000155886, ENSG00000113966, ENSG00000138686, ENSG00000054277	513	97	13371	1.07482	1	0.962733	100
Annotation Cluster 75	Enrichment Score: 0.15995708019700616
Category	Term	Count	%	P Value	Genes	List Total	Pop Hits	Pop Total	Fold Enrichment	Bonferroni	Benjamini	FDR
KEGG_PATHWAY	hsa05166:HTLV-I infection	9	1.70132	0.530511	ENSG00000196510, ENSG00000175054, ENSG00000078668, ENSG00000138814, ENSG00000089053, ENSG00000145675, ENSG00000101412, ENSG00000153107, ENSG00000051382	181	207	4748	1.14052	1	0.913381	99.9934
KEGG_PATHWAY	hsa05161:Hepatitis B	5	0.94518	0.634163	ENSG00000078668, ENSG00000145675, ENSG00000050748, ENSG00000101412, ENSG00000051382	181	114	4748	1.15053	1	0.928183	99.9997
KEGG_PATHWAY	hsa05203:Viral carcinogenesis	3	0.567108	0.98454	ENSG00000078668, ENSG00000145675, ENSG00000051382	181	157	4748	0.501249	1	0.99968	100
Annotation Cluster 76	Enrichment Score: 0.1307272219845946
Category	Term	Count	%	P Value	Genes	List Total	Pop Hits	Pop Total	Fold Enrichment	Bonferroni	Benjamini	FDR
GOTERM_BP_DIRECT	GO:0060271~cilium morphogenesis	5	0.94518	0.696654	ENSG00000101052, ENSG00000173226, ENSG00000113966, ENSG00000138686, ENSG00000128881	453	121	11642	1.06197	1	0.999998	100
UP_KEYWORDS	Cilium biogenesis/degradation	5	0.94518	0.716149	ENSG00000173226, ENSG00000213204, ENSG00000113966, ENSG00000138686, ENSG00000128881	513	126	13371	1.0343	1	0.961942	100
UP_KEYWORDS	Ciliopathy	4	0.756144	0.760406	ENSG00000173226, ENSG00000165138, ENSG00000113966, ENSG00000138686	513	103	13371	1.01221	1	0.972043	100
GOTERM_BP_DIRECT	GO:0042384~cilium assembly	4	0.756144	0.790724	ENSG00000173226, ENSG00000113966, ENSG00000138686, ENSG00000128881	453	107	11642	0.960739	1	1	100
Annotation Cluster 77	Enrichment Score: 0.11409336227477809
Category	Term	Count	%	P Value	Genes	List Total	Pop Hits	Pop Total	Fold Enrichment	Bonferroni	Benjamini	FDR
UP_SEQ_FEATURE	propeptide:Removed in mature form	7	1.32325	0.450586	ENSG00000138623, ENSG00000180155, ENSG00000172794, ENSG00000124785, ENSG00000139915, ENSG00000165023, ENSG00000176490	508	140	13213	1.30049	1	0.999968	99.9949
UP_SEQ_FEATURE	lipid moiety-binding region:S-geranylgeranyl cysteine	3	0.567108	0.800683	ENSG00000172794, ENSG00000165023, ENSG00000176490	508	77	13213	1.01337	1	1	100
UP_SEQ_FEATURE	short sequence motif:Effector region	3	0.567108	0.812134	ENSG00000172794, ENSG00000165023, ENSG00000176490	508	79	13213	0.987716	1	1	100
GOTERM_BP_DIRECT	GO:0007264~small GTPase mediated signal transduction	7	1.32325	0.826852	ENSG00000172794, ENSG00000088538, ENSG00000113966, ENSG00000058335, ENSG00000072422, ENSG00000165023, ENSG00000176490	453	209	11642	0.860758	1	1	100
INTERPRO	IPR001806:Small GTPase superfamily	4	0.756144	0.828618	ENSG00000172794, ENSG00000072422, ENSG00000165023, ENSG00000176490	491	114	12528	0.895273	1	1	100
UP_KEYWORDS	Prenylation	4	0.756144	0.869614	ENSG00000170832, ENSG00000172794, ENSG00000165023, ENSG00000176490	513	127	13371	0.820924	1	0.990048	100
INTERPRO	IPR005225:Small GTP-binding protein domain	4	0.756144	0.910694	ENSG00000172794, ENSG00000113966, ENSG00000165023, ENSG00000176490	491	138	12528	0.739573	1	1	100
Annotation Cluster 78	Enrichment Score: 0.10839598046524757
Category	Term	Count	%	P Value	Genes	List Total	Pop Hits	Pop Total	Fold Enrichment	Bonferroni	Benjamini	FDR
UP_KEYWORDS	Serine protease	3	0.567108	0.647465	ENSG00000134900, ENSG00000085377, ENSG00000138078	513	57	13371	1.37181	1	0.947362	99.9999
UP_SEQ_FEATURE	active site:Charge relay system	4	0.756144	0.737661	ENSG00000134900, ENSG00000100997, ENSG00000085377, ENSG00000138078	508	99	13213	1.0509	1	1	100
GOTERM_MF_DIRECT	GO:0004252~serine-type endopeptidase activity	3	0.567108	0.866758	ENSG00000134900, ENSG00000085377, ENSG00000138078	457	89	11708	0.86357	1	1	100
GOTERM_BP_DIRECT	GO:0006508~proteolysis	8	1.51229	0.890113	ENSG00000134900, ENSG00000008277, ENSG00000178031, ENSG00000157193, ENSG00000085377, ENSG00000138078, ENSG00000114948, ENSG00000141385	453	263	11642	0.781742	1	1	100
Annotation Cluster 79	Enrichment Score: 0.10351342659250132
Category	Term	Count	%	P Value	Genes	List Total	Pop Hits	Pop Total	Fold Enrichment	Bonferroni	Benjamini	FDR
UP_SEQ_FEATURE	domain:SH3	6	1.13422	0.709289	ENSG00000066248, ENSG00000006432, ENSG00000007237, ENSG00000145675, ENSG00000088538, ENSG00000165912	508	154	13213	1.01337	1	1	100
SMART	SM00326:SH3	6	1.13422	0.761318	ENSG00000066248, ENSG00000006432, ENSG00000007237, ENSG00000145675, ENSG00000088538, ENSG00000165912	254	172	6911	0.949139	1	0.999993	100
UP_KEYWORDS	SH3 domain	6	1.13422	0.838288	ENSG00000066248, ENSG00000006432, ENSG00000007237, ENSG00000145675, ENSG00000088538, ENSG00000165912	513	184	13371	0.849924	1	0.986262	100
INTERPRO	IPR001452:Src homology-3 domain	6	1.13422	0.85146	ENSG00000066248, ENSG00000006432, ENSG00000007237, ENSG00000145675, ENSG00000088538, ENSG00000165912	491	184	12528	0.83202	1	1	100
Annotation Cluster 80	Enrichment Score: 0.09690372644941418
Category	Term	Count	%	P Value	Genes	List Total	Pop Hits	Pop Total	Fold Enrichment	Bonferroni	Benjamini	FDR
GOTERM_MF_DIRECT	GO:0004930~G-protein coupled receptor activity	7	1.32325	0.607995	ENSG00000151025, ENSG00000132975, ENSG00000164604, ENSG00000143126, ENSG00000156097, ENSG00000115365, ENSG00000054277	457	162	11708	1.107	1	0.999771	99.9999
GOTERM_BP_DIRECT	GO:0007186~G-protein coupled receptor signaling pathway	9	1.70132	0.799953	ENSG00000151025, ENSG00000132975, ENSG00000164604, ENSG00000143126, ENSG00000156097, ENSG00000051382, ENSG00000143933, ENSG00000115365, ENSG00000054277	453	261	11642	0.886199	1	1	100
UP_KEYWORDS	G-protein coupled receptor	7	1.32325	0.839762	ENSG00000163485, ENSG00000151025, ENSG00000132975, ENSG00000164604, ENSG00000143126, ENSG00000156097, ENSG00000054277	513	216	13371	0.844677	1	0.985771	100
INTERPRO	IPR000276:G protein-coupled receptor, rhodopsin-like	5	0.94518	0.850799	ENSG00000163485, ENSG00000132975, ENSG00000164604, ENSG00000156097, ENSG00000054277	491	152	12528	0.839318	1	1	100
INTERPRO	IPR017452:GPCR, rhodopsin-like, 7TM	5	0.94518	0.86769	ENSG00000163485, ENSG00000132975, ENSG00000164604, ENSG00000156097, ENSG00000054277	491	157	12528	0.812588	1	1	100
UP_KEYWORDS	Transducer	8	1.51229	0.869492	ENSG00000182621, ENSG00000163485, ENSG00000151025, ENSG00000132975, ENSG00000164604, ENSG00000143126, ENSG00000156097, ENSG00000054277	513	258	13371	0.808196	1	0.990319	100
Annotation Cluster 81	Enrichment Score: 0.09684393654564913
Category	Term	Count	%	P Value	Genes	List Total	Pop Hits	Pop Total	Fold Enrichment	Bonferroni	Benjamini	FDR
SMART	SM00252:SH2	3	0.567108	0.760336	ENSG00000145675, ENSG00000128656, ENSG00000105251	254	74	6911	1.10305	1	0.999995	100
UP_KEYWORDS	SH2 domain	3	0.567108	0.805536	ENSG00000145675, ENSG00000128656, ENSG00000105251	513	78	13371	1.00247	1	0.980921	100
INTERPRO	IPR000980:SH2 domain	3	0.567108	0.83633	ENSG00000145675, ENSG00000128656, ENSG00000105251	491	82	12528	0.933486	1	1	100
Annotation Cluster 82	Enrichment Score: 0.07495449677405082
Category	Term	Count	%	P Value	Genes	List Total	Pop Hits	Pop Total	Fold Enrichment	Bonferroni	Benjamini	FDR
UP_KEYWORDS	Neurogenesis	8	1.51229	0.684102	ENSG00000138623, ENSG00000066248, ENSG00000007237, ENSG00000007168, ENSG00000198954, ENSG00000128656, ENSG00000148660, ENSG00000137941	513	207	13371	1.00732	1	0.95624	100
GOTERM_BP_DIRECT	GO:0030154~cell differentiation	10	1.89036	0.82053	ENSG00000101079, ENSG00000007237, ENSG00000172575, ENSG00000101945, ENSG00000198954, ENSG00000082293, ENSG00000177551, ENSG00000148660, ENSG00000137941, ENSG00000124664	453	297	11642	0.865312	1	1	100
UP_KEYWORDS	Differentiation	14	2.6465	0.893685	ENSG00000066248, ENSG00000101945, ENSG00000082293, ENSG00000177551, ENSG00000148660, ENSG00000143858, ENSG00000138623, ENSG00000007237, ENSG00000165209, ENSG00000007168, ENSG00000172575, ENSG00000198954, ENSG00000137941, ENSG00000213023	513	455	13371	0.801979	1	0.993313	100
UP_KEYWORDS	Developmental protein	11	2.0794	0.999499	ENSG00000138623, ENSG00000066248, ENSG00000007237, ENSG00000165209, ENSG00000007168, ENSG00000198954, ENSG00000143126, ENSG00000082293, ENSG00000177551, ENSG00000148660, ENSG00000137941	513	604	13371	0.474681	1	0.999999	100
Annotation Cluster 83	Enrichment Score: 0.06448984024053296
Category	Term	Count	%	P Value	Genes	List Total	Pop Hits	Pop Total	Fold Enrichment	Bonferroni	Benjamini	FDR
GOTERM_BP_DIRECT	GO:0045087~innate immune response	7	1.32325	0.846291	ENSG00000168067, ENSG00000132664, ENSG00000116584, ENSG00000100604, ENSG00000112146, ENSG00000132824, ENSG00000133661	453	215	11642	0.836737	1	1	100
UP_KEYWORDS	Immunity	8	1.51229	0.864409	ENSG00000168067, ENSG00000171132, ENSG00000132664, ENSG00000116584, ENSG00000132824, ENSG00000152495, ENSG00000167770, ENSG00000133661	513	256	13371	0.81451	1	0.989746	100
UP_KEYWORDS	Innate immunity	5	0.94518	0.875571	ENSG00000168067, ENSG00000132664, ENSG00000116584, ENSG00000132824, ENSG00000133661	513	163	13371	0.799519	1	0.990774	100
Annotation Cluster 84	Enrichment Score: 0.0431215834320008
Category	Term	Count	%	P Value	Genes	List Total	Pop Hits	Pop Total	Fold Enrichment	Bonferroni	Benjamini	FDR
UP_SEQ_FEATURE	domain:Ig-like C2-type	4	0.756144	0.535062	ENSG00000138623, ENSG00000105711, ENSG00000010319, ENSG00000177098	508	73	13213	1.4252	1	0.999994	99.9997
INTERPRO	IPR013106:Immunoglobulin V-set	3	0.567108	0.907068	ENSG00000105711, ENSG00000162729, ENSG00000177098	491	100	12528	0.765458	1	1	100
UP_KEYWORDS	Immunoglobulin domain	8	1.51229	0.908525	ENSG00000153707, ENSG00000138623, ENSG00000105711, ENSG00000162729, ENSG00000178031, ENSG00000139915, ENSG00000010319, ENSG00000177098	513	276	13371	0.755488	1	0.994547	100
INTERPRO	IPR013783:Immunoglobulin-like fold	13	2.45747	0.918156	ENSG00000153707, ENSG00000138623, ENSG00000105711, ENSG00000162729, ENSG00000125772, ENSG00000103512, ENSG00000110171, ENSG00000178031, ENSG00000171735, ENSG00000139915, ENSG00000010319, ENSG00000177098, ENSG00000105255	491	431	12528	0.769602	1	1	100
INTERPRO	IPR013098:Immunoglobulin I-set	3	0.567108	0.939115	ENSG00000153707, ENSG00000178031, ENSG00000139915	491	113	12528	0.677397	1	1	100
INTERPRO	IPR007110:Immunoglobulin-like domain	8	1.51229	0.944017	ENSG00000153707, ENSG00000138623, ENSG00000105711, ENSG00000162729, ENSG00000178031, ENSG00000139915, ENSG00000010319, ENSG00000177098	491	293	12528	0.696663	1	1	100
UP_SEQ_FEATURE	domain:Ig-like C2-type 1	3	0.567108	0.947832	ENSG00000153707, ENSG00000162729, ENSG00000178031	508	120	13213	0.650246	1	1	100
UP_SEQ_FEATURE	domain:Ig-like C2-type 2	3	0.567108	0.947832	ENSG00000153707, ENSG00000162729, ENSG00000178031	508	120	13213	0.650246	1	1	100
SMART	SM00409:IG	5	0.94518	0.98148	ENSG00000153707, ENSG00000162729, ENSG00000178031, ENSG00000139915, ENSG00000177098	254	245	6911	0.555279	1	1	100
SMART	SM00408:IGc2	3	0.567108	0.98331	ENSG00000153707, ENSG00000178031, ENSG00000139915	254	161	6911	0.506994	1	1	100
INTERPRO	IPR003599:Immunoglobulin subtype	5	0.94518	0.987882	ENSG00000153707, ENSG00000162729, ENSG00000178031, ENSG00000139915, ENSG00000177098	491	245	12528	0.52072	1	1	100
INTERPRO	IPR003598:Immunoglobulin subtype 2	3	0.567108	0.988111	ENSG00000153707, ENSG00000178031, ENSG00000139915	491	161	12528	0.47544	1	1	100
Annotation Cluster 85	Enrichment Score: 0.04294426029313334
Category	Term	Count	%	P Value	Genes	List Total	Pop Hits	Pop Total	Fold Enrichment	Bonferroni	Benjamini	FDR
UP_KEYWORDS	Kinase	22	4.15879	0.753944	ENSG00000171132, ENSG00000175054, ENSG00000168067, ENSG00000058091, ENSG00000006432, ENSG00000006530, ENSG00000145675, ENSG00000074590, ENSG00000148660, ENSG00000152495, ENSG00000165912, ENSG00000151320, ENSG00000138801, ENSG00000157680, ENSG00000145725, ENSG00000108946, ENSG00000147224, ENSG00000050748, ENSG00000128881, ENSG00000051382, ENSG00000143933, ENSG00000110931	513	621	13371	0.923374	1	0.970857	100
SMART	SM00220:S_TKc	10	1.89036	0.805662	ENSG00000058091, ENSG00000168067, ENSG00000171132, ENSG00000006432, ENSG00000074590, ENSG00000050748, ENSG00000148660, ENSG00000152495, ENSG00000128881, ENSG00000110931	254	309	6911	0.880539	1	0.999997	100
GOTERM_BP_DIRECT	GO:0046777~protein autophosphorylation	5	0.94518	0.819828	ENSG00000175054, ENSG00000006432, ENSG00000148660, ENSG00000152495, ENSG00000110931	453	145	11642	0.886199	1	1	100
GOTERM_BP_DIRECT	GO:0018105~peptidyl-serine phosphorylation	4	0.756144	0.83375	ENSG00000171132, ENSG00000175054, ENSG00000152495, ENSG00000128881	453	116	11642	0.886199	1	1	100
UP_KEYWORDS	Serine/threonine-protein kinase	11	2.0794	0.838874	ENSG00000058091, ENSG00000168067, ENSG00000171132, ENSG00000175054, ENSG00000006432, ENSG00000074590, ENSG00000050748, ENSG00000148660, ENSG00000152495, ENSG00000128881, ENSG00000110931	513	338	13371	0.848247	1	0.985986	100
UP_SEQ_FEATURE	nucleotide phosphate-binding region:ATP	26	4.91493	0.902137	ENSG00000079785, ENSG00000177181, ENSG00000074590, ENSG00000161057, ENSG00000148660, ENSG00000138801, ENSG00000172350, ENSG00000152234, ENSG00000050748, ENSG00000196876, ENSG00000110955, ENSG00000110931, ENSG00000171132, ENSG00000058091, ENSG00000225830, ENSG00000168067, ENSG00000172508, ENSG00000006432, ENSG00000136827, ENSG00000118777, ENSG00000152495, ENSG00000109572, ENSG00000147224, ENSG0000…	508	815	13213	0.829762	1	1	100
INTERPRO	IPR008271:Serine/threonine-protein kinase, active site	8	1.51229	0.906406	ENSG00000058091, ENSG00000171132, ENSG00000006432, ENSG00000074590, ENSG00000050748, ENSG00000148660, ENSG00000152495, ENSG00000110931	491	269	12528	0.758819	1	1	100
GOTERM_MF_DIRECT	GO:0004672~protein kinase activity	9	1.70132	0.910596	ENSG00000058091, ENSG00000168067, ENSG00000171132, ENSG00000175054, ENSG00000006432, ENSG00000074590, ENSG00000050748, ENSG00000152495, ENSG00000128881	457	304	11708	0.758465	1	1	100
INTERPRO	IPR017441:Protein kinase, ATP binding site	9	1.70132	0.943195	ENSG00000058091, ENSG00000168067, ENSG00000171132, ENSG00000006432, ENSG00000074590, ENSG00000148660, ENSG00000152495, ENSG00000128881, ENSG00000110931	491	325	12528	0.706577	1	1	100
GOTERM_BP_DIRECT	GO:0006468~protein phosphorylation	10	1.89036	0.964172	ENSG00000058091, ENSG00000168067, ENSG00000171132, ENSG00000006432, ENSG00000145675, ENSG00000074590, ENSG00000050748, ENSG00000152495, ENSG00000110931, ENSG00000100151	453	382	11642	0.672769	1	1	100
INTERPRO	IPR011009:Protein kinase-like domain	12	2.26843	0.969928	ENSG00000058091, ENSG00000168067, ENSG00000171132, ENSG00000175054, ENSG00000006432, ENSG00000074590, ENSG00000050748, ENSG00000148660, ENSG00000152495, ENSG00000051382, ENSG00000128881, ENSG00000110931	491	453	12528	0.675901	1	1	100
GOTERM_MF_DIRECT	GO:0004674~protein serine/threonine kinase activity	8	1.51229	0.971701	ENSG00000168067, ENSG00000171132, ENSG00000175054, ENSG00000006432, ENSG00000074590, ENSG00000148660, ENSG00000128881, ENSG00000110931	457	324	11708	0.632574	1	1	100
UP_SEQ_FEATURE	domain:Protein kinase	10	1.89036	0.974548	ENSG00000058091, ENSG00000168067, ENSG00000171132, ENSG00000006432, ENSG00000074590, ENSG00000050748, ENSG00000148660, ENSG00000152495, ENSG00000128881, ENSG00000110931	508	403	13213	0.645406	1	1	100
UP_SEQ_FEATURE	active site:Proton acceptor	14	2.6465	0.980533	ENSG00000171132, ENSG00000168067, ENSG00000058091, ENSG00000006432, ENSG00000129538, ENSG00000074590, ENSG00000073578, ENSG00000148660, ENSG00000152495, ENSG00000111674, ENSG00000050748, ENSG00000128881, ENSG00000110931, ENSG00000137200	508	550	13213	0.662069	1	1	100
INTERPRO	IPR000719:Protein kinase, catalytic domain	10	1.89036	0.983304	ENSG00000058091, ENSG00000168067, ENSG00000171132, ENSG00000006432, ENSG00000074590, ENSG00000050748, ENSG00000148660, ENSG00000152495, ENSG00000128881, ENSG00000110931	491	414	12528	0.616311	1	1	100
UP_SEQ_FEATURE	binding site:ATP	11	2.0794	0.984107	ENSG00000058091, ENSG00000168067, ENSG00000171132, ENSG00000006432, ENSG00000147224, ENSG00000074590, ENSG00000050748, ENSG00000148660, ENSG00000152495, ENSG00000128881, ENSG00000110931	508	459	13213	0.62333	1	1	100
Annotation Cluster 86	Enrichment Score: 0.02191980475674972
Category	Term	Count	%	P Value	Genes	List Total	Pop Hits	Pop Total	Fold Enrichment	Bonferroni	Benjamini	FDR
UP_SEQ_FEATURE	repeat:3	3	0.567108	0.925636	ENSG00000116675, ENSG00000085832, ENSG00000221843	508	109	13213	0.715867	1	1	100
UP_SEQ_FEATURE	repeat:1	3	0.567108	0.962406	ENSG00000116675, ENSG00000085832, ENSG00000221843	508	130	13213	0.600227	1	1	100
UP_SEQ_FEATURE	repeat:2	3	0.567108	0.96481	ENSG00000116675, ENSG00000085832, ENSG00000221843	508	132	13213	0.591133	1	1	100
Annotation Cluster 87	Enrichment Score: 0.011048366769509557
Category	Term	Count	%	P Value	Genes	List Total	Pop Hits	Pop Total	Fold Enrichment	Bonferroni	Benjamini	FDR
UP_KEYWORDS	Spliceosome	3	0.567108	0.934071	ENSG00000110107, ENSG00000109536, ENSG00000100138	513	113	13371	0.691973	1	0.996918	100
UP_KEYWORDS	mRNA processing	6	1.13422	0.983267	ENSG00000079785, ENSG00000110107, ENSG00000101654, ENSG00000109536, ENSG00000100138, ENSG00000137200	513	278	13371	0.562539	1	0.999713	100
GOTERM_BP_DIRECT	GO:0000398~mRNA splicing, via spliceosome	4	0.756144	0.98503	ENSG00000139910, ENSG00000110107, ENSG00000109536, ENSG00000100138	453	199	11642	0.516578	1	1	100
UP_KEYWORDS	mRNA splicing	3	0.567108	0.998403	ENSG00000110107, ENSG00000109536, ENSG00000100138	513	222	13371	0.352221	1	0.999995	100
Annotation Cluster 88	Enrichment Score: 0.0077417425106967135
Category	Term	Count	%	P Value	Genes	List Total	Pop Hits	Pop Total	Fold Enrichment	Bonferroni	Benjamini	FDR
GOTERM_CC_DIRECT	GO:0005840~ribosome	3	0.567108	0.974557	ENSG00000135972, ENSG00000116221, ENSG00000204231	485	139	12376	0.550738	1	0.999994	100
UP_KEYWORDS	Ribosomal protein	3	0.567108	0.976951	ENSG00000135972, ENSG00000116221, ENSG00000204231	513	145	13371	0.539262	1	0.999502	100
UP_KEYWORDS	Ribonucleoprotein	4	0.756144	0.995623	ENSG00000135972, ENSG00000116221, ENSG00000204231, ENSG00000100138	513	241	13371	0.432603	1	0.99997	100
Annotation Cluster 89	Enrichment Score: 0.005085063258689864
Category	Term	Count	%	P Value	Genes	List Total	Pop Hits	Pop Total	Fold Enrichment	Bonferroni	Benjamini	FDR
GOTERM_MF_DIRECT	GO:0008270~zinc ion binding	26	4.91493	0.96884	ENSG00000101945, ENSG00000169064, ENSG00000110171, ENSG00000125352, ENSG00000178031, ENSG00000204231, ENSG00000198862, ENSG00000169918, ENSG00000160695, ENSG00000177479, ENSG00000116584, ENSG00000108395, ENSG00000019995, ENSG00000172575, ENSG00000183837, ENSG00000070950, ENSG00000183454, ENSG00000198961, ENSG00000141576, ENSG00000116984, ENSG00000077254, ENSG00000144357, ENSG00000144331, ENSG0000…	457	885	11708	0.752656	1	1	100
UP_KEYWORDS	Metal-binding	88	16.6352	0.986275	ENSG00000183023, ENSG00000157782, ENSG00000168453, ENSG00000157680, ENSG00000143499, ENSG00000108395, ENSG00000023228, ENSG00000154957, ENSG00000173275, ENSG00000158864, ENSG00000131373, ENSG00000081803, ENSG00000183454, ENSG00000035687, ENSG00000144199, ENSG00000116984, ENSG00000175395, ENSG00000144331, ENSG00000171132, ENSG00000172508, ENSG00000172006, ENSG00000169891, ENSG00000169064, ENSG0000…	513	2767	13371	0.828934	1	0.999767	100
UP_KEYWORDS	Zinc-finger	36	6.80529	0.998843	ENSG00000169926, ENSG00000204231, ENSG00000129691, ENSG00000177479, ENSG00000157680, ENSG00000168453, ENSG00000143499, ENSG00000108395, ENSG00000173275, ENSG00000154957, ENSG00000070950, ENSG00000139651, ENSG00000175395, ENSG00000144357, ENSG00000144331, ENSG00000171132, ENSG00000172006, ENSG00000169064, ENSG00000112365, ENSG00000128656, ENSG00000110171, ENSG00000125352, ENSG00000123240, ENSG0000…	513	1416	13371	0.662652	1	0.999997	100
UP_KEYWORDS	Zinc	45	8.50662	0.999799	ENSG00000101945, ENSG00000169926, ENSG00000204231, ENSG00000129691, ENSG00000177479, ENSG00000100151, ENSG00000157680, ENSG00000168453, ENSG00000143499, ENSG00000108395, ENSG00000173275, ENSG00000154957, ENSG00000070950, ENSG00000196950, ENSG00000139651, ENSG00000183454, ENSG00000116984, ENSG00000175395, ENSG00000144357, ENSG00000144331, ENSG00000115365, ENSG00000171132, ENSG00000172006, ENSG0000…	513	1799	13371	0.65197	1	1	100
Annotation Cluster 90	Enrichment Score: 0.0019539811506563568
Category	Term	Count	%	P Value	Genes	List Total	Pop Hits	Pop Total	Fold Enrichment	Bonferroni	Benjamini	FDR
INTERPRO	IPR001611:Leucine-rich repeat	3	0.567108	0.992987	ENSG00000162378, ENSG00000168481, ENSG00000130764	491	176	12528	0.434919	1	1	100
UP_SEQ_FEATURE	repeat:LRR 3	3	0.567108	0.994963	ENSG00000162378, ENSG00000168481, ENSG00000130764	508	189	13213	0.412855	1	1	100
UP_KEYWORDS	Leucine-rich repeat	3	0.567108	0.995557	ENSG00000162378, ENSG00000168481, ENSG00000130764	513	193	13371	0.405145	1	0.999971	100
UP_SEQ_FEATURE	repeat:LRR 2	3	0.567108	0.997027	ENSG00000162378, ENSG00000168481, ENSG00000130764	508	204	13213	0.382498	1	1	100
UP_SEQ_FEATURE	repeat:LRR 1	3	0.567108	0.997027	ENSG00000162378, ENSG00000168481, ENSG00000130764	508	204	13213	0.382498	1	1	100
Annotation Cluster 91	Enrichment Score: 1.860665320381005E-4
Category	Term	Count	%	P Value	Genes	List Total	Pop Hits	Pop Total	Fold Enrichment	Bonferroni	Benjamini	FDR
GOTERM_BP_DIRECT	GO:0098609~cell-cell adhesion	3	0.567108	0.999237	ENSG00000120265, ENSG00000175216, ENSG00000085832	453	239	11642	0.322591	1	1	100
GOTERM_MF_DIRECT	GO:0098641~cadherin binding involved in cell-cell adhesion	3	0.567108	0.999618	ENSG00000120265, ENSG00000175216, ENSG00000085832	457	257	11708	0.299057	1	1	100
GOTERM_CC_DIRECT	GO:0005913~cell-cell adherens junction	3	0.567108	0.99986	ENSG00000120265, ENSG00000175216, ENSG00000085832	485	283	12376	0.270504	1	1	100
Annotation Cluster 92	Enrichment Score: 4.0649913847669734E-5
Category	Term	Count	%	P Value	Genes	List Total	Pop Hits	Pop Total	Fold Enrichment	Bonferroni	Benjamini	FDR
UP_SEQ_FEATURE	domain:KRAB	3	0.567108	0.999538	ENSG00000172006, ENSG00000154957, ENSG00000175395	508	256	13213	0.304803	1	1	100
SMART	SM00349:KRAB	3	0.567108	0.999754	ENSG00000172006, ENSG00000154957, ENSG00000175395	254	284	6911	0.287415	1	1	100
UP_SEQ_FEATURE	zinc finger region:C2H2-type 1	6	1.13422	0.999777	ENSG00000154957, ENSG00000112365, ENSG00000173275, ENSG00000169926, ENSG00000139651, ENSG00000175395	508	425	13213	0.367198	1	1	100
UP_SEQ_FEATURE	zinc finger region:C2H2-type 2	7	1.32325	0.999819	ENSG00000172006, ENSG00000154957, ENSG00000112365, ENSG00000173275, ENSG00000169926, ENSG00000139651, ENSG00000175395	508	476	13213	0.382498	1	1	100
INTERPRO	IPR001909:Krueppel-associated box	3	0.567108	0.999888	ENSG00000172006, ENSG00000154957, ENSG00000175395	491	289	12528	0.264864	1	1	100
UP_SEQ_FEATURE	zinc finger region:C2H2-type 7	4	0.756144	0.999951	ENSG00000172006, ENSG00000112365, ENSG00000173275, ENSG00000175395	508	373	13213	0.278926	1	1	100
SMART	SM00355:ZnF_C2H2	8	1.51229	0.999958	ENSG00000172006, ENSG00000154957, ENSG00000112365, ENSG00000173275, ENSG00000169926, ENSG00000139651, ENSG00000175395, ENSG00000144331	254	586	6911	0.371449	1	1	100
UP_SEQ_FEATURE	zinc finger region:C2H2-type 5	5	0.94518	0.999969	ENSG00000172006, ENSG00000154957, ENSG00000112365, ENSG00000173275, ENSG00000175395	508	438	13213	0.296916	1	1	100
INTERPRO	IPR007087:Zinc finger, C2H2	9	1.70132	0.999973	ENSG00000172006, ENSG00000154957, ENSG00000112365, ENSG00000173275, ENSG00000169926, ENSG00000139651, ENSG00000182348, ENSG00000175395, ENSG00000144331	491	613	12528	0.374613	1	1	100
UP_SEQ_FEATURE	zinc finger region:C2H2-type 3	6	1.13422	0.999976	ENSG00000172006, ENSG00000154957, ENSG00000112365, ENSG00000173275, ENSG00000169926, ENSG00000175395	508	495	13213	0.315271	1	1	100
UP_SEQ_FEATURE	zinc finger region:C2H2-type 6	4	0.756144	0.999981	ENSG00000172006, ENSG00000112365, ENSG00000173275, ENSG00000175395	508	400	13213	0.260098	1	1	100
UP_SEQ_FEATURE	zinc finger region:C2H2-type 8	3	0.567108	0.999982	ENSG00000172006, ENSG00000112365, ENSG00000175395	508	344	13213	0.22683	1	1	100
INTERPRO	IPR015880:Zinc finger, C2H2-like	8	1.51229	0.999983	ENSG00000172006, ENSG00000154957, ENSG00000112365, ENSG00000173275, ENSG00000169926, ENSG00000139651, ENSG00000175395, ENSG00000144331	491	586	12528	0.348331	1	1	100
INTERPRO	IPR013087:Zinc finger C2H2-type/integrase DNA-binding domain	7	1.32325	0.999983	ENSG00000172006, ENSG00000154957, ENSG00000112365, ENSG00000173275, ENSG00000169926, ENSG00000139651, ENSG00000175395	491	542	12528	0.329533	1	1	100
GOTERM_MF_DIRECT	GO:0003676~nucleic acid binding	12	2.26843	0.999984	ENSG00000079785, ENSG00000172006, ENSG00000129538, ENSG00000134440, ENSG00000154957, ENSG00000173275, ENSG00000139579, ENSG00000183837, ENSG00000169926, ENSG00000139651, ENSG00000144331, ENSG00000137200	457	756	11708	0.406655	1	1	100
UP_SEQ_FEATURE	zinc finger region:C2H2-type 4	5	0.94518	0.999985	ENSG00000172006, ENSG00000154957, ENSG00000112365, ENSG00000173275, ENSG00000175395	508	460	13213	0.282716	1	1	100
Annotation Cluster 93	Enrichment Score: 1.032469186838804E-5
Category	Term	Count	%	P Value	Genes	List Total	Pop Hits	Pop Total	Fold Enrichment	Bonferroni	Benjamini	FDR
GOTERM_BP_DIRECT	GO:0006355~regulation of transcription, DNA-templated	23	4.34783	0.999893	ENSG00000079785, ENSG00000006432, ENSG00000187778, ENSG00000172006, ENSG00000112365, ENSG00000152382, ENSG00000204231, ENSG00000129691, ENSG00000166313, ENSG00000131475, ENSG00000168453, ENSG00000176194, ENSG00000007237, ENSG00000189308, ENSG00000173275, ENSG00000143126, ENSG00000105568, ENSG00000139651, ENSG00000101412, ENSG00000175395, ENSG00000169567, ENSG00000136100, ENSG00000116750	453	1087	11642	0.543786	1	1	100
GOTERM_BP_DIRECT	GO:0006351~transcription, DNA-templated	31	5.86011	0.99999	ENSG00000079785, ENSG00000101945, ENSG00000152382, ENSG00000177551, ENSG00000117625, ENSG00000115207, ENSG00000204231, ENSG00000129691, ENSG00000166313, ENSG00000176194, ENSG00000168453, ENSG00000143499, ENSG00000141376, ENSG00000108395, ENSG00000173275, ENSG00000154957, ENSG00000139651, ENSG00000101412, ENSG00000175395, ENSG00000136100, ENSG00000187778, ENSG00000006432, ENSG00000172006, ENSG0000…	453	1463	11642	0.544561	1	1	100
UP_KEYWORDS	Transcription	37	6.99433	0.999998	ENSG00000079785, ENSG00000101945, ENSG00000152382, ENSG00000177551, ENSG00000169926, ENSG00000117625, ENSG00000115207, ENSG00000204231, ENSG00000129691, ENSG00000166313, ENSG00000176194, ENSG00000168453, ENSG00000143499, ENSG00000132664, ENSG00000120533, ENSG00000141376, ENSG00000108395, ENSG00000173275, ENSG00000154957, ENSG00000139651, ENSG00000171735, ENSG00000101412, ENSG00000175395, ENSG0000…	513	1768	13371	0.545464	1	1	100
UP_KEYWORDS	Transcription regulation	33	6.23819	1	ENSG00000079785, ENSG00000101945, ENSG00000152382, ENSG00000177551, ENSG00000169926, ENSG00000117625, ENSG00000204231, ENSG00000129691, ENSG00000166313, ENSG00000176194, ENSG00000168453, ENSG00000143499, ENSG00000120533, ENSG00000141376, ENSG00000173275, ENSG00000154957, ENSG00000139651, ENSG00000171735, ENSG00000101412, ENSG00000175395, ENSG00000136100, ENSG00000225830, ENSG00000187778, ENSG0000…	513	1710	13371	0.502996	1	1	100
UP_KEYWORDS	DNA-binding	23	4.34783	1	ENSG00000079785, ENSG00000163781, ENSG00000175054, ENSG00000225830, ENSG00000172006, ENSG00000112365, ENSG00000139579, ENSG00000135336, ENSG00000177551, ENSG00000107960, ENSG00000169926, ENSG00000204231, ENSG00000129691, ENSG00000124664, ENSG00000168453, ENSG00000165209, ENSG00000158773, ENSG00000189308, ENSG00000173275, ENSG00000154957, ENSG00000070950, ENSG00000101412, ENSG00000175395	513	1379	13371	0.43472	1	1	100
