# Supplementary material for: Strong correlation of downregulated genes related to synaptic transmission and mitochondria in post-mortem autism cerebral cortex
Source: J Neurodev Disord. 2018 Jun 1;10:18. doi: 10.1186/s11689-018-9237-x (PMC5984825; doi:10.1186/s11689-018-9237-x)
Supplement: Supplementary file 5 — Table S4. Synapse pathway and mitochondria pathway genes. The mitochondria pathway genes were downregulated in autism cerebral cortex in Parikshak et al. and were members of the GO “Mitochondrion” term. The synapse pathway genes were also downregulated in Parikshak et al. and were members of the UniProt “Synapse” term. All genes in the synapse pathway and in the related “M12” module from Voineagu et al. [17] were excluded from the mitochondria pathway. (XLSX 16 kb) [file 11689_2018_9237_MOESM5_ESM.xlsx]

## Sheet: Synapse and mito pathways
Table S4 Synapse pathway and mitochondria pathway genes
Synapse pathway genes				Mitochondria pathway genes
Gene symbol	Ensembl ID	Entrez ID	Description	Gene symbol	Ensembl ID	Entrez ID	Description
ICA1	ENSG00000003147	3382	islet cell autoantigen 1 [Source:HGNC Symbol;Acc:HGNC:5343]	AGK	ENSG00000006530	55750	acylglycerol kinase [Source:HGNC Symbol;Acc:HGNC:21869]
ARHGAP44	ENSG00000006740	9912	Rho GTPase activating protein 44 [Source:HGNC Symbol;Acc:HGNC:29096]	TTC19	ENSG00000011295	54902	tetratricopeptide repeat domain 19 [Source:HGNC Symbol;Acc:HGNC:26006]
GABRA1	ENSG00000022355	2554	gamma-aminobutyric acid type A receptor alpha1 subunit [Source:HGNC Symbol;Acc:HGNC:4075]	NDUFS1	ENSG00000023228	4719	NADH:ubiquinone oxidoreductase core subunit S1 [Source:HGNC Symbol;Acc:HGNC:7707]
CADPS2	ENSG00000081803	93664	calcium dependent secretion activator 2 [Source:HGNC Symbol;Acc:HGNC:16018]	MAT2B	ENSG00000038274	27430	methionine adenosyltransferase 2B [Source:HGNC Symbol;Acc:HGNC:6905]
DNM1L	ENSG00000087470	10059	dynamin 1 like [Source:HGNC Symbol;Acc:HGNC:2973]	MAPK9	ENSG00000050748	5601	mitogen-activated protein kinase 9 [Source:HGNC Symbol;Acc:HGNC:6886]
PICK1	ENSG00000100151	9463	protein interacting with PRKCA 1 [Source:HGNC Symbol;Acc:HGNC:9394]	OAT	ENSG00000065154	4942	ornithine aminotransferase [Source:HGNC Symbol;Acc:HGNC:8091]
GLRB	ENSG00000109738	2743	glycine receptor beta [Source:HGNC Symbol;Acc:HGNC:4329]	SDHA	ENSG00000073578	6389	succinate dehydrogenase complex flavoprotein subunit A [Source:HGNC Symbol;Acc:HGNC:10680]
KCNA1	ENSG00000111262	3736	potassium voltage-gated channel subfamily A member 1 [Source:HGNC Symbol;Acc:HGNC:6218]	SLC25A3	ENSG00000075415	5250	solute carrier family 25 member 3 [Source:HGNC Symbol;Acc:HGNC:10989]
ARFGEF2	ENSG00000124198	10564	ADP ribosylation factor guanine nucleotide exchange factor 2 [Source:HGNC Symbol;Acc:HGNC:15853]	ATP5D	ENSG00000099624	513	ATP synthase, H+ transporting, mitochondrial F1 complex, delta subunit [Source:HGNC Symbol;Acc:HGNC:837]
NRN1	ENSG00000124785	51299	neuritin 1 [Source:HGNC Symbol;Acc:HGNC:17972]	MCAT	ENSG00000100294	27349	malonyl-CoA-acyl carrier protein transacylase [Source:HGNC Symbol;Acc:HGNC:29622]
SYT11	ENSG00000132718	23208	synaptotagmin 11 [Source:HGNC Symbol;Acc:HGNC:19239]	SAMM50	ENSG00000100347	25813	SAMM50 sorting and assembly machinery component [Source:HGNC Symbol;Acc:HGNC:24276]
TOR1A	ENSG00000136827	1861	torsin family 1 member A [Source:HGNC Symbol;Acc:HGNC:3098]	E2F1	ENSG00000101412	1869	E2F transcription factor 1 [Source:HGNC Symbol;Acc:HGNC:3113]
VAMP1	ENSG00000139190	6843	vesicle associated membrane protein 1 [Source:HGNC Symbol;Acc:HGNC:12642]	SLC25A14	ENSG00000102078	9016	solute carrier family 25 member 14 [Source:HGNC Symbol;Acc:HGNC:10984]
SYT2	ENSG00000143858	127833	synaptotagmin 2 [Source:HGNC Symbol;Acc:HGNC:11510]	ARMC1	ENSG00000104442	55156	armadillo repeat containing 1 [Source:HGNC Symbol;Acc:HGNC:17684]
GABRB2	ENSG00000145864	2561	gamma-aminobutyric acid type A receptor beta2 subunit [Source:HGNC Symbol;Acc:HGNC:4082]	BNIP3L	ENSG00000104765	665	BCL2 interacting protein 3 like [Source:HGNC Symbol;Acc:HGNC:1085]
CHRNB3	ENSG00000147432	1142	cholinergic receptor nicotinic beta 3 subunit [Source:HGNC Symbol;Acc:HGNC:1963]	PPP2R1A	ENSG00000105568	5518	protein phosphatase 2 scaffold subunit Aalpha [Source:HGNC Symbol;Acc:HGNC:9302]
ANK3	ENSG00000151150	288	ankyrin 3 [Source:HGNC Symbol;Acc:HGNC:494]	OCIAD1	ENSG00000109180	54940	OCIA domain containing 1 [Source:HGNC Symbol;Acc:HGNC:16074]
ATP2B2	ENSG00000157087	491	ATPase plasma membrane Ca2+ transporting 2 [Source:HGNC Symbol;Acc:HGNC:815]	ATP5B	ENSG00000110955	506	ATP synthase, H+ transporting, mitochondrial F1 complex, beta polypeptide [Source:HGNC Symbol;Acc:HGNC:830]
CABP1	ENSG00000157782	9478	calcium binding protein 1 [Source:HGNC Symbol;Acc:HGNC:1384]	NNT	ENSG00000112992	23530	nicotinamide nucleotide transhydrogenase [Source:HGNC Symbol;Acc:HGNC:7863]
CADPS	ENSG00000163618	8618	calcium dependent secretion activator [Source:HGNC Symbol;Acc:HGNC:1426]	SLC25A36	ENSG00000114120	55186	solute carrier family 25 member 36 [Source:HGNC Symbol;Acc:HGNC:25554]
SVOP	ENSG00000166111	55530	SV2 related protein [Source:HGNC Symbol;Acc:HGNC:25417]	MRPL37	ENSG00000116221	51253	mitochondrial ribosomal protein L37 [Source:HGNC Symbol;Acc:HGNC:14034]
LGI3	ENSG00000168481	203190	leucine rich repeat LGI family member 3 [Source:HGNC Symbol;Acc:HGNC:18711]	MFN2	ENSG00000116688	9927	mitofusin 2 [Source:HGNC Symbol;Acc:HGNC:16877]
DLGAP1	ENSG00000170579	9229	DLG associated protein 1 [Source:HGNC Symbol;Acc:HGNC:2905]	COQ6	ENSG00000119723	51004	coenzyme Q6, monooxygenase [Source:HGNC Symbol;Acc:HGNC:20233]
SYT12	ENSG00000173227	91683	synaptotagmin 12 [Source:HGNC Symbol;Acc:HGNC:18381]	GOT1	ENSG00000120053	2805	glutamic-oxaloacetic transaminase 1 [Source:HGNC Symbol;Acc:HGNC:4432]
KCNA2	ENSG00000177301	3737	potassium voltage-gated channel subfamily A member 2 [Source:HGNC Symbol;Acc:HGNC:6220]	BECN1	ENSG00000126581	8678	beclin 1 [Source:HGNC Symbol;Acc:HGNC:1034]
GRID1	ENSG00000182771	2894	glutamate ionotropic receptor delta type subunit 1 [Source:HGNC Symbol;Acc:HGNC:4575]	MTX2	ENSG00000128654	10651	metaxin 2 [Source:HGNC Symbol;Acc:HGNC:7506]
GRIN2A	ENSG00000183454	2903	glutamate ionotropic receptor NMDA type subunit 2A [Source:HGNC Symbol;Acc:HGNC:4585]	NAPG	ENSG00000134265	8774	NSF attachment protein gamma [Source:HGNC Symbol;Acc:HGNC:7642]
SV2B	ENSG00000185518	9899	synaptic vesicle glycoprotein 2B [Source:HGNC Symbol;Acc:HGNC:16874]	TIMM17A	ENSG00000134375	10440	translocase of inner mitochondrial membrane 17A [Source:HGNC Symbol;Acc:HGNC:17315]
VWC2	ENSG00000188730	375567	von Willebrand factor C domain containing 2 [Source:HGNC Symbol;Acc:HGNC:30200]	NARS	ENSG00000134440	4677	asparaginyl-tRNA synthetase [Source:HGNC Symbol;Acc:HGNC:7643]
PJA2	ENSG00000198961	9867	praja ring finger ubiquitin ligase 2 [Source:HGNC Symbol;Acc:HGNC:17481]	MRPS9	ENSG00000135972	64965	mitochondrial ribosomal protein S9 [Source:HGNC Symbol;Acc:HGNC:14501]
				SUCLA2	ENSG00000136143	8803	succinate-CoA ligase ADP-forming beta subunit [Source:HGNC Symbol;Acc:HGNC:11448]
				PPP3CA	ENSG00000138814	5530	protein phosphatase 3 catalytic subunit alpha [Source:HGNC Symbol;Acc:HGNC:9314]
				GABARAPL1	ENSG00000139112	23710	GABA type A receptor associated protein like 1 [Source:HGNC Symbol;Acc:HGNC:4068]
				PEX5	ENSG00000139197	5830	peroxisomal biogenesis factor 5 [Source:HGNC Symbol;Acc:HGNC:9719]
				C12orf10	ENSG00000139637	60314	chromosome 12 open reading frame 10 [Source:HGNC Symbol;Acc:HGNC:17590]
				AFG3L2	ENSG00000141385	10939	AFG3 like matrix AAA peptidase subunit 2 [Source:HGNC Symbol;Acc:HGNC:315]
				AUH	ENSG00000148090	549	AU RNA binding methylglutaconyl-CoA hydratase [Source:HGNC Symbol;Acc:HGNC:890]
				DLAT	ENSG00000150768	1737	dihydrolipoamide S-acetyltransferase [Source:HGNC Symbol;Acc:HGNC:2896]
				ATP5A1	ENSG00000152234	498	ATP synthase, H+ transporting, mitochondrial F1 complex, alpha subunit 1, cardiac muscle [Source:HGNC Symbol;Acc:HGNC:823]
				OXA1L	ENSG00000155463	5018	OXA1L, mitochondrial inner membrane protein [Source:HGNC Symbol;Acc:HGNC:8526]
				NDUFS2	ENSG00000158864	4720	NADH:ubiquinone oxidoreductase core subunit S2 [Source:HGNC Symbol;Acc:HGNC:7708]
				COX7A1	ENSG00000161281	1346	cytochrome c oxidase subunit 7A1 [Source:HGNC Symbol;Acc:HGNC:2287]
				SUCLG1	ENSG00000163541	8802	succinate-CoA ligase alpha subunit [Source:HGNC Symbol;Acc:HGNC:11449]
				MOAP1	ENSG00000165943	64112	modulator of apoptosis 1 [Source:HGNC Symbol;Acc:HGNC:16658]
				UQCRFS1	ENSG00000169021	7386	ubiquinol-cytochrome c reductase, Rieske iron-sulfur polypeptide 1 [Source:HGNC Symbol;Acc:HGNC:12587]
				NFU1	ENSG00000169599	27247	NFU1 iron-sulfur cluster scaffold [Source:HGNC Symbol;Acc:HGNC:16287]
				MFN1	ENSG00000171109	55669	mitofusin 1 [Source:HGNC Symbol;Acc:HGNC:18262]
				UQCRH	ENSG00000173660	7388	ubiquinol-cytochrome c reductase hinge protein [Source:HGNC Symbol;Acc:HGNC:12590]
				TOMM20	ENSG00000173726	9804	translocase of outer mitochondrial membrane 20 [Source:HGNC Symbol;Acc:HGNC:20947]
				CIDEA	ENSG00000176194	1149	cell death-inducing DFFA-like effector a [Source:HGNC Symbol;Acc:HGNC:1976]
				SLC8A1	ENSG00000183023	6546	solute carrier family 8 member A1 [Source:HGNC Symbol;Acc:HGNC:11068]
				KCNJ11	ENSG00000187486	3767	potassium voltage-gated channel subfamily J member 11 [Source:HGNC Symbol;Acc:HGNC:6257]
				NIF3L1	ENSG00000196290	60491	NGG1 interacting factor 3 like 1 [Source:HGNC Symbol;Acc:HGNC:13390]
				OGDHL	ENSG00000197444	55753	oxoglutarate dehydrogenase like [Source:HGNC Symbol;Acc:HGNC:25590]
				KIF1BP	ENSG00000198954	26128	KIF1 binding protein [Source:HGNC Symbol;Acc:HGNC:23419]
				NDUFS3	ENSG00000213619	4722	NADH:ubiquinone oxidoreductase core subunit S3 [Source:HGNC Symbol;Acc:HGNC:7710]
				FIS1	ENSG00000214253	51024	fission, mitochondrial 1 [Source:HGNC Symbol;Acc:HGNC:21689]
