# Supplementary material for: Strong correlation of downregulated genes related to synaptic transmission and mitochondria in post-mortem autism cerebral cortex
Source: J Neurodev Disord. 2018 Jun 1;10:18. doi: 10.1186/s11689-018-9237-x (PMC5984825; doi:10.1186/s11689-018-9237-x)
Supplement: Supplementary file 7 — Table S5. Differential expression analysis between autism and control cerebral cortex in the Voineagu et al. dataset. Table of differential expression analysis between autism and control cerebral cortex in the Voineagu et al. dataset, adjusted for RIN, PMI, age, sex, and cortical location (temporal vs. frontal). The analysis was performed using the Bioconductor package limma and adjusted for multiple testing using the Benjamini-Hochberg method. Because several individuals were included twice (for both frontal and temporal cortexes) in this analysis, the analysis was also redone limiting samples only to frontal or temporal cortex. Note that the p values in the cortex-specific analyses are not adjusted for multiple testing. (XLSX 265 kb) [file 11689_2018_9237_MOESM7_ESM.xlsx]

## Sheet: Autism vs. control Voineagu 
Table S5 Differential expression analysis between autism and control cerebral cortex in the Voineagu et al. dataset
DIFFERENTIAL EXPRESSION USING ALL ARRAYS							Differential expression analysis in temporal cortex WITHOUT multiple testing correction							Differential expression analysis in temporal cortex WITHOUT multiple testing correction
Illumina probe	Gene Symbol	Entrez ID	Ensembl ID	P Value with BH adjustment	Fold-Change in autism	Gene descrition	Illumina probe	Gene Symbol	Entrez ID	Ensembl ID	P-value WITHOUT multiple testing correction	Fold-Change in autism	Gene descrition	Illumina probe	Gene Symbol	Entrez ID	Ensembl ID	P-value WITHOUT multiple testing correction	Fold-Change in autism	Gene descrition
ILMN_2069224	PVALB	5816	ENSG00000100362; ENSG00000274665	0.0310143	0.426465	parvalbumin [Source:HGNC Symbol;Acc:HGNC:9704]	ILMN_2069224	PVALB	5816	ENSG00000100362; ENSG00000274665	0.0128364	0.384545	parvalbumin [Source:HGNC Symbol;Acc:HGNC:9704]	ILMN_2069224	PVALB	5816	ENSG00000100362; ENSG00000274665	0.00780441	0.464711	parvalbumin [Source:HGNC Symbol;Acc:HGNC:9704]
ILMN_2165463	HAPLN4	404037	ENSG00000267629; ENSG00000187664	0.0206332	0.489278	hyaluronan and proteoglycan link protein 4 [Source:HGNC Symbol;Acc:HGNC:31357]	ILMN_2165463	HAPLN4	404037	ENSG00000267629; ENSG00000187664	0.0030634	0.45621	hyaluronan and proteoglycan link protein 4 [Source:HGNC Symbol;Acc:HGNC:31357]	ILMN_1785202	STAT4	6775	ENSG00000138378	0.0236063	0.509609	signal transducer and activator of transcription 4 [Source:HGNC Symbol;Acc:HGNC:11365]
ILMN_1785202	STAT4	6775	ENSG00000138378	0.0356745	0.532742	signal transducer and activator of transcription 4 [Source:HGNC Symbol;Acc:HGNC:11365]	ILMN_1812824	SST	6750	ENSG00000157005	0.0258451	0.480754	somatostatin [Source:HGNC Symbol;Acc:HGNC:11329]	ILMN_2165463	HAPLN4	404037	ENSG00000267629; ENSG00000187664	0.0205747	0.518381	hyaluronan and proteoglycan link protein 4 [Source:HGNC Symbol;Acc:HGNC:31357]
ILMN_1705153	NEFH	4744	ENSG00000100285	0.032145	0.578729	neurofilament heavy [Source:HGNC Symbol;Acc:HGNC:7737]	ILMN_1801302	SCN1B	6324	ENSG00000105711	0.0340122	0.487355	sodium voltage-gated channel beta subunit 1 [Source:HGNC Symbol;Acc:HGNC:10586]	ILMN_1812824	SST	6750	ENSG00000157005	0.0182416	0.519229	somatostatin [Source:HGNC Symbol;Acc:HGNC:11329]
ILMN_2081813	PCSK1	5122	ENSG00000175426	0.01598	0.590829	proprotein convertase subtilisin/kexin type 1 [Source:HGNC Symbol;Acc:HGNC:8743]	ILMN_1705153	NEFH	4744	ENSG00000100285	0.00107357	0.498783	neurofilament heavy [Source:HGNC Symbol;Acc:HGNC:7737]	ILMN_2081813	PCSK1	5122	ENSG00000175426	0.00289351	0.609923	proprotein convertase subtilisin/kexin type 1 [Source:HGNC Symbol;Acc:HGNC:8743]
ILMN_1668035	CRH	1392	ENSG00000147571	0.0371989	0.609627	corticotropin releasing hormone [Source:HGNC Symbol;Acc:HGNC:2355]	ILMN_1737611	VAMP1	6843	ENSG00000139190	0.024844	0.528486	vesicle associated membrane protein 1 [Source:HGNC Symbol;Acc:HGNC:12642]	ILMN_1765966	CHGB	1114	ENSG00000089199	0.0483689	0.625308	chromogranin B [Source:HGNC Symbol;Acc:HGNC:1930]
ILMN_1763344	ADCYAP1	116	ENSG00000141433	0.0170817	0.620246	adenylate cyclase activating polypeptide 1 [Source:HGNC Symbol;Acc:HGNC:241]	ILMN_1668035	CRH	1392	ENSG00000147571	0.0134641	0.531017	corticotropin releasing hormone [Source:HGNC Symbol;Acc:HGNC:2355]	ILMN_1722559	NEUROD6	63974	ENSG00000164600	0.00714203	0.646871	neuronal differentiation 6 [Source:HGNC Symbol;Acc:HGNC:13804]
ILMN_1757497	VGF	7425	ENSG00000128564	0.043105	0.635154	VGF nerve growth factor inducible [Source:HGNC Symbol;Acc:HGNC:12684]	ILMN_1785202	STAT4	6775	ENSG00000138378	0.0229677	0.562821	signal transducer and activator of transcription 4 [Source:HGNC Symbol;Acc:HGNC:11365]	ILMN_2071186	CORT	1325	ENSG00000241563	0.0256876	0.655434	cortistatin [Source:HGNC Symbol;Acc:HGNC:2257]
ILMN_1672121	CCDC184	387856	ENSG00000177875	0.0120524	0.657148	coiled-coil domain containing 184 [Source:HGNC Symbol;Acc:HGNC:33749]	ILMN_1763344	ADCYAP1	116	ENSG00000141433	0.00247773	0.562852	adenylate cyclase activating polypeptide 1 [Source:HGNC Symbol;Acc:HGNC:241]	ILMN_1728301	GAD2	2572	ENSG00000136750	0.0127731	0.658451	glutamate decarboxylase 2 [Source:HGNC Symbol;Acc:HGNC:4093]
ILMN_1779428	CCDC184	387856	ENSG00000177875	0.0145325	0.657562	coiled-coil domain containing 184 [Source:HGNC Symbol;Acc:HGNC:33749]	ILMN_2081813	PCSK1	5122	ENSG00000175426	0.00355056	0.567869	proprotein convertase subtilisin/kexin type 1 [Source:HGNC Symbol;Acc:HGNC:8743]	ILMN_1684461	CADPS2	93664	ENSG00000081803	0.0407395	0.666289	calcium dependent secretion activator 2 [Source:HGNC Symbol;Acc:HGNC:16018]
ILMN_1788053	SLC25A12	8604	ENSG00000115840	0.0188949	0.670827	solute carrier family 25 member 12 [Source:HGNC Symbol;Acc:HGNC:10982]	ILMN_1728301	GAD2	2572	ENSG00000136750	0.0486765	0.576607	glutamate decarboxylase 2 [Source:HGNC Symbol;Acc:HGNC:4093]	ILMN_1763344	ADCYAP1	116	ENSG00000141433	0.00546488	0.670226	adenylate cyclase activating polypeptide 1 [Source:HGNC Symbol;Acc:HGNC:241]
ILMN_1684461	CADPS2	93664	ENSG00000081803	0.0461071	0.673894	calcium dependent secretion activator 2 [Source:HGNC Symbol;Acc:HGNC:16018]	ILMN_1757497	VGF	7425	ENSG00000128564	0.0190303	0.583593	VGF nerve growth factor inducible [Source:HGNC Symbol;Acc:HGNC:12684]	ILMN_1806473	BEX5	340542	ENSG00000184515	0.0352916	0.671388	brain expressed X-linked 5 [Source:HGNC Symbol;Acc:HGNC:27990]
ILMN_1789166	SHD	56961	ENSG00000105251	0.00492846	0.676543	Src homology 2 domain containing transforming protein D [Source:HGNC Symbol;Acc:HGNC:30633]	ILMN_1682326	PCP4	5121	ENSG00000183036	0.0342909	0.606812	Purkinje cell protein 4 [Source:HGNC Symbol;Acc:HGNC:8742]	ILMN_2292646	GAD1	2571	ENSG00000128683	0.0236087	0.671582	glutamate decarboxylase 1 [Source:HGNC Symbol;Acc:HGNC:4092]
ILMN_1809613	NGEF	25791	ENSG00000066248	0.0371989	0.679114	neuronal guanine nucleotide exchange factor [Source:HGNC Symbol;Acc:HGNC:7807]	ILMN_1735743	FBLN7	129804	ENSG00000144152	0.00164093	0.608515	fibulin 7 [Source:HGNC Symbol;Acc:HGNC:26740]	ILMN_1789166	SHD	56961	ENSG00000105251	0.00205957	0.675368	Src homology 2 domain containing transforming protein D [Source:HGNC Symbol;Acc:HGNC:30633]
ILMN_1735743	FBLN7	129804	ENSG00000144152	0.0198559	0.680606	fibulin 7 [Source:HGNC Symbol;Acc:HGNC:26740]	ILMN_1779428	CCDC184	387856	ENSG00000177875	0.00068806	0.610881	coiled-coil domain containing 184 [Source:HGNC Symbol;Acc:HGNC:33749]	ILMN_1788053	SLC25A12	8604	ENSG00000115840	0.00545996	0.680042	solute carrier family 25 member 12 [Source:HGNC Symbol;Acc:HGNC:10982]
ILMN_1652540	RELL2	285613	ENSG00000164620	0.0170817	0.682852	RELT like 2 [Source:HGNC Symbol;Acc:HGNC:26902]	ILMN_1772627	NSG1	27065	ENSG00000168824	0.029139	0.611772	neuronal vesicle trafficking associated 1 [Source:HGNC Symbol;Acc:HGNC:18790]	ILMN_1757497	VGF	7425	ENSG00000128564	0.0104714	0.680373	VGF nerve growth factor inducible [Source:HGNC Symbol;Acc:HGNC:12684]
ILMN_1707137	C17orf97	400566	ENSG00000187624; ENSG00000283985	0.01598	0.685582	chromosome 17 open reading frame 97 [Source:HGNC Symbol;Acc:HGNC:33800]	ILMN_1672121	CCDC184	387856	ENSG00000177875	0.000655549	0.612613	coiled-coil domain containing 184 [Source:HGNC Symbol;Acc:HGNC:33749]	ILMN_1668035	CRH	1392	ENSG00000147571	0.00469805	0.68147	corticotropin releasing hormone [Source:HGNC Symbol;Acc:HGNC:2355]
ILMN_1756701	DHRS11	79154	ENSG00000278535; ENSG00000275397	0.00492846	0.688016	dehydrogenase/reductase 11 [Source:HGNC Symbol;Acc:HGNC:28639]	ILMN_2292646	GAD1	2571	ENSG00000128683	0.0263111	0.614447	glutamate decarboxylase 1 [Source:HGNC Symbol;Acc:HGNC:4092]	ILMN_1659820	OLA1	29789	ENSG00000138430	0.00113838	0.683424	Obg like ATPase 1 [Source:HGNC Symbol;Acc:HGNC:28833]
ILMN_1722559	NEUROD6	63974	ENSG00000164600	0.0455093	0.691667	neuronal differentiation 6 [Source:HGNC Symbol;Acc:HGNC:13804]	ILMN_2405756	VAMP1	6843	ENSG00000139190	0.0265417	0.616527	vesicle associated membrane protein 1 [Source:HGNC Symbol;Acc:HGNC:12642]	ILMN_1778371	KYAT3	56267	ENSG00000137944	0.00307485	0.692637	kynurenine aminotransferase 3 [Source:HGNC Symbol;Acc:HGNC:33238]
ILMN_1659820	OLA1	29789	ENSG00000138430	0.0170817	0.694413	Obg like ATPase 1 [Source:HGNC Symbol;Acc:HGNC:28833]	ILMN_1697512	SLC32A1	140679	ENSG00000101438	0.0401826	0.620825	solute carrier family 32 member 1 [Source:HGNC Symbol;Acc:HGNC:11018]	ILMN_1672121	CCDC184	387856	ENSG00000177875	0.000810122	0.695262	coiled-coil domain containing 184 [Source:HGNC Symbol;Acc:HGNC:33749]
ILMN_1662419	COX7A1	1346	ENSG00000161281	0.0393853	0.694423	cytochrome c oxidase subunit 7A1 [Source:HGNC Symbol;Acc:HGNC:2287]	ILMN_1809613	NGEF	25791	ENSG00000066248	0.00914561	0.621961	neuronal guanine nucleotide exchange factor [Source:HGNC Symbol;Acc:HGNC:7807]	ILMN_1784783	NME5	8382	ENSG00000112981	0.0169772	0.696199	NME/NM23 family member 5 [Source:HGNC Symbol;Acc:HGNC:7853]
ILMN_1784783	NME5	8382	ENSG00000112981	0.0364616	0.694608	NME/NM23 family member 5 [Source:HGNC Symbol;Acc:HGNC:7853]	ILMN_1652540	RELL2	285613	ENSG00000164620	0.0030016	0.641027	RELT like 2 [Source:HGNC Symbol;Acc:HGNC:26902]	ILMN_1690397	DYNC1I1	1780	ENSG00000158560	0.04569	0.697118	dynein cytoplasmic 1 intermediate chain 1 [Source:HGNC Symbol;Acc:HGNC:2963]
ILMN_1803036	TARBP1	6894	ENSG00000059588	0.00492846	0.698566	TAR (HIV-1) RNA binding protein 1 [Source:HGNC Symbol;Acc:HGNC:11568]	ILMN_1669382	CPLX2	10814	ENSG00000145920	0.00378182	0.649112	complexin 2 [Source:HGNC Symbol;Acc:HGNC:2310]	ILMN_1779428	CCDC184	387856	ENSG00000177875	0.00228923	0.697636	coiled-coil domain containing 184 [Source:HGNC Symbol;Acc:HGNC:33749]
ILMN_1778371	KYAT3	56267	ENSG00000137944	0.0170817	0.700087	kynurenine aminotransferase 3 [Source:HGNC Symbol;Acc:HGNC:33238]	ILMN_1774604	PNKD	25953	ENSG00000127838	0.0103454	0.652332	paroxysmal nonkinesigenic dyskinesia [Source:HGNC Symbol;Acc:HGNC:9153]	ILMN_1756701	DHRS11	79154	ENSG00000278535; ENSG00000275397	0.00033594	0.699134	dehydrogenase/reductase 11 [Source:HGNC Symbol;Acc:HGNC:28639]
ILMN_2255579	RAB37	326624	ENSG00000172794	0.0426668	0.707871	RAB37, member RAS oncogene family [Source:HGNC Symbol;Acc:HGNC:30268]	ILMN_1731783	ATP1A1	476	ENSG00000163399	0.0186164	0.653295	ATPase Na+/K+ transporting subunit alpha 1 [Source:HGNC Symbol;Acc:HGNC:799]	ILMN_1779264	PSMG1	8624	ENSG00000183527	0.0467533	0.701153	proteasome assembly chaperone 1 [Source:HGNC Symbol;Acc:HGNC:3043]
ILMN_1801703	CPLX1	10815	ENSG00000168993	0.0234039	0.715418	complexin 1 [Source:HGNC Symbol;Acc:HGNC:2309]	ILMN_2071186	CORT	1325	ENSG00000241563	0.0356707	0.654653	cortistatin [Source:HGNC Symbol;Acc:HGNC:2257]	ILMN_1731612	UCHL5	51377	ENSG00000116750	0.0134476	0.703815	ubiquitin C-terminal hydrolase L5 [Source:HGNC Symbol;Acc:HGNC:19678]
ILMN_2365569	ICA1	3382	ENSG00000003147	0.0170817	0.715712	islet cell autoantigen 1 [Source:HGNC Symbol;Acc:HGNC:5343]	ILMN_2255579	RAB37	326624	ENSG00000172794	0.0103721	0.659916	RAB37, member RAS oncogene family [Source:HGNC Symbol;Acc:HGNC:30268]	ILMN_1707137	C17orf97	400566	ENSG00000187624; ENSG00000283985	0.0149471	0.706238	chromosome 17 open reading frame 97 [Source:HGNC Symbol;Acc:HGNC:33800]
ILMN_1674661	CIRBP	1153	ENSG00000099622	0.0298194	0.725172	cold inducible RNA binding protein [Source:HGNC Symbol;Acc:HGNC:1982]	ILMN_1788053	SLC25A12	8604	ENSG00000115840	0.0072179	0.659998	solute carrier family 25 member 12 [Source:HGNC Symbol;Acc:HGNC:10982]	ILMN_1720710	HSPB3	8988	ENSG00000169271	0.0363648	0.706737	heat shock protein family B (small) member 3 [Source:HGNC Symbol;Acc:HGNC:5248]
ILMN_2120210	RCAN2	10231	ENSG00000172348	0.0170817	0.728027	regulator of calcineurin 2 [Source:HGNC Symbol;Acc:HGNC:3041]	ILMN_1707137	C17orf97	400566	ENSG00000187624; ENSG00000283985	0.000238388	0.660835	chromosome 17 open reading frame 97 [Source:HGNC Symbol;Acc:HGNC:33800]	ILMN_1685496	RGS7	6000	ENSG00000182901	0.0199483	0.712624	regulator of G protein signaling 7 [Source:HGNC Symbol;Acc:HGNC:10003]
ILMN_1713803	C17orf97	400566	ENSG00000187624; ENSG00000283985	0.0288222	0.728791	chromosome 17 open reading frame 97 [Source:HGNC Symbol;Acc:HGNC:33800]	ILMN_1659086	NEFL; MIR6841	4747; 102465506	ENSG00000277586; ENSG00000283327	0.00892576	0.664386	neurofilament light [Source:HGNC Symbol;Acc:HGNC:7739]; microRNA 6841 [Source:HGNC Symbol;Acc:HGNC:50070]	ILMN_2382505	SLC22A18	5002	ENSG00000110628; ENSG00000276130	0.0226595	0.713665	solute carrier family 22 member 18 [Source:HGNC Symbol;Acc:HGNC:10964]
ILMN_2382505	SLC22A18	5002	ENSG00000110628; ENSG00000276130	0.0211128	0.730156	solute carrier family 22 member 18 [Source:HGNC Symbol;Acc:HGNC:10964]	ILMN_1803036	TARBP1	6894	ENSG00000059588	0.0029962	0.672232	TAR (HIV-1) RNA binding protein 1 [Source:HGNC Symbol;Acc:HGNC:11568]	ILMN_1797950	EXTL2	2135	ENSG00000162694	0.0181625	0.713801	exostosin like glycosyltransferase 2 [Source:HGNC Symbol;Acc:HGNC:3516]
ILMN_1788538	NCALD	83988	ENSG00000104490	0.0170817	0.730663	neurocalcin delta [Source:HGNC Symbol;Acc:HGNC:7655]	ILMN_1756701	DHRS11	79154	ENSG00000278535; ENSG00000275397	0.00195137	0.675017	dehydrogenase/reductase 11 [Source:HGNC Symbol;Acc:HGNC:28639]	ILMN_1699623	FAM81A	145773	ENSG00000157470	0.0298985	0.71429	family with sequence similarity 81 member A [Source:HGNC Symbol;Acc:HGNC:28379]
ILMN_1764780	SVOP	55530	ENSG00000166111	0.0279566	0.734584	SV2 related protein [Source:HGNC Symbol;Acc:HGNC:25417]	ILMN_1674661	CIRBP	1153	ENSG00000099622	0.0116191	0.675311	cold inducible RNA binding protein [Source:HGNC Symbol;Acc:HGNC:1982]	ILMN_1698726	SLC25A27	9481	ENSG00000153291	0.00234693	0.715965	solute carrier family 25 member 27 [Source:HGNC Symbol;Acc:HGNC:21065]
ILMN_1774350	MYOZ3	91977	ENSG00000164591	0.0234039	0.740015	myozenin 3 [Source:HGNC Symbol;Acc:HGNC:18565]	ILMN_1789166	SHD	56961	ENSG00000105251	0.000658166	0.679608	Src homology 2 domain containing transforming protein D [Source:HGNC Symbol;Acc:HGNC:30633]	ILMN_1754727	GPRASP2	114928; 100528062	ENSG00000158301	0.0173631	0.716146	G protein-coupled receptor associated sorting protein 2 [Source:HGNC Symbol;Acc:HGNC:25169]
ILMN_1657855	ACTL6B	51412	ENSG00000077080	0.0341432	0.740728	actin like 6B [Source:HGNC Symbol;Acc:HGNC:160]	ILMN_2120210	RCAN2	10231	ENSG00000172348	0.00338672	0.681933	regulator of calcineurin 2 [Source:HGNC Symbol;Acc:HGNC:3041]	ILMN_1652540	RELL2	285613	ENSG00000164620	0.0089796	0.719208	RELT like 2 [Source:HGNC Symbol;Acc:HGNC:26902]
ILMN_1751689	CHRM1	1128	ENSG00000168539	0.0452122	0.740851	cholinergic receptor muscarinic 1 [Source:HGNC Symbol;Acc:HGNC:1950]	ILMN_1684461	CADPS2	93664	ENSG00000081803	0.0335141	0.684546	calcium dependent secretion activator 2 [Source:HGNC Symbol;Acc:HGNC:16018]	ILMN_1803036	TARBP1	6894	ENSG00000059588	0.00020572	0.720837	TAR (HIV-1) RNA binding protein 1 [Source:HGNC Symbol;Acc:HGNC:11568]
ILMN_1805737	PFKP	5214	ENSG00000067057	0.0233959	0.741179	phosphofructokinase, platelet [Source:HGNC Symbol;Acc:HGNC:8878]	ILMN_1801703	CPLX1	10815	ENSG00000168993	0.00243738	0.6851	complexin 1 [Source:HGNC Symbol;Acc:HGNC:2309]	ILMN_1659285	PSMG1	8624	ENSG00000183527	0.0433325	0.721682	proteasome assembly chaperone 1 [Source:HGNC Symbol;Acc:HGNC:3043]
ILMN_1814787	ICA1	3382	ENSG00000003147	0.0143567	0.742534	islet cell autoantigen 1 [Source:HGNC Symbol;Acc:HGNC:5343]	ILMN_1677439	GLS2	27165	ENSG00000135423	0.0373311	0.689635	glutaminase 2 [Source:HGNC Symbol;Acc:HGNC:29570]	ILMN_2165354	DCLK1	9201	ENSG00000133083	0.0409581	0.72218	doublecortin like kinase 1 [Source:HGNC Symbol;Acc:HGNC:2700]
ILMN_1804339	CAMK1G	57172	ENSG00000008118	0.0479465	0.743829	calcium/calmodulin dependent protein kinase IG [Source:HGNC Symbol;Acc:HGNC:14585]	ILMN_1774350	MYOZ3	91977	ENSG00000164591	0.00107715	0.691267	myozenin 3 [Source:HGNC Symbol;Acc:HGNC:18565]	ILMN_1773307	NAP1L5	266812	ENSG00000177432	0.0019696	0.727343	nucleosome assembly protein 1 like 5 [Source:HGNC Symbol;Acc:HGNC:19968]
ILMN_1688188	CADPS	8618	ENSG00000163618	0.0216084	0.744321	calcium dependent secretion activator [Source:HGNC Symbol;Acc:HGNC:1426]	ILMN_1666904	NA	NA	NA	0.0474907	0.691426	NA	ILMN_1682326	PCP4	5121	ENSG00000183036	0.0278537	0.728837	Purkinje cell protein 4 [Source:HGNC Symbol;Acc:HGNC:8742]
ILMN_1723837	SLC6A17	388662	ENSG00000197106	0.0216084	0.745838	solute carrier family 6 member 17 [Source:HGNC Symbol;Acc:HGNC:31399]	ILMN_2365569	ICA1	3382	ENSG00000003147	0.00382323	0.692686	islet cell autoantigen 1 [Source:HGNC Symbol;Acc:HGNC:5343]	ILMN_1771652	BAIAP2L2	80115	ENSG00000128298	0.00893089	0.729907	BAI1 associated protein 2 like 2 [Source:HGNC Symbol;Acc:HGNC:26203]
ILMN_1773307	NAP1L5	266812	ENSG00000177432	0.0371989	0.74593	nucleosome assembly protein 1 like 5 [Source:HGNC Symbol;Acc:HGNC:19968]	ILMN_1784783	NME5	8382	ENSG00000112981	0.0170988	0.692822	NME/NM23 family member 5 [Source:HGNC Symbol;Acc:HGNC:7853]	ILMN_1794638	VIP	7432	ENSG00000146469	0.015675	0.730556	vasoactive intestinal peptide [Source:HGNC Symbol;Acc:HGNC:12693]
ILMN_1765001	NAT6	24142	ENSG00000243477	0.0170817	0.747312	N-acetyltransferase 6 [Source:HGNC Symbol;Acc:HGNC:30252]	ILMN_1723837	SLC6A17	388662	ENSG00000197106	0.00859475	0.692935	solute carrier family 6 member 17 [Source:HGNC Symbol;Acc:HGNC:31399]	ILMN_1657855	ACTL6B	51412	ENSG00000077080	0.0194113	0.730864	actin like 6B [Source:HGNC Symbol;Acc:HGNC:160]
ILMN_1658094	ZNF365	22891	ENSG00000138311	0.049118	0.751697	zinc finger protein 365 [Source:HGNC Symbol;Acc:HGNC:18194]	ILMN_1669410	CHGA	1113	ENSG00000276781; ENSG00000100604	0.0180999	0.69625	chromogranin A [Source:HGNC Symbol;Acc:HGNC:1929]	ILMN_2162603	SMPX	23676	ENSG00000091482	0.02764	0.732767	small muscle protein, X-linked [Source:HGNC Symbol;Acc:HGNC:11122]
ILMN_1698726	SLC25A27	9481	ENSG00000153291	0.0239296	0.753506	solute carrier family 25 member 27 [Source:HGNC Symbol;Acc:HGNC:21065]	ILMN_1713803	C17orf97	400566	ENSG00000187624; ENSG00000283985	0.00254064	0.697617	chromosome 17 open reading frame 97 [Source:HGNC Symbol;Acc:HGNC:33800]	ILMN_1767365	PAK1	5058	ENSG00000149269	0.0471498	0.732793	p21 (RAC1) activated kinase 1 [Source:HGNC Symbol;Acc:HGNC:8590]
ILMN_1741156	ARMCX5	64860	ENSG00000125962	0.0233959	0.75475	armadillo repeat containing, X-linked 5 [Source:HGNC Symbol;Acc:HGNC:25772]	ILMN_1677746	CABP1	9478	ENSG00000157782	0.0177291	0.698846	calcium binding protein 1 [Source:HGNC Symbol;Acc:HGNC:1384]	ILMN_2365569	ICA1	3382	ENSG00000003147	0.00743222	0.735039	islet cell autoantigen 1 [Source:HGNC Symbol;Acc:HGNC:5343]
ILMN_1731507	RBFOX1	54715	ENSG00000078328	0.042871	0.756712	RNA binding fox-1 homolog 1 [Source:HGNC Symbol;Acc:HGNC:18222]	ILMN_2381938	ATP2B2	491	ENSG00000157087	0.0413286	0.699371	ATPase plasma membrane Ca2+ transporting 2 [Source:HGNC Symbol;Acc:HGNC:815]	ILMN_1663092	CITED2	10370	ENSG00000164442	0.0433764	0.735262	Cbp/p300 interacting transactivator with Glu/Asp rich carboxy-terminal domain 2 [Source:HGNC Symbol;Acc:HGNC:1987]
ILMN_1803045	TUBGCP5	114791	ENSG00000275835; ENSG00000276856	0.0340633	0.758742	tubulin gamma complex associated protein 5 [Source:HGNC Symbol;Acc:HGNC:18600]	ILMN_1651745	NA	NA	NA	0.0205746	0.699893	NA	ILMN_1741156	ARMCX5	64860	ENSG00000125962	0.0035816	0.735694	armadillo repeat containing, X-linked 5 [Source:HGNC Symbol;Acc:HGNC:25772]
ILMN_1732066	CKMT1A	548596	ENSG00000223572	0.0462552	0.760017	creatine kinase, mitochondrial 1A [Source:HGNC Symbol;Acc:HGNC:31736]	ILMN_1814787	ICA1	3382	ENSG00000003147	0.000899161	0.701961	islet cell autoantigen 1 [Source:HGNC Symbol;Acc:HGNC:5343]	ILMN_1682799	STAMBPL1	57559	ENSG00000138134	0.0220848	0.737566	STAM binding protein like 1 [Source:HGNC Symbol;Acc:HGNC:24105]
ILMN_2082209	TOX2	84969	ENSG00000124191	0.0371989	0.763025	TOX high mobility group box family member 2 [Source:HGNC Symbol;Acc:HGNC:16095]	ILMN_1688188	CADPS	8618	ENSG00000163618	0.0016163	0.704001	calcium dependent secretion activator [Source:HGNC Symbol;Acc:HGNC:1426]	ILMN_1788538	NCALD	83988	ENSG00000104490	0.0100224	0.738949	neurocalcin delta [Source:HGNC Symbol;Acc:HGNC:7655]
ILMN_1656300	GFRA2	2675	ENSG00000168546	0.0426348	0.764624	GDNF family receptor alpha 2 [Source:HGNC Symbol;Acc:HGNC:4244]	ILMN_1764780	SVOP	55530	ENSG00000166111	0.0118663	0.704267	SV2 related protein [Source:HGNC Symbol;Acc:HGNC:25417]	ILMN_1805737	PFKP	5214	ENSG00000067057	0.0125927	0.740922	phosphofructokinase, platelet [Source:HGNC Symbol;Acc:HGNC:8878]
ILMN_1762531	FGF9	2254	ENSG00000102678	0.0338149	0.765304	fibroblast growth factor 9 [Source:HGNC Symbol;Acc:HGNC:3687]	ILMN_2180371	FAM216A	29902	ENSG00000204856	0.0380567	0.70768	family with sequence similarity 216 member A [Source:HGNC Symbol;Acc:HGNC:30180]	ILMN_1801703	CPLX1	10815	ENSG00000168993	0.0223808	0.741604	complexin 1 [Source:HGNC Symbol;Acc:HGNC:2309]
ILMN_1760335	ADPRHL1	113622	ENSG00000153531	0.0288152	0.769302	ADP-ribosylhydrolase like 1 [Source:HGNC Symbol;Acc:HGNC:21303]	ILMN_1659820	OLA1	29789	ENSG00000138430	0.0121596	0.708093	Obg like ATPase 1 [Source:HGNC Symbol;Acc:HGNC:28833]	ILMN_1722156	RWDD2A	112611	ENSG00000013392	0.0178502	0.742508	RWD domain containing 2A [Source:HGNC Symbol;Acc:HGNC:21385]
ILMN_2343048	ABCB9	23457	ENSG00000150967	0.0249293	0.772401	ATP binding cassette subfamily B member 9 [Source:HGNC Symbol;Acc:HGNC:50]	ILMN_1814316	RBFOX1	54715	ENSG00000078328	0.0219727	0.709016	RNA binding fox-1 homolog 1 [Source:HGNC Symbol;Acc:HGNC:18222]	ILMN_2373632	IDH3B	3420	ENSG00000101365	0.0114147	0.743571	isocitrate dehydrogenase 3 (NAD(+)) beta [Source:HGNC Symbol;Acc:HGNC:5385]
ILMN_1723414	HACL1	26061	ENSG00000131373	0.0250891	0.773189	2-hydroxyacyl-CoA lyase 1 [Source:HGNC Symbol;Acc:HGNC:17856]	ILMN_1778371	KYAT3	56267	ENSG00000137944	0.00977824	0.709397	kynurenine aminotransferase 3 [Source:HGNC Symbol;Acc:HGNC:33238]	ILMN_1808765	ZNF25	219749	ENSG00000175395	0.0344504	0.744124	zinc finger protein 25 [Source:HGNC Symbol;Acc:HGNC:13043]
ILMN_1750181	TESC	54997	ENSG00000088992	0.0436642	0.773325	tescalcin [Source:HGNC Symbol;Acc:HGNC:26065]	ILMN_2065254	ELAVL4	1996	ENSG00000162374	0.0486507	0.711141	ELAV like RNA binding protein 4 [Source:HGNC Symbol;Acc:HGNC:3315]	ILMN_1672094	DLX1	1745	ENSG00000144355	0.0288019	0.744747	distal-less homeobox 1 [Source:HGNC Symbol;Acc:HGNC:2914]
ILMN_1666625	KIF17	57576	ENSG00000117245	0.0354693	0.773871	kinesin family member 17 [Source:HGNC Symbol;Acc:HGNC:19167]	ILMN_2359168	RBFOX1	54715	ENSG00000078328	0.0312048	0.711912	RNA binding fox-1 homolog 1 [Source:HGNC Symbol;Acc:HGNC:18222]	ILMN_2202915	FAR2	55711	ENSG00000064763	0.045554	0.745494	fatty acyl-CoA reductase 2 [Source:HGNC Symbol;Acc:HGNC:25531]
ILMN_1714577	OGDHL	55753	ENSG00000197444	0.0383371	0.776491	oxoglutarate dehydrogenase like [Source:HGNC Symbol;Acc:HGNC:25590]	ILMN_1779742	GABRD	2563	ENSG00000187730	0.0310067	0.717084	gamma-aminobutyric acid type A receptor delta subunit [Source:HGNC Symbol;Acc:HGNC:4084]	ILMN_1735743	FBLN7	129804	ENSG00000144152	0.0223353	0.745511	fibulin 7 [Source:HGNC Symbol;Acc:HGNC:26740]
ILMN_2343047	ABCB9	23457	ENSG00000150967	0.0207057	0.777095	ATP binding cassette subfamily B member 9 [Source:HGNC Symbol;Acc:HGNC:50]	ILMN_1751689	CHRM1	1128	ENSG00000168539	0.0247262	0.717288	cholinergic receptor muscarinic 1 [Source:HGNC Symbol;Acc:HGNC:1950]	ILMN_1694799	PIAS2	9063	ENSG00000078043	0.0239418	0.746105	protein inhibitor of activated STAT 2 [Source:HGNC Symbol;Acc:HGNC:17311]
ILMN_1759613	PNMA6A	84968	ENSG00000235961	0.0480277	0.777772	PNMA family member 6A [Source:HGNC Symbol;Acc:HGNC:28248]	ILMN_1796069	CBLN2	147381	ENSG00000141668	0.0259365	0.71792	cerebellin 2 precursor [Source:HGNC Symbol;Acc:HGNC:1544]	ILMN_1661491	SH3GL2	6456	ENSG00000107295	0.0385128	0.747966	SH3 domain containing GRB2 like 2, endophilin A1 [Source:HGNC Symbol;Acc:HGNC:10831]
ILMN_1760503	ZBBX	79740	ENSG00000169064	0.0331144	0.78032	zinc finger B-box domain containing [Source:HGNC Symbol;Acc:HGNC:26245]	ILMN_1799589	NOXA1	10811	ENSG00000188747	0.0437424	0.718097	NADPH oxidase activator 1 [Source:HGNC Symbol;Acc:HGNC:10668]	ILMN_1653161	SNCG	6623	ENSG00000173267	0.0470651	0.749287	synuclein gamma [Source:HGNC Symbol;Acc:HGNC:11141]
ILMN_1691648	TRO	7216	ENSG00000067445	0.0170817	0.780417	trophinin [Source:HGNC Symbol;Acc:HGNC:12326]	ILMN_1653856	UBASH3B	84959	ENSG00000154127	0.0388003	0.719249	ubiquitin associated and SH3 domain containing B [Source:HGNC Symbol;Acc:HGNC:29884]	ILMN_1658499	SYT13	57586	ENSG00000019505	0.0356322	0.750707	synaptotagmin 13 [Source:HGNC Symbol;Acc:HGNC:14962]
ILMN_2176931	PELI3	246330	ENSG00000174516	0.0426348	0.78381	pellino E3 ubiquitin protein ligase family member 3 [Source:HGNC Symbol;Acc:HGNC:30010]	ILMN_1788538	NCALD	83988	ENSG00000104490	0.00454178	0.720291	neurocalcin delta [Source:HGNC Symbol;Acc:HGNC:7655]	ILMN_1658094	ZNF365	22891	ENSG00000138311	0.0200649	0.750776	zinc finger protein 365 [Source:HGNC Symbol;Acc:HGNC:18194]
ILMN_2343097	NCALD	83988	ENSG00000104490	0.0366386	0.78388	neurocalcin delta [Source:HGNC Symbol;Acc:HGNC:7655]	ILMN_1731507	RBFOX1	54715	ENSG00000078328	0.0158737	0.720379	RNA binding fox-1 homolog 1 [Source:HGNC Symbol;Acc:HGNC:18222]	ILMN_2412336	AKR1C2	1646	ENSG00000151632	0.0341005	0.753405	aldo-keto reductase family 1 member C2 [Source:HGNC Symbol;Acc:HGNC:385]
ILMN_1654385	ASB13	79754	ENSG00000196372	0.0313039	0.784538	ankyrin repeat and SOCS box containing 13 [Source:HGNC Symbol;Acc:HGNC:19765]	ILMN_1732066	CKMT1A	548596	ENSG00000223572	0.0222016	0.720588	creatine kinase, mitochondrial 1A [Source:HGNC Symbol;Acc:HGNC:31736]	ILMN_1665547	CADPS	8618	ENSG00000163618	0.0217829	0.754671	calcium dependent secretion activator [Source:HGNC Symbol;Acc:HGNC:1426]
ILMN_1708204	COPG1	22820	ENSG00000181789	0.0328469	0.785557	coatomer protein complex subunit gamma 1 [Source:HGNC Symbol;Acc:HGNC:2236]	ILMN_1765001	NAT6	24142	ENSG00000243477	0.0200246	0.727156	N-acetyltransferase 6 [Source:HGNC Symbol;Acc:HGNC:30252]	ILMN_1747078	HYLS1	219844	ENSG00000198331	0.027909	0.754792	HYLS1, centriolar and ciliogenesis associated [Source:HGNC Symbol;Acc:HGNC:26558]
ILMN_1791006	AHI1	54806	ENSG00000135541	0.0264812	0.786475	Abelson helper integration site 1 [Source:HGNC Symbol;Acc:HGNC:21575]	ILMN_1758825	ABLIM2	84448	ENSG00000163995	0.0383435	0.727815	actin binding LIM protein family member 2 [Source:HGNC Symbol;Acc:HGNC:19195]	ILMN_1754076	CACNA2D3	55799	ENSG00000157445	0.034115	0.755103	calcium voltage-gated channel auxiliary subunit alpha2delta 3 [Source:HGNC Symbol;Acc:HGNC:15460]
ILMN_1695821	ACTR1B	10120	ENSG00000115073	0.0170817	0.787367	ARP1 actin related protein 1 homolog B [Source:HGNC Symbol;Acc:HGNC:168]	ILMN_1802646	EPHB6	2051	ENSG00000275482; ENSG00000106123	0.0197266	0.729172	EPH receptor B6 [Source:HGNC Symbol;Acc:HGNC:3396]	ILMN_1801090	KRT222	125113	ENSG00000213424	0.0305416	0.758193	keratin 222 [Source:HGNC Symbol;Acc:HGNC:28695]
ILMN_1663032	FNDC4	64838	ENSG00000115226	0.0243592	0.789502	fibronectin type III domain containing 4 [Source:HGNC Symbol;Acc:HGNC:20239]	ILMN_1804339	CAMK1G	57172	ENSG00000008118	0.0163323	0.730224	calcium/calmodulin dependent protein kinase IG [Source:HGNC Symbol;Acc:HGNC:14585]	ILMN_1786966	ATRNL1	26033	ENSG00000107518	0.0420457	0.758363	attractin like 1 [Source:HGNC Symbol;Acc:HGNC:29063]
ILMN_1671191	UQCRC1	7384	ENSG00000010256	0.0120524	0.790101	ubiquinol-cytochrome c reductase core protein 1 [Source:HGNC Symbol;Acc:HGNC:12585]	ILMN_1695947	SCN4B	6330	ENSG00000177098	0.0308879	0.731041	sodium voltage-gated channel beta subunit 4 [Source:HGNC Symbol;Acc:HGNC:10592]	ILMN_1764780	SVOP	55530	ENSG00000166111	0.0138341	0.759431	SV2 related protein [Source:HGNC Symbol;Acc:HGNC:25417]
ILMN_1665437	CYP2E1	1571	ENSG00000130649	0.0171197	0.792338	cytochrome P450 family 2 subfamily E member 1 [Source:HGNC Symbol;Acc:HGNC:2631]	ILMN_2075643	ANKRD29	147463	ENSG00000154065	0.0131163	0.731347	ankyrin repeat domain 29 [Source:HGNC Symbol;Acc:HGNC:27110]	ILMN_1803045	TUBGCP5	114791	ENSG00000275835; ENSG00000276856	0.0136529	0.762396	tubulin gamma complex associated protein 5 [Source:HGNC Symbol;Acc:HGNC:18600]
ILMN_1764321	ACOT4	122970	ENSG00000177465	0.0364907	0.794273	acyl-CoA thioesterase 4 [Source:HGNC Symbol;Acc:HGNC:19748]	ILMN_2176931	PELI3	246330	ENSG00000174516	0.00226135	0.732124	pellino E3 ubiquitin protein ligase family member 3 [Source:HGNC Symbol;Acc:HGNC:30010]	ILMN_1656145	GOT1	2805	ENSG00000120053	0.035405	0.76274	glutamic-oxaloacetic transaminase 1 [Source:HGNC Symbol;Acc:HGNC:4432]
ILMN_1778425	DPP10	57628	ENSG00000175497	0.0424303	0.794727	dipeptidyl peptidase like 10 [Source:HGNC Symbol;Acc:HGNC:20823]	ILMN_1759613	PNMA6A	84968	ENSG00000235961	0.0142657	0.732532	PNMA family member 6A [Source:HGNC Symbol;Acc:HGNC:28248]	ILMN_1765001	NAT6	24142	ENSG00000243477	0.00176903	0.764002	N-acetyltransferase 6 [Source:HGNC Symbol;Acc:HGNC:30252]
ILMN_1691048	SLC22A18AS	5003	ENSG00000254827; ENSG00000274454	0.0325985	0.795254	solute carrier family 22 member 18 antisense [Source:HGNC Symbol;Acc:HGNC:10965]	ILMN_1762531	FGF9	2254	ENSG00000102678	0.0243008	0.732535	fibroblast growth factor 9 [Source:HGNC Symbol;Acc:HGNC:3687]	ILMN_2387865	KCNIP4	80333	ENSG00000185774	0.0287196	0.764942	potassium voltage-gated channel interacting protein 4 [Source:HGNC Symbol;Acc:HGNC:30083]
ILMN_2399694	NOMO1; NOMO2; NOMO3	23420; 283820; 408050	ENSG00000274779; ENSG00000185164; ENSG00000103226; ENSG00000278087	0.0182757	0.796424	NODAL modulator 1 [Source:HGNC Symbol;Acc:HGNC:30060]; NODAL modulator 2 [Source:HGNC Symbol;Acc:HGNC:22652]; NODAL modulator 3 [Source:HGNC Symbol;Acc:HGNC:25242]	ILMN_1783805	PNMA3	29944	ENSG00000183837	0.00771471	0.732578	PNMA family member 3 [Source:HGNC Symbol;Acc:HGNC:18742]	ILMN_2405470	KLHDC9	126823	ENSG00000162755	0.0206915	0.765951	kelch domain containing 9 [Source:HGNC Symbol;Acc:HGNC:28489]
ILMN_1789266	CCDC25	55246	ENSG00000147419	0.00374943	0.797802	coiled-coil domain containing 25 [Source:HGNC Symbol;Acc:HGNC:25591]	ILMN_1729075	PTH2R	5746	ENSG00000144407	0.00544281	0.732724	parathyroid hormone 2 receptor [Source:HGNC Symbol;Acc:HGNC:9609]	ILMN_2120210	RCAN2	10231	ENSG00000172348	0.00847027	0.767628	regulator of calcineurin 2 [Source:HGNC Symbol;Acc:HGNC:3041]
ILMN_1775736	NPM2	10361	ENSG00000158806	0.0483645	0.798473	nucleophosmin/nucleoplasmin 2 [Source:HGNC Symbol;Acc:HGNC:7930]	ILMN_1750181	TESC	54997	ENSG00000088992	0.00272836	0.733519	tescalcin [Source:HGNC Symbol;Acc:HGNC:26065]	ILMN_1674661	CIRBP	1153	ENSG00000099622	0.00951023	0.76789	cold inducible RNA binding protein [Source:HGNC Symbol;Acc:HGNC:1982]
ILMN_1813746	CORO2A	7464	ENSG00000106789	0.0455093	0.798812	coronin 2A [Source:HGNC Symbol;Acc:HGNC:2255]	ILMN_1662419	COX7A1	1346	ENSG00000161281	0.0128528	0.733691	cytochrome c oxidase subunit 7A1 [Source:HGNC Symbol;Acc:HGNC:2287]	ILMN_1793615	ME3	10873	ENSG00000151376	0.0348345	0.769004	malic enzyme 3 [Source:HGNC Symbol;Acc:HGNC:6985]
ILMN_1790575	METTL13	51603	ENSG00000010165	0.032145	0.798926	methyltransferase like 13 [Source:HGNC Symbol;Acc:HGNC:24248]	ILMN_1663032	FNDC4	64838	ENSG00000115226	0.0033824	0.735858	fibronectin type III domain containing 4 [Source:HGNC Symbol;Acc:HGNC:20239]	ILMN_2414399	NME1	4830	ENSG00000239672	0.0298984	0.771425	NME/NM23 nucleoside diphosphate kinase 1 [Source:HGNC Symbol;Acc:HGNC:7849]
ILMN_2341363	ATP5A1	498	ENSG00000152234	0.030377	0.799337	ATP synthase, H+ transporting, mitochondrial F1 complex, alpha subunit 1, cardiac muscle [Source:HGNC Symbol;Acc:HGNC:823]	ILMN_1663444	LIN7B	64130	ENSG00000104863	0.0202626	0.736011	lin-7 homolog B, crumbs cell polarity complex component [Source:HGNC Symbol;Acc:HGNC:17788]	ILMN_1737462	OXR1	55074	ENSG00000164830	0.0153757	0.772261	oxidation resistance 1 [Source:HGNC Symbol;Acc:HGNC:15822]
ILMN_1718972	MFSD3	113655	ENSG00000167700	0.0182757	0.800186	major facilitator superfamily domain containing 3 [Source:HGNC Symbol;Acc:HGNC:25157]	ILMN_2397842	SNCB	6620	ENSG00000074317	0.0248664	0.73916	synuclein beta [Source:HGNC Symbol;Acc:HGNC:11140]	ILMN_1814787	ICA1	3382	ENSG00000003147	0.0086123	0.777408	islet cell autoantigen 1 [Source:HGNC Symbol;Acc:HGNC:5343]
ILMN_1801378	COQ3	51805	ENSG00000132423	0.0371989	0.800311	coenzyme Q3, methyltransferase [Source:HGNC Symbol;Acc:HGNC:18175]	ILMN_1754727	GPRASP2	114928; 100528062	ENSG00000158301	0.0487973	0.73963	G protein-coupled receptor associated sorting protein 2 [Source:HGNC Symbol;Acc:HGNC:25169]	ILMN_1769720	STAU2	27067	ENSG00000040341	0.0180349	0.77749	staufen double-stranded RNA binding protein 2 [Source:HGNC Symbol;Acc:HGNC:11371]
ILMN_1796235	UTP4	84916	ENSG00000141076; ENSG00000262788	0.0170817	0.801628	UTP4, small subunit processome component [Source:HGNC Symbol;Acc:HGNC:1983]	ILMN_1723971	SLC29A1	2030	ENSG00000112759	0.0234674	0.740778	solute carrier family 29 member 1 (Augustine blood group) [Source:HGNC Symbol;Acc:HGNC:11003]	ILMN_1688188	CADPS	8618	ENSG00000163618	0.0374903	0.778896	calcium dependent secretion activator [Source:HGNC Symbol;Acc:HGNC:1426]
ILMN_1658289	WDR54	84058	ENSG00000005448	0.0371989	0.801774	WD repeat domain 54 [Source:HGNC Symbol;Acc:HGNC:25770]	ILMN_1805737	PFKP	5214	ENSG00000067057	0.0120715	0.741187	phosphofructokinase, platelet [Source:HGNC Symbol;Acc:HGNC:8878]	ILMN_1679719	SATB2-AS1	150538	ENSG00000225953	0.0371815	0.779802	SATB2 antisense RNA 1 [Source:HGNC Symbol;Acc:HGNC:26490]
ILMN_1790352	PIGZ	80235	ENSG00000119227	0.0460214	0.802948	phosphatidylinositol glycan anchor biosynthesis class Z [Source:HGNC Symbol;Acc:HGNC:30596]	ILMN_1657554	TSPYL2	64061	ENSG00000184205	0.0111236	0.741814	TSPY like 2 [Source:HGNC Symbol;Acc:HGNC:24358]	ILMN_1662470	FAM241B	219738	ENSG00000171224	0.0457695	0.780257	family with sequence similarity 241 member B [Source:HGNC Symbol;Acc:HGNC:23519]
ILMN_2393169	THOC5	8563	ENSG00000100296	0.0228409	0.803655	THO complex 5 [Source:HGNC Symbol;Acc:HGNC:19074]	ILMN_1791006	AHI1	54806	ENSG00000135541	0.00953244	0.74195	Abelson helper integration site 1 [Source:HGNC Symbol;Acc:HGNC:21575]	ILMN_1760335	ADPRHL1	113622	ENSG00000153531	0.0271592	0.780338	ADP-ribosylhydrolase like 1 [Source:HGNC Symbol;Acc:HGNC:21303]
ILMN_1763264	MRPL2	51069	ENSG00000112651	0.000715441	0.803927	mitochondrial ribosomal protein L2 [Source:HGNC Symbol;Acc:HGNC:14056]	ILMN_1671191	UQCRC1	7384	ENSG00000010256	0.000911289	0.743343	ubiquinol-cytochrome c reductase core protein 1 [Source:HGNC Symbol;Acc:HGNC:12585]	ILMN_1764321	ACOT4	122970	ENSG00000177465	0.0170766	0.78205	acyl-CoA thioesterase 4 [Source:HGNC Symbol;Acc:HGNC:19748]
ILMN_1690040	TM7SF2	7108	ENSG00000149809	0.0182757	0.806703	transmembrane 7 superfamily member 2 [Source:HGNC Symbol;Acc:HGNC:11863]	ILMN_1656300	GFRA2	2675	ENSG00000168546	0.0295792	0.7456	GDNF family receptor alpha 2 [Source:HGNC Symbol;Acc:HGNC:4244]	ILMN_1774350	MYOZ3	91977	ENSG00000164591	0.0434466	0.782616	myozenin 3 [Source:HGNC Symbol;Acc:HGNC:18565]
ILMN_1661622	TBC1D7	51256	ENSG00000145979	0.0356745	0.806752	TBC1 domain family member 7 [Source:HGNC Symbol;Acc:HGNC:21066]	ILMN_2404063	APP	351	ENSG00000142192	0.0218602	0.745788	amyloid beta precursor protein [Source:HGNC Symbol;Acc:HGNC:620]	ILMN_2379520	HAGH	3029	ENSG00000063854	0.0175851	0.783845	hydroxyacylglutathione hydrolase [Source:HGNC Symbol;Acc:HGNC:4805]
ILMN_1802627	PSMG3	84262	ENSG00000157778	0.0272424	0.807107	proteasome assembly chaperone 3 [Source:HGNC Symbol;Acc:HGNC:22420]	ILMN_1708204	COPG1	22820	ENSG00000181789	0.0113675	0.747836	coatomer protein complex subunit gamma 1 [Source:HGNC Symbol;Acc:HGNC:2236]	ILMN_1723414	HACL1	26061	ENSG00000131373	0.0084304	0.784146	2-hydroxyacyl-CoA lyase 1 [Source:HGNC Symbol;Acc:HGNC:17856]
ILMN_2134062	ALKBH3	221120	ENSG00000166199	0.0262609	0.809027	alkB homolog 3, alpha-ketoglutaratedependent dioxygenase [Source:HGNC Symbol;Acc:HGNC:30141]	ILMN_2415189	ATP1A1	476	ENSG00000163399	0.00995143	0.748258	ATPase Na+/K+ transporting subunit alpha 1 [Source:HGNC Symbol;Acc:HGNC:799]	ILMN_1802628	PLPP6	403313	ENSG00000205808	0.00516446	0.785762	phospholipid phosphatase 6 [Source:HGNC Symbol;Acc:HGNC:23682]
ILMN_1652409	SPATA7	55812	ENSG00000042317	0.032614	0.80956	spermatogenesis associated 7 [Source:HGNC Symbol;Acc:HGNC:20423]	ILMN_2382505	SLC22A18	5002	ENSG00000110628; ENSG00000276130	0.00192998	0.750674	solute carrier family 22 member 18 [Source:HGNC Symbol;Acc:HGNC:10964]	ILMN_2356273	FRMPD2	143162	ENSG00000170324	0.0340972	0.786293	FERM and PDZ domain containing 2 [Source:HGNC Symbol;Acc:HGNC:28572]
ILMN_1708983	CASC1	55259	ENSG00000118307	0.0356745	0.809716	cancer susceptibility 1 [Source:HGNC Symbol;Acc:HGNC:29599]	ILMN_1719998	STRBP; MIR600HG; MIR600	55342; 81571; 693185	ENSG00000165209; ENSG00000236901; ENSG00000283941	0.0144656	0.750787	spermatid perinuclear RNA binding protein [Source:HGNC Symbol;Acc:HGNC:16462]; MIR600 host gene [Source:HGNC Symbol;Acc:HGNC:23642]; microRNA 600 [Source:HGNC Symbol;Acc:HGNC:32856]	ILMN_1729212	GRM8	2918	ENSG00000179603	0.0274752	0.786641	glutamate metabotropic receptor 8 [Source:HGNC Symbol;Acc:HGNC:4600]
ILMN_1667883	THOC5	8563	ENSG00000100296	0.0216084	0.809965	THO complex 5 [Source:HGNC Symbol;Acc:HGNC:19074]	ILMN_1803818	NMNAT2	23057	ENSG00000157064	0.042559	0.751903	nicotinamide nucleotide adenylyltransferase 2 [Source:HGNC Symbol;Acc:HGNC:16789]	ILMN_1785161	CHCHD6	84303	ENSG00000159685	0.0413445	0.78688	coiled-coil-helix-coiled-coil-helix domain containing 6 [Source:HGNC Symbol;Acc:HGNC:28184]
ILMN_1723626	APBA2	321	ENSG00000034053; ENSG00000276495	0.0329233	0.810705	amyloid beta precursor protein binding family A member 2 [Source:HGNC Symbol;Acc:HGNC:579]	ILMN_1658649	SPTSSB	165679	ENSG00000196542	0.0350325	0.752321	serine palmitoyltransferase small subunit B [Source:HGNC Symbol;Acc:HGNC:24045]	ILMN_1652017	PPEF1	5475	ENSG00000086717	0.028052	0.787552	protein phosphatase with EF-hand domain 1 [Source:HGNC Symbol;Acc:HGNC:9243]
ILMN_1802628	PLPP6	403313	ENSG00000205808	0.0249293	0.812687	phospholipid phosphatase 6 [Source:HGNC Symbol;Acc:HGNC:23682]	ILMN_2339028	PKD1; MIR1225	5310; 100188847	ENSG00000008710; ENSG00000221656	0.0345394	0.752535	polycystin 1, transient receptor potential channel interacting [Source:HGNC Symbol;Acc:HGNC:9008]; microRNA 1225 [Source:HGNC Symbol;Acc:HGNC:33931]	ILMN_1796235	UTP4	84916	ENSG00000141076; ENSG00000262788	0.00104844	0.787726	UTP4, small subunit processome component [Source:HGNC Symbol;Acc:HGNC:1983]
ILMN_1714121	PRMT8	56341	ENSG00000111218	0.0272424	0.814132	protein arginine methyltransferase 8 [Source:HGNC Symbol;Acc:HGNC:5188]	ILMN_1794875	GPAT3	84803	ENSG00000138678	0.00879352	0.752749	glycerol-3-phosphate acyltransferase 3 [Source:HGNC Symbol;Acc:HGNC:28157]	ILMN_1789266	CCDC25	55246	ENSG00000147419	8.79186e-05	0.787786	coiled-coil domain containing 25 [Source:HGNC Symbol;Acc:HGNC:25591]
ILMN_1739156	DOPEY1	23033	ENSG00000083097	0.0485738	0.815608	dopey family member 1 [Source:HGNC Symbol;Acc:HGNC:21194]	ILMN_1666625	KIF17	57576	ENSG00000117245	0.00586628	0.752761	kinesin family member 17 [Source:HGNC Symbol;Acc:HGNC:19167]	ILMN_1742109	DNAJC19	131118	ENSG00000205981	0.038094	0.788162	DnaJ heat shock protein family (Hsp40) member C19 [Source:HGNC Symbol;Acc:HGNC:30528]
ILMN_1698533	IDH3A	3419	ENSG00000166411	0.0338149	0.816674	isocitrate dehydrogenase 3 (NAD(+)) alpha [Source:HGNC Symbol;Acc:HGNC:5384]	ILMN_2343047	ABCB9	23457	ENSG00000150967	0.00509438	0.752765	ATP binding cassette subfamily B member 9 [Source:HGNC Symbol;Acc:HGNC:50]	ILMN_1768575	SFTPD	6441	ENSG00000133661	0.0354136	0.788197	surfactant protein D [Source:HGNC Symbol;Acc:HGNC:10803]
ILMN_1795383	RPUSD3	285367	ENSG00000156990	0.0371989	0.817758	RNA pseudouridylate synthase domain containing 3 [Source:HGNC Symbol;Acc:HGNC:28437]	ILMN_1658094	ZNF365	22891	ENSG00000138311	0.048282	0.752783	zinc finger protein 365 [Source:HGNC Symbol;Acc:HGNC:18194]	ILMN_2343048	ABCB9	23457	ENSG00000150967	0.00918512	0.788952	ATP binding cassette subfamily B member 9 [Source:HGNC Symbol;Acc:HGNC:50]
ILMN_1657797	FIBP	9158	ENSG00000172500	0.0170817	0.817794	FGF1 intracellular binding protein [Source:HGNC Symbol;Acc:HGNC:3705]	ILMN_2343048	ABCB9	23457	ENSG00000150967	0.0157141	0.752904	ATP binding cassette subfamily B member 9 [Source:HGNC Symbol;Acc:HGNC:50]	ILMN_1691648	TRO	7216	ENSG00000067445	0.00477154	0.789822	trophinin [Source:HGNC Symbol;Acc:HGNC:12326]
ILMN_1698395	GNB5	10681	ENSG00000069966	0.0487687	0.81831	G protein subunit beta 5 [Source:HGNC Symbol;Acc:HGNC:4401]	ILMN_1657855	ACTL6B	51412	ENSG00000077080	0.0226121	0.753452	actin like 6B [Source:HGNC Symbol;Acc:HGNC:160]	ILMN_1739397	GLMN	11146	ENSG00000174842	0.00124493	0.790115	glomulin, FKBP associated protein [Source:HGNC Symbol;Acc:HGNC:14373]
ILMN_1739397	GLMN	11146	ENSG00000174842	0.0216084	0.819124	glomulin, FKBP associated protein [Source:HGNC Symbol;Acc:HGNC:14373]	ILMN_1803045	TUBGCP5	114791	ENSG00000275835; ENSG00000276856	0.0217397	0.754279	tubulin gamma complex associated protein 5 [Source:HGNC Symbol;Acc:HGNC:18600]	ILMN_1658289	WDR54	84058	ENSG00000005448	0.0183162	0.790798	WD repeat domain 54 [Source:HGNC Symbol;Acc:HGNC:25770]
ILMN_1777644	INPP5J	27124	ENSG00000185133	0.0350858	0.819947	inositol polyphosphate-5-phosphatase J [Source:HGNC Symbol;Acc:HGNC:8956]	ILMN_1760503	ZBBX	79740	ENSG00000169064	0.0200175	0.75492	zinc finger B-box domain containing [Source:HGNC Symbol;Acc:HGNC:26245]	ILMN_1723837	SLC6A17	388662	ENSG00000197106	0.00664196	0.790989	solute carrier family 6 member 17 [Source:HGNC Symbol;Acc:HGNC:31399]
ILMN_1813344	NDUFAF5	79133	ENSG00000101247	0.030377	0.820288	NADH:ubiquinone oxidoreductase complex assembly factor 5 [Source:HGNC Symbol;Acc:HGNC:15899]	ILMN_1697418	RBFOX2	23543	ENSG00000100320; ENSG00000277564	0.0381824	0.755169	RNA binding fox-1 homolog 2 [Source:HGNC Symbol;Acc:HGNC:9906]	ILMN_1664216	NKIRAS1	28512	ENSG00000197885	0.048633	0.791026	NFKB inhibitor interacting Ras like 1 [Source:HGNC Symbol;Acc:HGNC:17899]
ILMN_1668249	LMF1	64788	ENSG00000103227	0.0332267	0.820934	lipase maturation factor 1 [Source:HGNC Symbol;Acc:HGNC:14154]	ILMN_1760335	ADPRHL1	113622	ENSG00000153531	0.0152603	0.755568	ADP-ribosylhydrolase like 1 [Source:HGNC Symbol;Acc:HGNC:21303]	ILMN_1683044	PPP1R2	5504	ENSG00000184203	0.0458438	0.791852	protein phosphatase 1 regulatory inhibitor subunit 2 [Source:HGNC Symbol;Acc:HGNC:9288]
ILMN_1679256	AP3B2	8120	ENSG00000103723	0.0383371	0.822429	adaptor related protein complex 3 beta 2 subunit [Source:HGNC Symbol;Acc:HGNC:567]	ILMN_1807177	FOCAD	54914	ENSG00000188352	0.04685	0.755741	focadhesin [Source:HGNC Symbol;Acc:HGNC:23377]	ILMN_1778425	DPP10	57628	ENSG00000175497	0.0276537	0.79192	dipeptidyl peptidase like 10 [Source:HGNC Symbol;Acc:HGNC:20823]
ILMN_1763523	HARS	3035	ENSG00000170445	0.0228409	0.823035	histidyl-tRNA synthetase [Source:HGNC Symbol;Acc:HGNC:4816]	ILMN_2082209	TOX2	84969	ENSG00000124191	0.0045013	0.756135	TOX high mobility group box family member 2 [Source:HGNC Symbol;Acc:HGNC:16095]	ILMN_1683932	ZNF425	155054	ENSG00000204947	0.045071	0.79217	zinc finger protein 425 [Source:HGNC Symbol;Acc:HGNC:20690]
ILMN_1778650	VILL	50853	ENSG00000136059	0.0474139	0.823192	villin like [Source:HGNC Symbol;Acc:HGNC:30906]	ILMN_1765796	ENO2	2026	ENSG00000111674	0.0373239	0.75645	enolase 2 [Source:HGNC Symbol;Acc:HGNC:3353]	ILMN_2113490	NTN4	59277	ENSG00000074527	0.0226303	0.792296	netrin 4 [Source:HGNC Symbol;Acc:HGNC:13658]
ILMN_1775269	EID1	23741	ENSG00000255302	0.0462146	0.823498	EP300 interacting inhibitor of differentiation 1 [Source:HGNC Symbol;Acc:HGNC:1191]	ILMN_1775048	DIRAS1	148252	ENSG00000176490	0.0189102	0.757072	DIRAS family GTPase 1 [Source:HGNC Symbol;Acc:HGNC:19127]	ILMN_1703111	BBS7	55212	ENSG00000138686	0.0179786	0.792954	Bardet-Biedl syndrome 7 [Source:HGNC Symbol;Acc:HGNC:18758]
ILMN_1690523	LRRC20	55222	ENSG00000172731	0.0371989	0.823933	leucine rich repeat containing 20 [Source:HGNC Symbol;Acc:HGNC:23421]	ILMN_1736015	JADE1	79960	ENSG00000077684	0.0312633	0.757429	jade family PHD finger 1 [Source:HGNC Symbol;Acc:HGNC:30027]	ILMN_2202481	UBLCP1	134510	ENSG00000164332	0.0213203	0.793068	ubiquitin like domain containing CTD phosphatase 1 [Source:HGNC Symbol;Acc:HGNC:28110]
ILMN_1722673	PCDHB4	56131	ENSG00000081818	0.0266566	0.825304	protocadherin beta 4 [Source:HGNC Symbol;Acc:HGNC:8689]	ILMN_2087941	ENTPD3	956	ENSG00000168032	0.0344128	0.758453	ectonucleoside triphosphate diphosphohydrolase 3 [Source:HGNC Symbol;Acc:HGNC:3365]	ILMN_1762531	FGF9	2254	ENSG00000102678	0.0238059	0.793651	fibroblast growth factor 9 [Source:HGNC Symbol;Acc:HGNC:3687]
ILMN_1798485	ATP6V1E1	529	ENSG00000131100	0.0456222	0.825507	ATPase H+ transporting V1 subunit E1 [Source:HGNC Symbol;Acc:HGNC:857]	ILMN_1695821	ACTR1B	10120	ENSG00000115073	0.00185112	0.759011	ARP1 actin related protein 1 homolog B [Source:HGNC Symbol;Acc:HGNC:168]	ILMN_1732066	CKMT1A	548596	ENSG00000223572	0.0468281	0.793685	creatine kinase, mitochondrial 1A [Source:HGNC Symbol;Acc:HGNC:31736]
ILMN_1796497	IPCEF1	26034	ENSG00000074706	0.0379205	0.826864	interaction protein for cytohesin exchange factors 1 [Source:HGNC Symbol;Acc:HGNC:21204]	ILMN_1802223	ATP2B2	491	ENSG00000157087	0.0403811	0.759046	ATPase plasma membrane Ca2+ transporting 2 [Source:HGNC Symbol;Acc:HGNC:815]	ILMN_1793371	MARF1	9665	ENSG00000166783; ENSG00000277140	0.0297977	0.794293	meiosis regulator and mRNA stability factor 1 [Source:HGNC Symbol;Acc:HGNC:29562]
ILMN_1795678	POLR3C	10623	ENSG00000186141	0.0297859	0.827312	RNA polymerase III subunit C [Source:HGNC Symbol;Acc:HGNC:30076]	ILMN_1723414	HACL1	26061	ENSG00000131373	0.0146102	0.759511	2-hydroxyacyl-CoA lyase 1 [Source:HGNC Symbol;Acc:HGNC:17856]	ILMN_2341363	ATP5A1	498	ENSG00000152234	0.0113462	0.795654	ATP synthase, H+ transporting, mitochondrial F1 complex, alpha subunit 1, cardiac muscle [Source:HGNC Symbol;Acc:HGNC:823]
ILMN_1784427	MYH7B	57644	ENSG00000078814	0.0175657	0.82827	myosin heavy chain 7B [Source:HGNC Symbol;Acc:HGNC:15906]	ILMN_1775736	NPM2	10361	ENSG00000158806	0.025175	0.76016	nucleophosmin/nucleoplasmin 2 [Source:HGNC Symbol;Acc:HGNC:7930]	ILMN_1748281	MAPK10	5602	ENSG00000109339	0.0286429	0.796127	mitogen-activated protein kinase 10 [Source:HGNC Symbol;Acc:HGNC:6872]
ILMN_1763460	SNU13	4809	ENSG00000100138	0.0427931	0.828329	small nuclear ribonucleoprotein 13 [Source:HGNC Symbol;Acc:HGNC:7819]	ILMN_1714577	OGDHL	55753	ENSG00000197444	0.0116367	0.761993	oxoglutarate dehydrogenase like [Source:HGNC Symbol;Acc:HGNC:25590]	ILMN_1658649	SPTSSB	165679	ENSG00000196542	0.0469173	0.796144	serine palmitoyltransferase small subunit B [Source:HGNC Symbol;Acc:HGNC:24045]
ILMN_1732772	PPME1	51400	ENSG00000214517	0.0182757	0.829102	protein phosphatase methylesterase 1 [Source:HGNC Symbol;Acc:HGNC:30178]	ILMN_2338963	SLC29A1	2030	ENSG00000112759	0.0189429	0.762809	solute carrier family 29 member 1 (Augustine blood group) [Source:HGNC Symbol;Acc:HGNC:11003]	ILMN_1691436	BLVRA	644	ENSG00000106605	0.0436234	0.796828	biliverdin reductase A [Source:HGNC Symbol;Acc:HGNC:1062]
ILMN_1723886	ZFP2	80108	ENSG00000198939	0.030377	0.829498	ZFP2 zinc finger protein [Source:HGNC Symbol;Acc:HGNC:26138]	ILMN_1778650	VILL	50853	ENSG00000136059	0.0103141	0.763717	villin like [Source:HGNC Symbol;Acc:HGNC:30906]	ILMN_1731137	TXNDC9	10190	ENSG00000115514	0.0280505	0.797059	thioredoxin domain containing 9 [Source:HGNC Symbol;Acc:HGNC:24110]
ILMN_1744968	KCNAB1	7881	ENSG00000169282	0.0120524	0.829591	potassium voltage-gated channel subfamily A member regulatory beta subunit 1 [Source:HGNC Symbol;Acc:HGNC:6228]	ILMN_1691413	NNAT	4826	ENSG00000053438	0.0156737	0.764058	neuronatin [Source:HGNC Symbol;Acc:HGNC:7860]	ILMN_2343047	ABCB9	23457	ENSG00000150967	0.0138198	0.797751	ATP binding cassette subfamily B member 9 [Source:HGNC Symbol;Acc:HGNC:50]
ILMN_2365595	GMPR2	51292	ENSG00000100938	0.0338149	0.831403	guanosine monophosphate reductase 2 [Source:HGNC Symbol;Acc:HGNC:4377]	ILMN_1762093	ABCC12	94160	ENSG00000140798	0.00641291	0.764893	ATP binding cassette subfamily C member 12 [Source:HGNC Symbol;Acc:HGNC:14640]	ILMN_2087941	ENTPD3	956	ENSG00000168032	0.021687	0.79804	ectonucleoside triphosphate diphosphohydrolase 3 [Source:HGNC Symbol;Acc:HGNC:3365]
ILMN_1727805	SYNGR1	9145	ENSG00000100321	0.0451546	0.833479	synaptogyrin 1 [Source:HGNC Symbol;Acc:HGNC:11498]	ILMN_1786966	ATRNL1	26033	ENSG00000107518	0.0419392	0.765493	attractin like 1 [Source:HGNC Symbol;Acc:HGNC:29063]	ILMN_2257665	PARL	55486	ENSG00000175193; ENSG00000283765	0.0201558	0.798366	presenilin associated rhomboid like [Source:HGNC Symbol;Acc:HGNC:18253]
ILMN_1758827	RTN4IP1	84816	ENSG00000130347	0.0371989	0.833649	reticulon 4 interacting protein 1 [Source:HGNC Symbol;Acc:HGNC:18647]	ILMN_2204754	TMX4	56255	ENSG00000125827	0.0446475	0.766367	thioredoxin related transmembrane protein 4 [Source:HGNC Symbol;Acc:HGNC:25237]	ILMN_1668125	MYRIP	25924	ENSG00000170011	0.0248443	0.798576	myosin VIIA and Rab interacting protein [Source:HGNC Symbol;Acc:HGNC:19156]
ILMN_1671392	KCNF1	3754	ENSG00000162975	0.0490214	0.834349	potassium voltage-gated channel modifier subfamily F member 1 [Source:HGNC Symbol;Acc:HGNC:6246]	ILMN_1654385	ASB13	79754	ENSG00000196372	0.0236185	0.766632	ankyrin repeat and SOCS box containing 13 [Source:HGNC Symbol;Acc:HGNC:19765]	ILMN_1718972	MFSD3	113655	ENSG00000167700	0.00801718	0.798751	major facilitator superfamily domain containing 3 [Source:HGNC Symbol;Acc:HGNC:25157]
ILMN_1705064	NDEL1	81565	ENSG00000166579	0.0338393	0.834395	nudE neurodevelopment protein 1 like 1 [Source:HGNC Symbol;Acc:HGNC:17620]	ILMN_1733675	MPP1	4354	ENSG00000130830	0.0216435	0.766963	membrane palmitoylated protein 1 [Source:HGNC Symbol;Acc:HGNC:7219]	ILMN_1722673	PCDHB4	56131	ENSG00000081818	0.0218598	0.798981	protocadherin beta 4 [Source:HGNC Symbol;Acc:HGNC:8689]
ILMN_1815610	SYT12	91683	ENSG00000173227	0.049118	0.835247	synaptotagmin 12 [Source:HGNC Symbol;Acc:HGNC:18381]	ILMN_1668619	FAM234B	57613	ENSG00000084444	0.0364772	0.767122	family with sequence similarity 234 member B [Source:HGNC Symbol;Acc:HGNC:29288]	ILMN_2054213	MPHOSPH8	54737	ENSG00000196199	0.0412161	0.799727	M-phase phosphoprotein 8 [Source:HGNC Symbol;Acc:HGNC:29810]
ILMN_1713235	NA	NA	NA	0.0390097	0.836543	NA	ILMN_1701483	SYP	6855	ENSG00000102003	0.049632	0.767617	synaptophysin [Source:HGNC Symbol;Acc:HGNC:11506]	ILMN_1654385	ASB13	79754	ENSG00000196372	0.0111395	0.800037	ankyrin repeat and SOCS box containing 13 [Source:HGNC Symbol;Acc:HGNC:19765]
ILMN_1694057	EIF3K	27335	ENSG00000178982; ENSG00000282986	0.0279566	0.837205	eukaryotic translation initiation factor 3 subunit K [Source:HGNC Symbol;Acc:HGNC:24656]	ILMN_1653161	SNCG	6623	ENSG00000173267	0.0376694	0.767958	synuclein gamma [Source:HGNC Symbol;Acc:HGNC:11141]	ILMN_1715189	LHX6	26468	ENSG00000106852	0.0360094	0.800081	LIM homeobox 6 [Source:HGNC Symbol;Acc:HGNC:21735]
ILMN_1741204	KLHDC2	23588	ENSG00000165516	0.0216084	0.837243	kelch domain containing 2 [Source:HGNC Symbol;Acc:HGNC:20231]	ILMN_1691648	TRO	7216	ENSG00000067445	0.00717702	0.768987	trophinin [Source:HGNC Symbol;Acc:HGNC:12326]	ILMN_1658081	FRMPD2	143162	ENSG00000170324	0.0424528	0.800635	FERM and PDZ domain containing 2 [Source:HGNC Symbol;Acc:HGNC:28572]
ILMN_1687279	DHPS	1725	ENSG00000095059	0.0228409	0.83798	deoxyhypusine synthase [Source:HGNC Symbol;Acc:HGNC:2869]	ILMN_1773307	NAP1L5	266812	ENSG00000177432	0.0388123	0.769109	nucleosome assembly protein 1 like 5 [Source:HGNC Symbol;Acc:HGNC:19968]	ILMN_1692133	ZNF226	7769	ENSG00000167380	0.0111396	0.800929	zinc finger protein 226 [Source:HGNC Symbol;Acc:HGNC:13019]
ILMN_1806147	GNG3	2785	ENSG00000162188	0.0338393	0.839544	G protein subunit gamma 3 [Source:HGNC Symbol;Acc:HGNC:4405]	ILMN_2355831	FHL2	2274	ENSG00000115641	0.0296116	0.769966	four and a half LIM domains 2 [Source:HGNC Symbol;Acc:HGNC:3703]	ILMN_1771964	GSTA4	2941	ENSG00000170899	0.0361714	0.801109	glutathione S-transferase alpha 4 [Source:HGNC Symbol;Acc:HGNC:4629]
ILMN_1677919	GMPR2	51292	ENSG00000100938	0.0298194	0.840096	guanosine monophosphate reductase 2 [Source:HGNC Symbol;Acc:HGNC:4377]	ILMN_2359601	CAMK2G	818	ENSG00000148660	0.0271535	0.770002	calcium/calmodulin dependent protein kinase II gamma [Source:HGNC Symbol;Acc:HGNC:1463]	ILMN_1760503	ZBBX	79740	ENSG00000169064	0.026221	0.801185	zinc finger B-box domain containing [Source:HGNC Symbol;Acc:HGNC:26245]
ILMN_2227757	PCDHB2	56133	ENSG00000112852	0.0182757	0.840255	protocadherin beta 2 [Source:HGNC Symbol;Acc:HGNC:8687]	ILMN_1800739	SPINT2	10653	ENSG00000167642	0.0402909	0.772589	serine peptidase inhibitor, Kunitz type 2 [Source:HGNC Symbol;Acc:HGNC:11247]	ILMN_1665357	EPS15	2060	ENSG00000085832	0.00317986	0.803184	epidermal growth factor receptor pathway substrate 15 [Source:HGNC Symbol;Acc:HGNC:3419]
ILMN_1782579	IMMT	10989	ENSG00000132305	0.0406516	0.840443	inner membrane mitochondrial protein [Source:HGNC Symbol;Acc:HGNC:6047]	ILMN_1809095	TCERG1L	256536	ENSG00000176769	0.0116077	0.772911	transcription elongation regulator 1 like [Source:HGNC Symbol;Acc:HGNC:23533]	ILMN_1667298	LYRM9	201229	ENSG00000232859	0.0357756	0.803454	LYR motif containing 9 [Source:HGNC Symbol;Acc:HGNC:27314]
ILMN_1777765	C12orf10	60314	ENSG00000139637	0.0188949	0.841045	chromosome 12 open reading frame 10 [Source:HGNC Symbol;Acc:HGNC:17590]	ILMN_1774265	C2orf82	389084	ENSG00000182600	0.0172329	0.772916	chromosome 2 open reading frame 82 [Source:HGNC Symbol;Acc:HGNC:33763]	ILMN_1801378	COQ3	51805	ENSG00000132423	0.0127917	0.803555	coenzyme Q3, methyltransferase [Source:HGNC Symbol;Acc:HGNC:18175]
ILMN_2409642	TRO	7216	ENSG00000067445	0.0216084	0.841112	trophinin [Source:HGNC Symbol;Acc:HGNC:12326]	ILMN_1815610	SYT12	91683	ENSG00000173227	0.00965526	0.773472	synaptotagmin 12 [Source:HGNC Symbol;Acc:HGNC:18381]	ILMN_1691048	SLC22A18AS	5003	ENSG00000254827; ENSG00000274454	0.0285268	0.803632	solute carrier family 22 member 18 antisense [Source:HGNC Symbol;Acc:HGNC:10965]
ILMN_2103720	MRPL15	29088	ENSG00000137547	0.0419432	0.841552	mitochondrial ribosomal protein L15 [Source:HGNC Symbol;Acc:HGNC:14054]	ILMN_1694810	PANX2	56666	ENSG00000073150	0.0174639	0.774256	pannexin 2 [Source:HGNC Symbol;Acc:HGNC:8600]	ILMN_1790575	METTL13	51603	ENSG00000010165	0.0327645	0.803745	methyltransferase like 13 [Source:HGNC Symbol;Acc:HGNC:24248]
ILMN_1703205	EDN3	1908	ENSG00000124205	0.0273088	0.842597	endothelin 3 [Source:HGNC Symbol;Acc:HGNC:3178]	ILMN_1712660	PDZD7	79955	ENSG00000186862	0.0215123	0.774454	PDZ domain containing 7 [Source:HGNC Symbol;Acc:HGNC:26257]	ILMN_1665437	CYP2E1	1571	ENSG00000130649	0.00536016	0.803877	cytochrome P450 family 2 subfamily E member 1 [Source:HGNC Symbol;Acc:HGNC:2631]
ILMN_1813938	CHCHD4	131474	ENSG00000163528	0.0170817	0.842782	coiled-coil-helix-coiled-coil-helix domain containing 4 [Source:HGNC Symbol;Acc:HGNC:26467]	ILMN_1802627	PSMG3	84262	ENSG00000157778	0.00893789	0.774755	proteasome assembly chaperone 3 [Source:HGNC Symbol;Acc:HGNC:22420]	ILMN_1664537	USP11	8237	ENSG00000102226	0.0426199	0.803888	ubiquitin specific peptidase 11 [Source:HGNC Symbol;Acc:HGNC:12609]
ILMN_2392635	ABCF1	23	ENSG00000225989; ENSG00000232169; ENSG00000204574; ENSG00000206490; ENSG00000236149; ENSG00000236342; ENSG00000231129	0.0366386	0.84345	ATP binding cassette subfamily F member 1 [Source:HGNC Symbol;Acc:HGNC:70]	ILMN_2240923	CACNB1	782	ENSG00000067191	0.0472086	0.775087	calcium voltage-gated channel auxiliary subunit beta 1 [Source:HGNC Symbol;Acc:HGNC:1401]	ILMN_1708983	CASC1	55259	ENSG00000118307	0.0287612	0.804677	cancer susceptibility 1 [Source:HGNC Symbol;Acc:HGNC:29599]
ILMN_1684271	ACBD6	84320; 100527964	ENSG00000230124	0.0182757	0.843948	acyl-CoA binding domain containing 6 [Source:HGNC Symbol;Acc:HGNC:23339]	ILMN_1722834	RGS12	6002	ENSG00000159788	0.047439	0.776083	regulator of G protein signaling 12 [Source:HGNC Symbol;Acc:HGNC:9994]	ILMN_1769789	MLIP	90523	ENSG00000146147	0.0366017	0.804862	muscular LMNA interacting protein [Source:HGNC Symbol;Acc:HGNC:21355]
ILMN_1735735	KATNB1	10300	ENSG00000140854	0.0239296	0.844659	katanin regulatory subunit B1 [Source:HGNC Symbol;Acc:HGNC:6217]	ILMN_2343097	NCALD	83988	ENSG00000104490	0.00506205	0.776477	neurocalcin delta [Source:HGNC Symbol;Acc:HGNC:7655]	ILMN_1763264	MRPL2	51069	ENSG00000112651	5.51723e-05	0.805164	mitochondrial ribosomal protein L2 [Source:HGNC Symbol;Acc:HGNC:14056]
ILMN_2377459	CYTH2	9266	ENSG00000105443	0.0371989	0.845322	cytohesin 2 [Source:HGNC Symbol;Acc:HGNC:9502]	ILMN_1656145	GOT1	2805	ENSG00000120053	0.0492752	0.776619	glutamic-oxaloacetic transaminase 1 [Source:HGNC Symbol;Acc:HGNC:4432]	ILMN_2393169	THOC5	8563	ENSG00000100296	0.0120598	0.805219	THO complex 5 [Source:HGNC Symbol;Acc:HGNC:19074]
ILMN_2341467	PARL	55486	ENSG00000175193	0.0140188	0.846021	presenilin associated rhomboid like [Source:HGNC Symbol;Acc:HGNC:18253]	ILMN_1790352	PIGZ	80235	ENSG00000119227	0.0150511	0.776818	phosphatidylinositol glycan anchor biosynthesis class Z [Source:HGNC Symbol;Acc:HGNC:30596]	ILMN_1813344	NDUFAF5	79133	ENSG00000101247	0.00549359	0.805287	NADH:ubiquinone oxidoreductase complex assembly factor 5 [Source:HGNC Symbol;Acc:HGNC:15899]
ILMN_1706935	CCDC136	64753	ENSG00000128596	0.0462552	0.846559	coiled-coil domain containing 136 [Source:HGNC Symbol;Acc:HGNC:22225]	ILMN_1771026	GARS	2617	ENSG00000106105	0.0281836	0.777053	glycyl-tRNA synthetase [Source:HGNC Symbol;Acc:HGNC:4162]	ILMN_1668249	LMF1	64788	ENSG00000103227	0.0215071	0.80561	lipase maturation factor 1 [Source:HGNC Symbol;Acc:HGNC:14154]
ILMN_2081335	COA1	55744	ENSG00000106603	0.0453588	0.84661	cytochrome c oxidase assembly factor 1 homolog [Source:HGNC Symbol;Acc:HGNC:21868]	ILMN_1797362	LIMK1	3984	ENSG00000106683	0.00542611	0.77713	LIM domain kinase 1 [Source:HGNC Symbol;Acc:HGNC:6613]	ILMN_2198594	RFPL1S	NA	ENSG00000225465	0.0113313	0.80598	RFPL1 antisense RNA 1 [Source:HGNC Symbol;Acc:HGNC:9978]
ILMN_1711208	CELSR2	1952	ENSG00000143126	0.0372719	0.846828	cadherin EGF LAG seven-pass G-type receptor 2 [Source:HGNC Symbol;Acc:HGNC:3231]	ILMN_1793615	ME3	10873	ENSG00000151376	0.0365355	0.777655	malic enzyme 3 [Source:HGNC Symbol;Acc:HGNC:6985]	ILMN_2363273	ZNF226	7769	ENSG00000167380	0.0411896	0.806065	zinc finger protein 226 [Source:HGNC Symbol;Acc:HGNC:13019]
ILMN_1714278	MSANTD3	91283	ENSG00000066697	0.0451546	0.848766	Myb/SANT DNA binding domain containing 3 [Source:HGNC Symbol;Acc:HGNC:23370]	ILMN_2399694	NOMO1; NOMO2; NOMO3	23420; 283820; 408050	ENSG00000274779; ENSG00000185164; ENSG00000103226; ENSG00000278087	0.00616028	0.777898	NODAL modulator 1 [Source:HGNC Symbol;Acc:HGNC:30060]; NODAL modulator 2 [Source:HGNC Symbol;Acc:HGNC:22652]; NODAL modulator 3 [Source:HGNC Symbol;Acc:HGNC:25242]	ILMN_1700306	OCIAD2	132299	ENSG00000145247	0.0278326	0.807586	OCIA domain containing 2 [Source:HGNC Symbol;Acc:HGNC:28685]
ILMN_1740772	APBB3	10307	ENSG00000113108	0.0262609	0.849026	amyloid beta precursor protein binding family B member 3 [Source:HGNC Symbol;Acc:HGNC:20708]	ILMN_1784427	MYH7B	57644	ENSG00000078814	0.00207179	0.777983	myosin heavy chain 7B [Source:HGNC Symbol;Acc:HGNC:15906]	ILMN_1774432	DTD1	92675	ENSG00000125821	0.0178356	0.807903	D-tyrosyl-tRNA deacylase 1 [Source:HGNC Symbol;Acc:HGNC:16219]
ILMN_1783337	DECR2	26063	ENSG00000274296; ENSG00000242612	0.0216084	0.849628	2,4-dienoyl-CoA reductase 2 [Source:HGNC Symbol;Acc:HGNC:2754]	ILMN_1665437	CYP2E1	1571	ENSG00000130649	0.00683565	0.778102	cytochrome P450 family 2 subfamily E member 1 [Source:HGNC Symbol;Acc:HGNC:2631]	ILMN_2223350	SPRYD7	57213	ENSG00000123178	0.0351005	0.808477	SPRY domain containing 7 [Source:HGNC Symbol;Acc:HGNC:14297]
ILMN_1792726	TDRKH	11022	ENSG00000182134	0.049388	0.849798	tudor and KH domain containing [Source:HGNC Symbol;Acc:HGNC:11713]	ILMN_1741156	ARMCX5	64860	ENSG00000125962	0.0251887	0.778735	armadillo repeat containing, X-linked 5 [Source:HGNC Symbol;Acc:HGNC:25772]	ILMN_1652409	SPATA7	55812	ENSG00000042317	0.00782907	0.809692	spermatogenesis associated 7 [Source:HGNC Symbol;Acc:HGNC:20423]
ILMN_2320513	APBB3	10307	ENSG00000113108	0.0322439	0.849842	amyloid beta precursor protein binding family B member 3 [Source:HGNC Symbol;Acc:HGNC:20708]	ILMN_1694799	PIAS2	9063	ENSG00000078043	0.0412237	0.779621	protein inhibitor of activated STAT 2 [Source:HGNC Symbol;Acc:HGNC:17311]	ILMN_1739156	DOPEY1	23033	ENSG00000083097	0.0486463	0.809944	dopey family member 1 [Source:HGNC Symbol;Acc:HGNC:21194]
ILMN_1731354	PARL	55486	ENSG00000175193	0.0170817	0.850753	presenilin associated rhomboid like [Source:HGNC Symbol;Acc:HGNC:18253]	ILMN_1787705	ATP6V1B2	526	ENSG00000147416	0.0457366	0.780257	ATPase H+ transporting V1 subunit B2 [Source:HGNC Symbol;Acc:HGNC:854]	ILMN_1695821	ACTR1B	10120	ENSG00000115073	0.0168278	0.811455	ARP1 actin related protein 1 homolog B [Source:HGNC Symbol;Acc:HGNC:168]
ILMN_1719392	FH	2271	ENSG00000091483	0.01598	0.851603	fumarate hydratase [Source:HGNC Symbol;Acc:HGNC:3700]	ILMN_1751887	PREP	5550	ENSG00000085377	0.0292099	0.780795	prolyl endopeptidase [Source:HGNC Symbol;Acc:HGNC:9358]	ILMN_2399694	NOMO1; NOMO2; NOMO3	23420; 283820; 408050	ENSG00000274779; ENSG00000185164; ENSG00000103226; ENSG00000278087	0.00642534	0.81183	NODAL modulator 1 [Source:HGNC Symbol;Acc:HGNC:30060]; NODAL modulator 2 [Source:HGNC Symbol;Acc:HGNC:22652]; NODAL modulator 3 [Source:HGNC Symbol;Acc:HGNC:25242]
ILMN_1791949	PGBD1	84547	ENSG00000137338	0.0392194	0.851801	piggyBac transposable element derived 1 [Source:HGNC Symbol;Acc:HGNC:19398]	ILMN_1760160	STX1A	6804	ENSG00000106089	0.0265911	0.781302	syntaxin 1A [Source:HGNC Symbol;Acc:HGNC:11433]	ILMN_1713235	NA	NA	NA	0.0218842	0.811994	NA
ILMN_1810915	FAAH	2166	ENSG00000117480	0.0483715	0.85209	fatty acid amide hydrolase [Source:HGNC Symbol;Acc:HGNC:3553]	ILMN_1676728	DLK2	65989	ENSG00000171462	0.0116196	0.781417	delta like non-canonical Notch ligand 2 [Source:HGNC Symbol;Acc:HGNC:21113]	ILMN_1661622	TBC1D7	51256	ENSG00000145979	0.00852441	0.812184	TBC1 domain family member 7 [Source:HGNC Symbol;Acc:HGNC:21066]
ILMN_1687404	HCN1	348980	ENSG00000164588	0.0364907	0.852132	hyperpolarization activated cyclic nucleotide gated potassium channel 1 [Source:HGNC Symbol;Acc:HGNC:4845]	ILMN_1771622	CALY	50632	ENSG00000130643	0.0205103	0.781801	calcyon neuron specific vesicular protein [Source:HGNC Symbol;Acc:HGNC:17938]	ILMN_1698533	IDH3A	3419	ENSG00000166411	0.0100153	0.812801	isocitrate dehydrogenase 3 (NAD(+)) alpha [Source:HGNC Symbol;Acc:HGNC:5384]
ILMN_1770623	CCNQ	92002	ENSG00000262919	0.0487687	0.852863	cyclin Q [Source:HGNC Symbol;Acc:HGNC:28434]	ILMN_1674759	LPCAT4	254531	ENSG00000176454	0.0239803	0.78184	lysophosphatidylcholine acyltransferase 4 [Source:HGNC Symbol;Acc:HGNC:30059]	ILMN_2099487	LYRM9	201229	ENSG00000232859	0.0472338	0.81314	LYR motif containing 9 [Source:HGNC Symbol;Acc:HGNC:27314]
ILMN_1790741	RNF126	55658	ENSG00000070423	0.0371989	0.852867	ring finger protein 126 [Source:HGNC Symbol;Acc:HGNC:21151]	ILMN_1758924	LRFN2	57497	ENSG00000156564	0.0185925	0.783077	leucine rich repeat and fibronectin type III domain containing 2 [Source:HGNC Symbol;Acc:HGNC:21226]	ILMN_1724376	ERLEC1	27248	ENSG00000068912	0.00984933	0.813173	endoplasmic reticulum lectin 1 [Source:HGNC Symbol;Acc:HGNC:25222]
ILMN_1804629	TPK1	27010	ENSG00000196511	0.030377	0.854278	thiamin pyrophosphokinase 1 [Source:HGNC Symbol;Acc:HGNC:17358]	ILMN_2173451	GPI	2821	ENSG00000105220	0.0314216	0.783339	glucose-6-phosphate isomerase [Source:HGNC Symbol;Acc:HGNC:4458]	ILMN_2350607	NDUFAF5	79133	ENSG00000101247	0.0279638	0.813336	NADH:ubiquinone oxidoreductase complex assembly factor 5 [Source:HGNC Symbol;Acc:HGNC:15899]
ILMN_1676749	MAATS1	89876	ENSG00000183833	0.0451546	0.854479	MYCBP associated and testis expressed 1 [Source:HGNC Symbol;Acc:HGNC:24010]	ILMN_1718783	EXTL1	2134	ENSG00000158008	0.0142459	0.783438	exostosin like glycosyltransferase 1 [Source:HGNC Symbol;Acc:HGNC:3515]	ILMN_2341229	CD34	947	ENSG00000174059	0.033456	0.813437	CD34 molecule [Source:HGNC Symbol;Acc:HGNC:1662]
ILMN_1750880	AMN1	196394	ENSG00000151743	0.0484656	0.855827	antagonist of mitotic exit network 1 homolog [Source:HGNC Symbol;Acc:HGNC:27281]	ILMN_1691048	SLC22A18AS	5003	ENSG00000254827; ENSG00000274454	0.0115721	0.784621	solute carrier family 22 member 18 antisense [Source:HGNC Symbol;Acc:HGNC:10965]	ILMN_1759801	DPP8	54878	ENSG00000074603	0.0193118	0.813518	dipeptidyl peptidase 8 [Source:HGNC Symbol;Acc:HGNC:16490]
ILMN_1779353	PUS7	54517	ENSG00000091127	0.0437775	0.855901	pseudouridylate synthase 7 (putative) [Source:HGNC Symbol;Acc:HGNC:26033]	ILMN_1667883	THOC5	8563	ENSG00000100296	0.00561616	0.785002	THO complex 5 [Source:HGNC Symbol;Acc:HGNC:19074]	ILMN_1714121	PRMT8	56341	ENSG00000111218	0.0246484	0.813609	protein arginine methyltransferase 8 [Source:HGNC Symbol;Acc:HGNC:5188]
ILMN_1789419	EXOC3	11336	ENSG00000180104	0.049118	0.857658	exocyst complex component 3 [Source:HGNC Symbol;Acc:HGNC:30378]	ILMN_1731137	TXNDC9	10190	ENSG00000115514	0.0338655	0.78503	thioredoxin domain containing 9 [Source:HGNC Symbol;Acc:HGNC:24110]	ILMN_1747935	GOLGB1	2804	ENSG00000173230	0.0455136	0.815472	golgin B1 [Source:HGNC Symbol;Acc:HGNC:4429]
ILMN_1802706	IDH3G	3421	ENSG00000067829	0.0338149	0.857761	isocitrate dehydrogenase 3 (NAD(+)) gamma [Source:HGNC Symbol;Acc:HGNC:5386]	ILMN_1777644	INPP5J	27124	ENSG00000185133	0.0119532	0.785792	inositol polyphosphate-5-phosphatase J [Source:HGNC Symbol;Acc:HGNC:8956]	ILMN_1728540	FUNDC1	139341	ENSG00000069509	0.00321588	0.81548	FUN14 domain containing 1 [Source:HGNC Symbol;Acc:HGNC:28746]
ILMN_1718023	APEH	327	ENSG00000164062	0.030377	0.858109	acylaminoacyl-peptide hydrolase [Source:HGNC Symbol;Acc:HGNC:586]	ILMN_1684694	ANK1	286	ENSG00000029534	0.0405789	0.785966	ankyrin 1 [Source:HGNC Symbol;Acc:HGNC:492]	ILMN_1698395	GNB5	10681	ENSG00000069966	0.0338355	0.815868	G protein subunit beta 5 [Source:HGNC Symbol;Acc:HGNC:4401]
ILMN_1699610	CCT6B	10693	ENSG00000132141	0.0337948	0.859524	chaperonin containing TCP1 subunit 6B [Source:HGNC Symbol;Acc:HGNC:1621]	ILMN_1727271	WARS	7453	ENSG00000140105	0.00833949	0.786161	tryptophanyl-tRNA synthetase [Source:HGNC Symbol;Acc:HGNC:12729]	ILMN_2412139	CABYR	26256	ENSG00000154040	0.0146554	0.816055	calcium binding tyrosine phosphorylation regulated [Source:HGNC Symbol;Acc:HGNC:15569]
ILMN_1697820	HINT2	84681	ENSG00000137133	0.0338008	0.859798	histidine triad nucleotide binding protein 2 [Source:HGNC Symbol;Acc:HGNC:18344]	ILMN_1712506	DPP6	1804	ENSG00000130226; ENSG00000282974	0.031463	0.786616	dipeptidyl peptidase like 6 [Source:HGNC Symbol;Acc:HGNC:3010]	ILMN_1744968	KCNAB1	7881	ENSG00000169282	0.000164047	0.816716	potassium voltage-gated channel subfamily A member regulatory beta subunit 1 [Source:HGNC Symbol;Acc:HGNC:6228]
ILMN_1654217	MPP2	4355	ENSG00000108852	0.0483645	0.860032	membrane palmitoylated protein 2 [Source:HGNC Symbol;Acc:HGNC:7220]	ILMN_1779470	ABCG4	64137	ENSG00000172350	0.0275646	0.787242	ATP binding cassette subfamily G member 4 [Source:HGNC Symbol;Acc:HGNC:13884]	ILMN_1690040	TM7SF2	7108	ENSG00000149809	0.00769643	0.817015	transmembrane 7 superfamily member 2 [Source:HGNC Symbol;Acc:HGNC:11863]
ILMN_2312732	DPP8	54878	ENSG00000074603	0.0371989	0.861203	dipeptidyl peptidase 8 [Source:HGNC Symbol;Acc:HGNC:16490]	ILMN_1723626	APBA2	321	ENSG00000034053; ENSG00000276495	0.0160776	0.787446	amyloid beta precursor protein binding family A member 2 [Source:HGNC Symbol;Acc:HGNC:579]	ILMN_1683888	SRP72	6731	ENSG00000174780	0.0176483	0.817062	signal recognition particle 72 [Source:HGNC Symbol;Acc:HGNC:11303]
ILMN_1765419	GPLD1	2822	ENSG00000112293	0.0250891	0.861762	glycosylphosphatidylinositol specific phospholipase D1 [Source:HGNC Symbol;Acc:HGNC:4459]	ILMN_1732555	B4GALT6	9331	ENSG00000118276	0.0142628	0.787596	beta-1,4-galactosyltransferase 6 [Source:HGNC Symbol;Acc:HGNC:929]	ILMN_1708204	COPG1	22820	ENSG00000181789	0.0301138	0.817339	coatomer protein complex subunit gamma 1 [Source:HGNC Symbol;Acc:HGNC:2236]
ILMN_2073592	CAND2	23066	ENSG00000144712	0.0170817	0.862046	cullin associated and neddylation dissociated 2 (putative) [Source:HGNC Symbol;Acc:HGNC:30689]	ILMN_1693233	KIAA0513	9764	ENSG00000135709	0.028738	0.78808	KIAA0513 [Source:HGNC Symbol;Acc:HGNC:29058]	ILMN_1796497	IPCEF1	26034	ENSG00000074706	0.0175041	0.818035	interaction protein for cytohesin exchange factors 1 [Source:HGNC Symbol;Acc:HGNC:21204]
ILMN_1683462	GSS	2937	ENSG00000100983	0.0216084	0.862183	glutathione synthetase [Source:HGNC Symbol;Acc:HGNC:4624]	ILMN_1657797	FIBP	9158	ENSG00000172500	0.00175537	0.788184	FGF1 intracellular binding protein [Source:HGNC Symbol;Acc:HGNC:3705]	ILMN_1652722	C14orf2	9556	ENSG00000156411	0.0418147	0.818183	chromosome 14 open reading frame 2 [Source:HGNC Symbol;Acc:HGNC:1188]
ILMN_1674560	GBA2	57704	ENSG00000070610	0.0266566	0.862912	glucosylceramidase beta 2 [Source:HGNC Symbol;Acc:HGNC:18986]	ILMN_1785010	TPTE2	93492	ENSG00000132958	0.0374291	0.788603	transmembrane phosphoinositide 3-phosphatase and tensin homolog 2 [Source:HGNC Symbol;Acc:HGNC:17299]	ILMN_1805481	TRMT11	60487	ENSG00000066651	0.0217649	0.81834	tRNA methyltransferase 11 homolog [Source:HGNC Symbol;Acc:HGNC:21080]
ILMN_1803813	ASTE1	28990	ENSG00000034533	0.0362143	0.863434	asteroid homolog 1 [Source:HGNC Symbol;Acc:HGNC:25021]	ILMN_1753345	SCAMP5	192683	ENSG00000198794	0.0220631	0.788682	secretory carrier membrane protein 5 [Source:HGNC Symbol;Acc:HGNC:30386]	ILMN_1792726	TDRKH	11022	ENSG00000182134	0.0078846	0.818927	tudor and KH domain containing [Source:HGNC Symbol;Acc:HGNC:11713]
ILMN_1813236	C6orf136	221545	ENSG00000204564; ENSG00000237100; ENSG00000224120; ENSG00000237012; ENSG00000233641; ENSG00000206487; ENSG00000233164	0.0335311	0.863867	chromosome 6 open reading frame 136 [Source:HGNC Symbol;Acc:HGNC:21301]	ILMN_1795826	ATP6V0D1	9114	ENSG00000159720	0.0388421	0.788797	ATPase H+ transporting V0 subunit d1 [Source:HGNC Symbol;Acc:HGNC:13724]	ILMN_1762003	SEC62	7095	ENSG00000008952	0.0430137	0.819143	SEC62 homolog, preprotein translocation factor [Source:HGNC Symbol;Acc:HGNC:11846]
ILMN_1669607	PHKG2	5261	ENSG00000156873	0.0426348	0.864391	phosphorylase kinase catalytic subunit gamma 2 [Source:HGNC Symbol;Acc:HGNC:8931]	ILMN_1706935	CCDC136	64753	ENSG00000128596	0.0023951	0.789061	coiled-coil domain containing 136 [Source:HGNC Symbol;Acc:HGNC:22225]	ILMN_1795678	POLR3C	10623	ENSG00000186141	0.00686104	0.819478	RNA polymerase III subunit C [Source:HGNC Symbol;Acc:HGNC:30076]
ILMN_1734608	ZNF77	58492	ENSG00000175691	0.0120524	0.864885	zinc finger protein 77 [Source:HGNC Symbol;Acc:HGNC:13150]	ILMN_1784300	TUBA4A	7277	ENSG00000127824	0.0300016	0.789187	tubulin alpha 4a [Source:HGNC Symbol;Acc:HGNC:12407]	ILMN_1735347	MCEE	84693	ENSG00000124370	0.0392034	0.819596	methylmalonyl-CoA epimerase [Source:HGNC Symbol;Acc:HGNC:16732]
ILMN_1711023	CDK5RAP1	51654	ENSG00000101391	0.0170817	0.864902	CDK5 regulatory subunit associated protein 1 [Source:HGNC Symbol;Acc:HGNC:15880]	ILMN_1777765	C12orf10	60314	ENSG00000139637	0.00052989	0.789541	chromosome 12 open reading frame 10 [Source:HGNC Symbol;Acc:HGNC:17590]	ILMN_2103547	GOLGA8B; MIR1233-2	440270; 100422845	ENSG00000215252; ENSG00000221065	0.0201542	0.819626	golgin A8 family member B [Source:HGNC Symbol;Acc:HGNC:31973]; microRNA 1233-2 [Source:HGNC Symbol;Acc:HGNC:38277]
ILMN_1675709	ARFGAP1	55738	ENSG00000101199	0.0239296	0.866283	ADP ribosylation factor GTPase activating protein 1 [Source:HGNC Symbol;Acc:HGNC:15852]	ILMN_1769545	PRPF19	27339	ENSG00000110107	0.0190645	0.790146	pre-mRNA processing factor 19 [Source:HGNC Symbol;Acc:HGNC:17896]	ILMN_1775269	EID1	23741	ENSG00000255302	0.030787	0.819706	EP300 interacting inhibitor of differentiation 1 [Source:HGNC Symbol;Acc:HGNC:1191]
ILMN_1721713	EXOSC9	5393	ENSG00000123737	0.035803	0.866444	exosome component 9 [Source:HGNC Symbol;Acc:HGNC:9137]	ILMN_2411139	FIBP	9158	ENSG00000172500	0.0403639	0.790632	FGF1 intracellular binding protein [Source:HGNC Symbol;Acc:HGNC:3705]	ILMN_1691237	CAP2	10486	ENSG00000112186	0.0291405	0.820133	cyclase associated actin cytoskeleton regulatory protein 2 [Source:HGNC Symbol;Acc:HGNC:20039]
ILMN_1790978	ATG7	10533	ENSG00000197548	0.0239117	0.866883	autophagy related 7 [Source:HGNC Symbol;Acc:HGNC:16935]	ILMN_2211672	TSNAX	7257	ENSG00000116918	0.0299737	0.790761	translin associated factor X [Source:HGNC Symbol;Acc:HGNC:12380]	ILMN_2081335	COA1	55744	ENSG00000106603	0.00615803	0.820336	cytochrome c oxidase assembly factor 1 homolog [Source:HGNC Symbol;Acc:HGNC:21868]
ILMN_1697286	SF3A1	10291	ENSG00000099995	0.032614	0.867242	splicing factor 3a subunit 1 [Source:HGNC Symbol;Acc:HGNC:10765]	ILMN_1769492	CACNG2	10369	ENSG00000166862	0.0213696	0.791057	calcium voltage-gated channel auxiliary subunit gamma 2 [Source:HGNC Symbol;Acc:HGNC:1406]	ILMN_1752117	PIP4P2	55529	ENSG00000155099	0.0226281	0.822167	phosphatidylinositol-4,5-bisphosphate 4-phosphatase 2 [Source:HGNC Symbol;Acc:HGNC:25452]
ILMN_1683576	MAGED2; SNORA11	10916; 677799	ENSG00000102316; ENSG00000221716	0.035803	0.867352	MAGE family member D2 [Source:HGNC Symbol;Acc:HGNC:16353]; small nucleolar RNA, H/ACA box 11 [Source:HGNC Symbol;Acc:HGNC:32599]	ILMN_1700628	DDX24	57062	ENSG00000273761; ENSG00000089737	0.0327801	0.792212	DEAD-box helicase 24 [Source:HGNC Symbol;Acc:HGNC:13266]	ILMN_1795383	RPUSD3	285367	ENSG00000156990	0.0404403	0.822677	RNA pseudouridylate synthase domain containing 3 [Source:HGNC Symbol;Acc:HGNC:28437]
ILMN_1695731	TUBG1	7283	ENSG00000131462	0.0460214	0.868342	tubulin gamma 1 [Source:HGNC Symbol;Acc:HGNC:12417]	ILMN_2134062	ALKBH3	221120	ENSG00000166199	0.0178535	0.792317	alkB homolog 3, alpha-ketoglutaratedependent dioxygenase [Source:HGNC Symbol;Acc:HGNC:30141]	ILMN_2134062	ALKBH3	221120	ENSG00000166199	0.00748822	0.822686	alkB homolog 3, alpha-ketoglutaratedependent dioxygenase [Source:HGNC Symbol;Acc:HGNC:30141]
ILMN_1671932	SAMM50	25813	ENSG00000100347	0.0170817	0.868512	SAMM50 sorting and assembly machinery component [Source:HGNC Symbol;Acc:HGNC:24276]	ILMN_1790575	METTL13	51603	ENSG00000010165	0.0107595	0.792618	methyltransferase like 13 [Source:HGNC Symbol;Acc:HGNC:24248]	ILMN_2227757	PCDHB2	56133	ENSG00000112852	0.0216416	0.823288	protocadherin beta 2 [Source:HGNC Symbol;Acc:HGNC:8687]
ILMN_1653599	ATP5D	513	ENSG00000099624	0.0249293	0.868614	ATP synthase, H+ transporting, mitochondrial F1 complex, delta subunit [Source:HGNC Symbol;Acc:HGNC:837]	ILMN_1679256	AP3B2	8120	ENSG00000103723	0.0174677	0.793215	adaptor related protein complex 3 beta 2 subunit [Source:HGNC Symbol;Acc:HGNC:567]	ILMN_1741204	KLHDC2	23588	ENSG00000165516	0.0108195	0.823602	kelch domain containing 2 [Source:HGNC Symbol;Acc:HGNC:20231]
ILMN_1724811	PARN	5073	ENSG00000274829; ENSG00000140694	0.0335311	0.86868	poly(A)-specific ribonuclease [Source:HGNC Symbol;Acc:HGNC:8609]	ILMN_1754921	FAM43B	163933	ENSG00000183114	0.0165558	0.793234	family with sequence similarity 43 member B [Source:HGNC Symbol;Acc:HGNC:31791]	ILMN_1733991	UBL7	84993	ENSG00000138629	0.0340884	0.824348	ubiquitin like 7 [Source:HGNC Symbol;Acc:HGNC:28221]
ILMN_1697585	ACTR6	64431	ENSG00000075089	0.0293357	0.868896	ARP6 actin related protein 6 homolog [Source:HGNC Symbol;Acc:HGNC:24025]	ILMN_2408938	LRRC20	55222	ENSG00000172731	0.0150636	0.793651	leucine rich repeat containing 20 [Source:HGNC Symbol;Acc:HGNC:23421]	ILMN_2192385	TTC19	54902	ENSG00000011295	0.0434582	0.824727	tetratricopeptide repeat domain 19 [Source:HGNC Symbol;Acc:HGNC:26006]
ILMN_1813837	SPACA9	11092	ENSG00000165698	0.0392194	0.869068	sperm acrosome associated 9 [Source:HGNC Symbol;Acc:HGNC:1367]	ILMN_2073157	AMY2B	280	ENSG00000240038	0.0465801	0.79378	amylase, alpha 2B (pancreatic) [Source:HGNC Symbol;Acc:HGNC:478]	ILMN_1791006	AHI1	54806	ENSG00000135541	0.0336568	0.824878	Abelson helper integration site 1 [Source:HGNC Symbol;Acc:HGNC:21575]
ILMN_1698072	PITRM1	10531	ENSG00000107959	0.0474139	0.869406	pitrilysin metallopeptidase 1 [Source:HGNC Symbol;Acc:HGNC:17663]	ILMN_1690040	TM7SF2	7108	ENSG00000149809	0.00457923	0.793868	transmembrane 7 superfamily member 2 [Source:HGNC Symbol;Acc:HGNC:11863]	ILMN_1763460	SNU13	4809	ENSG00000100138	0.00858507	0.825829	small nuclear ribonucleoprotein 13 [Source:HGNC Symbol;Acc:HGNC:7819]
ILMN_2324162	SLC45A1	50651	ENSG00000162426	0.0400319	0.869657	solute carrier family 45 member 1 [Source:HGNC Symbol;Acc:HGNC:17939]	ILMN_1737162	LGI3	203190	ENSG00000168481	0.0449882	0.794333	leucine rich repeat LGI family member 3 [Source:HGNC Symbol;Acc:HGNC:18711]	ILMN_2365595	GMPR2	51292	ENSG00000100938	0.0245314	0.826115	guanosine monophosphate reductase 2 [Source:HGNC Symbol;Acc:HGNC:4377]
ILMN_1671494	USP5	8078	ENSG00000111667	0.0338008	0.870246	ubiquitin specific peptidase 5 [Source:HGNC Symbol;Acc:HGNC:12628]	ILMN_1653670	CUL3	8452	ENSG00000036257	0.0447461	0.795159	cullin 3 [Source:HGNC Symbol;Acc:HGNC:2553]	ILMN_2179018	NDUFAB1	4706	ENSG00000004779	0.0326321	0.82634	NADH:ubiquinone oxidoreductase subunit AB1 [Source:HGNC Symbol;Acc:HGNC:7694]
ILMN_1769637	RNMT	8731	ENSG00000101654	0.0400319	0.871221	RNA guanine-7 methyltransferase [Source:HGNC Symbol;Acc:HGNC:10075]	ILMN_1813746	CORO2A	7464	ENSG00000106789	0.0143586	0.795193	coronin 2A [Source:HGNC Symbol;Acc:HGNC:2255]	ILMN_2122953	CISD1	55847	ENSG00000122873	0.0352885	0.8266	CDGSH iron sulfur domain 1 [Source:HGNC Symbol;Acc:HGNC:30880]
ILMN_1712432	PSMD2	5708	ENSG00000175166	0.032145	0.871868	proteasome 26S subunit, non-ATPase 2 [Source:HGNC Symbol;Acc:HGNC:9559]	ILMN_2192385	TTC19	54902	ENSG00000011295	0.0363155	0.795485	tetratricopeptide repeat domain 19 [Source:HGNC Symbol;Acc:HGNC:26006]	ILMN_1652806	ATP5J	522	ENSG00000154723	0.0479935	0.827261	ATP synthase, H+ transporting, mitochondrial Fo complex subunit F6 [Source:HGNC Symbol;Acc:HGNC:847]
ILMN_2401701	PCGF6	84108	ENSG00000156374	0.0388935	0.872539	polycomb group ring finger 6 [Source:HGNC Symbol;Acc:HGNC:21156]	ILMN_1725707	ATG16L1	55054	ENSG00000085978; ENSG00000281089	0.0103095	0.795569	autophagy related 16 like 1 [Source:HGNC Symbol;Acc:HGNC:21498]	ILMN_2148507	ANKRD13C	81573	ENSG00000118454	0.0307618	0.827581	ankyrin repeat domain 13C [Source:HGNC Symbol;Acc:HGNC:25374]
ILMN_1765684	C19orf70	125988	ENSG00000174917	0.0454158	0.873806	chromosome 19 open reading frame 70 [Source:HGNC Symbol;Acc:HGNC:33702]	ILMN_1812297	CYP26B1	56603	ENSG00000003137	0.0493844	0.795991	cytochrome P450 family 26 subfamily B member 1 [Source:HGNC Symbol;Acc:HGNC:20581]	ILMN_1734184	PLBD2	196463	ENSG00000151176	0.0128508	0.82894	phospholipase B domain containing 2 [Source:HGNC Symbol;Acc:HGNC:27283]
ILMN_1799103	SNRPB	6628	ENSG00000125835	0.0331144	0.874058	small nuclear ribonucleoprotein polypeptides B and B1 [Source:HGNC Symbol;Acc:HGNC:11153]	ILMN_1801378	COQ3	51805	ENSG00000132423	0.032319	0.796729	coenzyme Q3, methyltransferase [Source:HGNC Symbol;Acc:HGNC:18175]	ILMN_2311779	TMUB2	79089	ENSG00000168591	0.018812	0.829428	transmembrane and ubiquitin like domain containing 2 [Source:HGNC Symbol;Acc:HGNC:28459]
ILMN_2404454	NLE1	54475	ENSG00000073536	0.02609	0.874328	notchless homolog 1 [Source:HGNC Symbol;Acc:HGNC:19889]	ILMN_1669607	PHKG2	5261	ENSG00000156873	0.00153564	0.796854	phosphorylase kinase catalytic subunit gamma 2 [Source:HGNC Symbol;Acc:HGNC:8931]	ILMN_2064655	CXorf40A	91966	ENSG00000197620	0.0413382	0.829862	chromosome X open reading frame 40A [Source:HGNC Symbol;Acc:HGNC:28089]
ILMN_1739454	USP34	9736	ENSG00000115464	0.0356745	0.874734	ubiquitin specific peptidase 34 [Source:HGNC Symbol;Acc:HGNC:20066]	ILMN_1778425	DPP10	57628	ENSG00000175497	0.0282563	0.797426	dipeptidyl peptidase like 10 [Source:HGNC Symbol;Acc:HGNC:20823]	ILMN_1671191	UQCRC1	7384	ENSG00000010256	0.00395778	0.829951	ubiquinol-cytochrome c reductase core protein 1 [Source:HGNC Symbol;Acc:HGNC:12585]
ILMN_1763688	C17orf49; RNASEK-C17orf49	124944	ENSG00000258315; ENSG00000161939	0.0214014	0.875471	chromosome 17 open reading frame 49 [Source:HGNC Symbol;Acc:HGNC:28737]; RNASEK-C17orf49 readthrough [Source:HGNC Symbol;Acc:HGNC:44419]	ILMN_1652017	PPEF1	5475	ENSG00000086717	0.0155475	0.797854	protein phosphatase with EF-hand domain 1 [Source:HGNC Symbol;Acc:HGNC:9243]	ILMN_1813938	CHCHD4	131474	ENSG00000163528	0.000780006	0.830135	coiled-coil-helix-coiled-coil-helix domain containing 4 [Source:HGNC Symbol;Acc:HGNC:26467]
ILMN_2313821	AIFM1	9131	ENSG00000156709	0.0170817	0.875674	apoptosis inducing factor mitochondria associated 1 [Source:HGNC Symbol;Acc:HGNC:8768]	ILMN_1732772	PPME1	51400	ENSG00000214517	0.00460651	0.798031	protein phosphatase methylesterase 1 [Source:HGNC Symbol;Acc:HGNC:30178]	ILMN_1723626	APBA2	321	ENSG00000034053; ENSG00000276495	0.0234382	0.83017	amyloid beta precursor protein binding family A member 2 [Source:HGNC Symbol;Acc:HGNC:579]
ILMN_1808299	IQSEC1	9922	ENSG00000144711	0.0455093	0.875859	IQ motif and Sec7 domain 1 [Source:HGNC Symbol;Acc:HGNC:29112]	ILMN_1763523	HARS	3035	ENSG00000170445	0.015156	0.798576	histidyl-tRNA synthetase [Source:HGNC Symbol;Acc:HGNC:4816]	ILMN_1723886	ZFP2	80108	ENSG00000198939	0.0153605	0.830268	ZFP2 zinc finger protein [Source:HGNC Symbol;Acc:HGNC:26138]
ILMN_1656132	PNLDC1	154197	ENSG00000146453	0.0232606	0.876461	PARN like, ribonuclease domain containing 1 [Source:HGNC Symbol;Acc:HGNC:21185]	ILMN_1690523	LRRC20	55222	ENSG00000172731	0.00908384	0.798944	leucine rich repeat containing 20 [Source:HGNC Symbol;Acc:HGNC:23421]	ILMN_1750880	AMN1	196394	ENSG00000151743	0.00983505	0.8305	antagonist of mitotic exit network 1 homolog [Source:HGNC Symbol;Acc:HGNC:27281]
ILMN_1745807	TMEM62	80021	ENSG00000137842	0.0377272	0.876859	transmembrane protein 62 [Source:HGNC Symbol;Acc:HGNC:26269]	ILMN_2203588	MYL5	4636	ENSG00000215375	0.0411729	0.798979	myosin light chain 5 [Source:HGNC Symbol;Acc:HGNC:7586]	ILMN_1799128	SLC30A9	10463	ENSG00000014824	0.0296886	0.830671	solute carrier family 30 member 9 [Source:HGNC Symbol;Acc:HGNC:1329]
ILMN_1700461	PTGES3L-AARSD1; AARSD1	100885850; 80755	ENSG00000108825; ENSG00000266967	0.0335311	0.877137	PTGES3L-AARSD1 readthrough [Source:HGNC Symbol;Acc:HGNC:43946]; alanyl-tRNA synthetase domain containing 1 [Source:HGNC Symbol;Acc:HGNC:28417]	ILMN_1661622	TBC1D7	51256	ENSG00000145979	0.0286101	0.799677	TBC1 domain family member 7 [Source:HGNC Symbol;Acc:HGNC:21066]	ILMN_1697959	SLC35B4	84912	ENSG00000205060	0.0110128	0.830697	solute carrier family 35 member B4 [Source:HGNC Symbol;Acc:HGNC:20584]
ILMN_1690646	SATB1	6304	ENSG00000182568	0.037509	0.877512	SATB homeobox 1 [Source:HGNC Symbol;Acc:HGNC:10541]	ILMN_1734184	PLBD2	196463	ENSG00000151176	0.0490012	0.800413	phospholipase B domain containing 2 [Source:HGNC Symbol;Acc:HGNC:27283]	ILMN_1775736	NPM2	10361	ENSG00000158806	0.0227061	0.830709	nucleophosmin/nucleoplasmin 2 [Source:HGNC Symbol;Acc:HGNC:7930]
ILMN_1781479	SUV39H1	6839	ENSG00000101945	0.0456437	0.87973	suppressor of variegation 3-9 homolog 1 [Source:HGNC Symbol;Acc:HGNC:11479]	ILMN_1676504	RPRML	388394	ENSG00000179673	0.0364552	0.800632	reprimo like [Source:HGNC Symbol;Acc:HGNC:32422]	ILMN_1667883	THOC5	8563	ENSG00000100296	0.0266499	0.830824	THO complex 5 [Source:HGNC Symbol;Acc:HGNC:19074]
ILMN_2405642	DHDDS	79947	ENSG00000117682	0.0497786	0.87974	dehydrodolichyl diphosphate synthase subunit [Source:HGNC Symbol;Acc:HGNC:20603]	ILMN_1701111	GPCPD1	56261	ENSG00000125772	0.0409615	0.800694	glycerophosphocholine phosphodiesterase 1 [Source:HGNC Symbol;Acc:HGNC:26957]	ILMN_1721138	GRPEL2	134266	ENSG00000164284	0.0284046	0.831434	GrpE like 2, mitochondrial [Source:HGNC Symbol;Acc:HGNC:21060]
ILMN_1804610	NFX1	4799	ENSG00000086102	0.0194497	0.879961	nuclear transcription factor, X-box binding 1 [Source:HGNC Symbol;Acc:HGNC:7803]	ILMN_2370872	GRINA	2907	ENSG00000178719	0.0498001	0.800777	glutamate ionotropic receptor NMDA type subunit associated protein 1 [Source:HGNC Symbol;Acc:HGNC:4589]	ILMN_1791949	PGBD1	84547	ENSG00000137338	0.0143554	0.831603	piggyBac transposable element derived 1 [Source:HGNC Symbol;Acc:HGNC:19398]
ILMN_2086417	NDUFV2	4729	ENSG00000178127; ENSG00000265257	0.0455093	0.880205	NADH:ubiquinone oxidoreductase core subunit V2 [Source:HGNC Symbol;Acc:HGNC:7717]	ILMN_1740772	APBB3	10307	ENSG00000113108	0.00355992	0.801035	amyloid beta precursor protein binding family B member 3 [Source:HGNC Symbol;Acc:HGNC:20708]	ILMN_1697153	ZDHHC17	23390	ENSG00000186908	0.0445151	0.83162	zinc finger DHHC-type containing 17 [Source:HGNC Symbol;Acc:HGNC:18412]
ILMN_1784320	ELMO1	9844	ENSG00000155849	0.0239296	0.880968	engulfment and cell motility 1 [Source:HGNC Symbol;Acc:HGNC:16286]	ILMN_1781987	CDK5	1020	ENSG00000164885	0.0227411	0.801482	cyclin dependent kinase 5 [Source:HGNC Symbol;Acc:HGNC:1774]	ILMN_1804629	TPK1	27010	ENSG00000196511	0.0248303	0.831737	thiamin pyrophosphokinase 1 [Source:HGNC Symbol;Acc:HGNC:17358]
ILMN_2087528	CPSF3	51692	ENSG00000119203	0.0300118	0.881231	cleavage and polyadenylation specific factor 3 [Source:HGNC Symbol;Acc:HGNC:2326]	ILMN_2393169	THOC5	8563	ENSG00000100296	0.00992467	0.801633	THO complex 5 [Source:HGNC Symbol;Acc:HGNC:19074]	ILMN_1662316	VPS33A	65082	ENSG00000139719; ENSG00000256861	0.00959747	0.832021	VPS33A, CORVET/HOPS core subunit [Source:HGNC Symbol;Acc:HGNC:18179]
ILMN_1693210	NSMCE2	286053	ENSG00000156831	0.0364907	0.881392	NSE2/MMS21 homolog, SMC5-SMC6 complex SUMO ligase [Source:HGNC Symbol;Acc:HGNC:26513]	ILMN_1808333	PPP1R7	5510	ENSG00000115685	0.0486807	0.801819	protein phosphatase 1 regulatory subunit 7 [Source:HGNC Symbol;Acc:HGNC:9295]	ILMN_1719392	FH	2271	ENSG00000091483	0.00087845	0.832477	fumarate hydratase [Source:HGNC Symbol;Acc:HGNC:3700]
ILMN_1739274	PDHB	5162	ENSG00000168291	0.0371989	0.881431	pyruvate dehydrogenase E1 beta subunit [Source:HGNC Symbol;Acc:HGNC:8808]	ILMN_2367165	ABTB1	80325	ENSG00000114626	0.0281902	0.801933	ankyrin repeat and BTB domain containing 1 [Source:HGNC Symbol;Acc:HGNC:18275]	ILMN_2092664	ADSS	159	ENSG00000035687	0.0297061	0.832547	adenylosuccinate synthase [Source:HGNC Symbol;Acc:HGNC:292]
ILMN_2109156	RANBP1; SNORA77B	5902; 109617010	ENSG00000099901; ENSG00000264346	0.0483715	0.882588	RAN binding protein 1 [Source:HGNC Symbol;Acc:HGNC:9847]; small nucleolar RNA, H/ACA box 77B [Source:HGNC Symbol;Acc:HGNC:52221]	ILMN_1718972	MFSD3	113655	ENSG00000167700	0.00791501	0.802188	major facilitator superfamily domain containing 3 [Source:HGNC Symbol;Acc:HGNC:25157]	ILMN_1774229	SLC7A4	6545	ENSG00000099960	0.0382276	0.832976	solute carrier family 7 member 4 [Source:HGNC Symbol;Acc:HGNC:11062]
ILMN_1793522	PRKAB1	5564	ENSG00000111725	0.0415131	0.882802	protein kinase AMP-activated non-catalytic subunit beta 1 [Source:HGNC Symbol;Acc:HGNC:9378]	ILMN_1714349	GLCE	26035	ENSG00000138604	0.0211786	0.802231	glucuronic acid epimerase [Source:HGNC Symbol;Acc:HGNC:17855]	ILMN_1698677	HPF1	54969	ENSG00000056050	0.0407075	0.833536	histone PARylation factor 1 [Source:HGNC Symbol;Acc:HGNC:26051]
ILMN_1751378	RARS	5917	ENSG00000113643	0.0462552	0.883315	arginyl-tRNA synthetase [Source:HGNC Symbol;Acc:HGNC:9870]	ILMN_1763264	MRPL2	51069	ENSG00000112651	0.0015	0.802787	mitochondrial ribosomal protein L2 [Source:HGNC Symbol;Acc:HGNC:14056]	ILMN_2409642	TRO	7216	ENSG00000067445	0.00575367	0.833728	trophinin [Source:HGNC Symbol;Acc:HGNC:12326]
ILMN_1741957	RABEPK	10244	ENSG00000136933	0.0266566	0.883535	Rab9 effector protein with kelch motifs [Source:HGNC Symbol;Acc:HGNC:16896]	ILMN_1798485	ATP6V1E1	529	ENSG00000131100	0.0219433	0.802895	ATPase H+ transporting V1 subunit E1 [Source:HGNC Symbol;Acc:HGNC:857]	ILMN_1811889	RAB39B	116442	ENSG00000155961	0.0254733	0.833739	RAB39B, member RAS oncogene family [Source:HGNC Symbol;Acc:HGNC:16499]
ILMN_1737847	RMND5B	64777	ENSG00000145916	0.0232143	0.883536	required for meiotic nuclear division 5 homolog B [Source:HGNC Symbol;Acc:HGNC:26181]	ILMN_1779064	KLC2	64837	ENSG00000174996	0.0225552	0.802933	kinesin light chain 2 [Source:HGNC Symbol;Acc:HGNC:20716]	ILMN_1802627	PSMG3	84262	ENSG00000157778	0.0156746	0.834294	proteasome assembly chaperone 3 [Source:HGNC Symbol;Acc:HGNC:22420]
ILMN_1779347	GARNL3	84253	ENSG00000136895	0.0170817	0.883557	GTPase activating Rap/RanGAP domain like 3 [Source:HGNC Symbol;Acc:HGNC:25425]	ILMN_1699598	AP2M1	1173	ENSG00000161203	0.03839	0.80301	adaptor related protein complex 2 mu 1 subunit [Source:HGNC Symbol;Acc:HGNC:564]	ILMN_1677919	GMPR2	51292	ENSG00000100938	0.00956849	0.834333	guanosine monophosphate reductase 2 [Source:HGNC Symbol;Acc:HGNC:4377]
ILMN_1743303	TTC1	7265	ENSG00000113312	0.0371989	0.883871	tetratricopeptide repeat domain 1 [Source:HGNC Symbol;Acc:HGNC:12391]	ILMN_1698726	SLC25A27	9481	ENSG00000153291	0.0385591	0.803044	solute carrier family 25 member 27 [Source:HGNC Symbol;Acc:HGNC:21065]	ILMN_2377459	CYTH2	9266	ENSG00000105443	0.0216344	0.834408	cytohesin 2 [Source:HGNC Symbol;Acc:HGNC:9502]
ILMN_1676393	NA	NA	NA	0.0266566	0.884377	NA	ILMN_2341363	ATP5A1	498	ENSG00000152234	0.0193267	0.803763	ATP synthase, H+ transporting, mitochondrial F1 complex, alpha subunit 1, cardiac muscle [Source:HGNC Symbol;Acc:HGNC:823]	ILMN_1806908	PRKCB	5579	ENSG00000166501	0.0493092	0.834618	protein kinase C beta [Source:HGNC Symbol;Acc:HGNC:9395]
ILMN_1790249	F8A1	8263	ENSG00000277203	0.0386745	0.884665	coagulation factor VIII associated 1 [Source:HGNC Symbol;Acc:HGNC:3547]	ILMN_1663986	MAGI3	260425	ENSG00000081026	0.0264286	0.804349	membrane associated guanylate kinase, WW and PDZ domain containing 3 [Source:HGNC Symbol;Acc:HGNC:29647]	ILMN_1710001	RPL41	6171	ENSG00000229117	0.0256114	0.835148	ribosomal protein L41 [Source:HGNC Symbol;Acc:HGNC:10354]
ILMN_2338197	LINS1	55180	ENSG00000140471	0.0233959	0.884952	lines homolog 1 [Source:HGNC Symbol;Acc:HGNC:30922]	ILMN_1749327	MAPK13	5603	ENSG00000156711	0.0139065	0.804364	mitogen-activated protein kinase 13 [Source:HGNC Symbol;Acc:HGNC:6875]	ILMN_2071737	EIF5A2	56648	ENSG00000163577	0.0330957	0.835579	eukaryotic translation initiation factor 5A2 [Source:HGNC Symbol;Acc:HGNC:3301]
ILMN_2147345	BBOF1	80127	ENSG00000119636	0.0455093	0.88642	basal body orientation factor 1 [Source:HGNC Symbol;Acc:HGNC:19855]	ILMN_2126957	NOMO1	23420	ENSG00000274779; ENSG00000103512	0.0431769	0.805634	NODAL modulator 1 [Source:HGNC Symbol;Acc:HGNC:30060]	ILMN_1654543	MED6	10001	ENSG00000133997	0.0285292	0.835757	mediator complex subunit 6 [Source:HGNC Symbol;Acc:HGNC:19970]
ILMN_2368728	ASIC3	9311	ENSG00000213199	0.0453588	0.887542	acid sensing ion channel subunit 3 [Source:HGNC Symbol;Acc:HGNC:101]	ILMN_1774596	HNRNPUL2-BSCL2; BSCL2	26580	ENSG00000234857; ENSG00000168000	0.0124309	0.805942	HNRNPUL2-BSCL2 readthrough (NMD candidate) [Source:HGNC Symbol;Acc:HGNC:49189]; BSCL2, seipin lipid droplet biogenesis associated [Source:HGNC Symbol;Acc:HGNC:15832]	ILMN_2103720	MRPL15	29088	ENSG00000137547	0.0488497	0.835835	mitochondrial ribosomal protein L15 [Source:HGNC Symbol;Acc:HGNC:14054]
ILMN_1740234	GSTO2	119391	ENSG00000065621	0.0368873	0.888034	glutathione S-transferase omega 2 [Source:HGNC Symbol;Acc:HGNC:23064]	ILMN_1732717	FAM71E1	112703	ENSG00000142530	0.0339209	0.806319	family with sequence similarity 71 member E1 [Source:HGNC Symbol;Acc:HGNC:25107]	ILMN_1737162	LGI3	203190	ENSG00000168481	0.0246821	0.835914	leucine rich repeat LGI family member 3 [Source:HGNC Symbol;Acc:HGNC:18711]
ILMN_1701052	TUBG2	27175	ENSG00000037042	0.0462552	0.889376	tubulin gamma 2 [Source:HGNC Symbol;Acc:HGNC:12419]	ILMN_1671392	KCNF1	3754	ENSG00000162975	0.0224686	0.807178	potassium voltage-gated channel modifier subfamily F member 1 [Source:HGNC Symbol;Acc:HGNC:6246]	ILMN_1663032	FNDC4	64838	ENSG00000115226	0.020351	0.835979	fibronectin type III domain containing 4 [Source:HGNC Symbol;Acc:HGNC:20239]
ILMN_1793146	CCDC25	55246	ENSG00000147419	0.0356745	0.889832	coiled-coil domain containing 25 [Source:HGNC Symbol;Acc:HGNC:25591]	ILMN_1693401	KLHL28	54813	ENSG00000179454	0.0215997	0.808071	kelch like family member 28 [Source:HGNC Symbol;Acc:HGNC:19741]	ILMN_1687404	HCN1	348980	ENSG00000164588	0.0139591	0.836552	hyperpolarization activated cyclic nucleotide gated potassium channel 1 [Source:HGNC Symbol;Acc:HGNC:4845]
ILMN_1758412	COPS7A	50813	ENSG00000111652	0.0379205	0.890392	COP9 signalosome subunit 7A [Source:HGNC Symbol;Acc:HGNC:16758]	ILMN_1675709	ARFGAP1	55738	ENSG00000101199	0.00824738	0.808822	ADP ribosylation factor GTPase activating protein 1 [Source:HGNC Symbol;Acc:HGNC:15852]	ILMN_2392635	ABCF1	23	ENSG00000225989; ENSG00000232169; ENSG00000204574; ENSG00000206490; ENSG00000236149; ENSG00000236342; ENSG00000231129	0.0114826	0.836767	ATP binding cassette subfamily F member 1 [Source:HGNC Symbol;Acc:HGNC:70]
ILMN_2186858	ZNF839	55778	ENSG00000022976	0.0293357	0.890573	zinc finger protein 839 [Source:HGNC Symbol;Acc:HGNC:20345]	ILMN_1763695	C9orf24	84688	ENSG00000164972	0.0482147	0.809004	chromosome 9 open reading frame 24 [Source:HGNC Symbol;Acc:HGNC:19919]	ILMN_1689059	ZNF329	79673	ENSG00000181894	0.0384872	0.83763	zinc finger protein 329 [Source:HGNC Symbol;Acc:HGNC:14209]
ILMN_1788387	UGGT2	55757	ENSG00000102595	0.0308608	0.891417	UDP-glucose glycoprotein glucosyltransferase 2 [Source:HGNC Symbol;Acc:HGNC:15664]	ILMN_1652409	SPATA7	55812	ENSG00000042317	0.0359644	0.809195	spermatogenesis associated 7 [Source:HGNC Symbol;Acc:HGNC:20423]	ILMN_1697585	ACTR6	64431	ENSG00000075089	0.00251075	0.838193	ARP6 actin related protein 6 homolog [Source:HGNC Symbol;Acc:HGNC:24025]
ILMN_1666364	COQ10A	93058	ENSG00000135469	0.0338393	0.891552	coenzyme Q10A [Source:HGNC Symbol;Acc:HGNC:26515]	ILMN_2064655	CXorf40A	91966	ENSG00000197620	0.0418978	0.80933	chromosome X open reading frame 40A [Source:HGNC Symbol;Acc:HGNC:28089]	ILMN_1653730	OXCT2; OXCT2P1	64064	ENSG00000198754; ENSG00000237624	0.00617302	0.838836	3-oxoacid CoA-transferase 2 [Source:HGNC Symbol;Acc:HGNC:18606]; 3-oxoacid CoA-transferase 2 pseudogene 1 [Source:HGNC Symbol;Acc:HGNC:21627]
ILMN_1751743	XRCC1	7515	ENSG00000073050	0.0298194	0.893321	X-ray repair cross complementing 1 [Source:HGNC Symbol;Acc:HGNC:12828]	ILMN_1761159	ESYT1	23344	ENSG00000139641	0.0471869	0.809611	extended synaptotagmin 1 [Source:HGNC Symbol;Acc:HGNC:29534]	ILMN_1775348	KCNH8	131096	ENSG00000183960	0.0405306	0.838983	potassium voltage-gated channel subfamily H member 8 [Source:HGNC Symbol;Acc:HGNC:18864]
ILMN_1673798	PPOX	5498	ENSG00000143224	0.0335311	0.893856	protoporphyrinogen oxidase [Source:HGNC Symbol;Acc:HGNC:9280]	ILMN_1764321	ACOT4	122970	ENSG00000177465	0.040358	0.809947	acyl-CoA thioesterase 4 [Source:HGNC Symbol;Acc:HGNC:19748]	ILMN_1782579	IMMT	10989	ENSG00000132305	0.0393221	0.839312	inner membrane mitochondrial protein [Source:HGNC Symbol;Acc:HGNC:6047]
ILMN_2355738	INCENP	3619	ENSG00000149503	0.0445455	0.893991	inner centromere protein [Source:HGNC Symbol;Acc:HGNC:6058]	ILMN_1798458	KAZN	23254	ENSG00000189337	0.0039061	0.810277	kazrin, periplakin interacting protein [Source:HGNC Symbol;Acc:HGNC:29173]	ILMN_1735584	ST8SIA5	29906	ENSG00000101638	0.0296447	0.83947	ST8 alpha-N-acetyl-neuraminide alpha-2,8-sialyltransferase 5 [Source:HGNC Symbol;Acc:HGNC:17827]
ILMN_1752967	DHPS	1725	ENSG00000095059	0.0362143	0.894184	deoxyhypusine synthase [Source:HGNC Symbol;Acc:HGNC:2869]	ILMN_1702229	TMEM121B	27439	ENSG00000183307	0.0320799	0.810557	transmembrane protein 121B [Source:HGNC Symbol;Acc:HGNC:1844]	ILMN_1765409	STAM	8027	ENSG00000136738	0.0441398	0.839762	signal transducing adaptor molecule [Source:HGNC Symbol;Acc:HGNC:11357]
ILMN_1743582	NUDT22	84304	ENSG00000149761	0.0362143	0.896251	nudix hydrolase 22 [Source:HGNC Symbol;Acc:HGNC:28189]	ILMN_1789266	CCDC25	55246	ENSG00000147419	0.0107177	0.810569	coiled-coil domain containing 25 [Source:HGNC Symbol;Acc:HGNC:25591]	ILMN_1813817	MRPL55	128308	ENSG00000162910	0.0362196	0.840109	mitochondrial ribosomal protein L55 [Source:HGNC Symbol;Acc:HGNC:16686]
ILMN_2109994	RAB4B	53916	ENSG00000167578	0.0371989	0.896461	RAB4B, member RAS oncogene family [Source:HGNC Symbol;Acc:HGNC:9782]	ILMN_1727805	SYNGR1	9145	ENSG00000100321	0.0149163	0.811407	synaptogyrin 1 [Source:HGNC Symbol;Acc:HGNC:11498]	ILMN_1665730	ABCB10	23456	ENSG00000135776	0.0300438	0.840322	ATP binding cassette subfamily B member 10 [Source:HGNC Symbol;Acc:HGNC:41]
ILMN_1772731	HAGH	3029	ENSG00000063854	0.0246014	0.896835	hydroxyacylglutathione hydrolase [Source:HGNC Symbol;Acc:HGNC:4805]	ILMN_1795383	RPUSD3	285367	ENSG00000156990	0.0159734	0.8116	RNA pseudouridylate synthase domain containing 3 [Source:HGNC Symbol;Acc:HGNC:28437]	ILMN_2112915	DRD4	1815	ENSG00000069696; ENSG00000276825	0.0132606	0.840456	dopamine receptor D4 [Source:HGNC Symbol;Acc:HGNC:3025]
ILMN_1774661	SNRPB	6628	ENSG00000125835	0.0420854	0.897239	small nuclear ribonucleoprotein polypeptides B and B1 [Source:HGNC Symbol;Acc:HGNC:11153]	ILMN_2341467	PARL	55486	ENSG00000175193	0.0060825	0.811796	presenilin associated rhomboid like [Source:HGNC Symbol;Acc:HGNC:18253]	ILMN_1708714	STMN1	3925	ENSG00000117632	0.0205967	0.840634	stathmin 1 [Source:HGNC Symbol;Acc:HGNC:6510]
ILMN_1652486	THAP7	80764	ENSG00000184436	0.0362143	0.898865	THAP domain containing 7 [Source:HGNC Symbol;Acc:HGNC:23190]	ILMN_1768391	ARL4C	10123	ENSG00000188042	0.0345384	0.813441	ADP ribosylation factor like GTPase 4C [Source:HGNC Symbol;Acc:HGNC:698]	ILMN_1779353	PUS7	54517	ENSG00000091127	0.0250333	0.840742	pseudouridylate synthase 7 (putative) [Source:HGNC Symbol;Acc:HGNC:26033]
ILMN_1743427	SCYL3	57147	ENSG00000000457	0.0233959	0.90007	SCY1 like pseudokinase 3 [Source:HGNC Symbol;Acc:HGNC:19285]	ILMN_1810915	FAAH	2166	ENSG00000117480	0.0373774	0.813718	fatty acid amide hydrolase [Source:HGNC Symbol;Acc:HGNC:3553]	ILMN_2168228	ATOH7	220202	ENSG00000179774; ENSG00000233590	0.0416416	0.840745	atonal bHLH transcription factor 7 [Source:HGNC Symbol;Acc:HGNC:13907]
ILMN_1731851	OXA1L	5018	ENSG00000155463	0.0371989	0.901658	OXA1L, mitochondrial inner membrane protein [Source:HGNC Symbol;Acc:HGNC:8526]	ILMN_1714121	PRMT8	56341	ENSG00000111218	0.00888746	0.814678	protein arginine methyltransferase 8 [Source:HGNC Symbol;Acc:HGNC:5188]	ILMN_1789641	ABCG2	9429	ENSG00000118777	0.0108934	0.840976	ATP binding cassette subfamily G member 2 (Junior blood group) [Source:HGNC Symbol;Acc:HGNC:74]
ILMN_1777663	TOP2B	7155	ENSG00000077097	0.0170817	0.903203	DNA topoisomerase II beta [Source:HGNC Symbol;Acc:HGNC:11990]	ILMN_1786718	NDUFV1	4723	ENSG00000167792	0.0239145	0.814941	NADH:ubiquinone oxidoreductase core subunit V1 [Source:HGNC Symbol;Acc:HGNC:7716]	ILMN_1708619	SEH1L	81929	ENSG00000085415	0.0397926	0.841151	SEH1 like nucleoporin [Source:HGNC Symbol;Acc:HGNC:30379]
ILMN_1783985	COQ6	51004	ENSG00000119723	0.0307704	0.90362	coenzyme Q6, monooxygenase [Source:HGNC Symbol;Acc:HGNC:20233]	ILMN_2362902	RASSF5	83593	ENSG00000266094	0.0108867	0.815121	Ras association domain family member 5 [Source:HGNC Symbol;Acc:HGNC:17609]	ILMN_1653762	NRSN1	140767	ENSG00000152954	0.0356262	0.841521	neurensin 1 [Source:HGNC Symbol;Acc:HGNC:17881]
ILMN_1809818	PRCC	5546	ENSG00000143294	0.0468821	0.905805	papillary renal cell carcinoma (translocation-associated) [Source:HGNC Symbol;Acc:HGNC:9343]	ILMN_1721575	VPS18	57617	ENSG00000104142	0.00727416	0.815144	VPS18, CORVET/HOPS core subunit [Source:HGNC Symbol;Acc:HGNC:15972]	ILMN_1682095	RCOR3	55758	ENSG00000117625	0.0258056	0.841757	REST corepressor 3 [Source:HGNC Symbol;Acc:HGNC:25594]
ILMN_1815115	CYC1	1537	ENSG00000179091	0.0371989	0.906269	cytochrome c1 [Source:HGNC Symbol;Acc:HGNC:2579]	ILMN_2258543	PRDM2	7799	ENSG00000116731	0.0212015	0.815282	PR/SET domain 2 [Source:HGNC Symbol;Acc:HGNC:9347]	ILMN_1758827	RTN4IP1	84816	ENSG00000130347	0.0239353	0.841895	reticulon 4 interacting protein 1 [Source:HGNC Symbol;Acc:HGNC:18647]
ILMN_1720287	E4F1	1877	ENSG00000167967	0.0485738	0.906722	E4F transcription factor 1 [Source:HGNC Symbol;Acc:HGNC:3121]	ILMN_1658289	WDR54	84058	ENSG00000005448	0.0296997	0.81548	WD repeat domain 54 [Source:HGNC Symbol;Acc:HGNC:25770]	ILMN_1725620	GGNBP2	79893	ENSG00000275099; ENSG00000278311	0.0310468	0.841969	gametogenetin binding protein 2 [Source:HGNC Symbol;Acc:HGNC:19357]
ILMN_1661170	NDUFB8	4714	ENSG00000166136	0.032145	0.906832	NADH:ubiquinone oxidoreductase subunit B8 [Source:HGNC Symbol;Acc:HGNC:7703]	ILMN_1803855	FAIM2	23017	ENSG00000135472	0.0216563	0.81555	Fas apoptotic inhibitory molecule 2 [Source:HGNC Symbol;Acc:HGNC:17067]	ILMN_1697286	SF3A1	10291	ENSG00000099995	0.00618733	0.842412	splicing factor 3a subunit 1 [Source:HGNC Symbol;Acc:HGNC:10765]
ILMN_1684929	TOPBP1	11073	ENSG00000163781	0.0371989	0.907447	DNA topoisomerase II binding protein 1 [Source:HGNC Symbol;Acc:HGNC:17008]	ILMN_1720482	CEND1	51286	ENSG00000184524	0.0174471	0.815891	cell cycle exit and neuronal differentiation 1 [Source:HGNC Symbol;Acc:HGNC:24153]	ILMN_1657797	FIBP	9158	ENSG00000172500	0.0129697	0.842601	FGF1 intracellular binding protein [Source:HGNC Symbol;Acc:HGNC:3705]
ILMN_2326997	DHPS	1725	ENSG00000095059	0.0249293	0.908483	deoxyhypusine synthase [Source:HGNC Symbol;Acc:HGNC:2869]	ILMN_1708983	CASC1	55259	ENSG00000118307	0.0326889	0.816234	cancer susceptibility 1 [Source:HGNC Symbol;Acc:HGNC:29599]	ILMN_1763523	HARS	3035	ENSG00000170445	0.0155206	0.843876	histidyl-tRNA synthetase [Source:HGNC Symbol;Acc:HGNC:4816]
ILMN_1754421	NDUFAF1	51103	ENSG00000137806	0.0492673	0.910844	NADH:ubiquinone oxidoreductase complex assembly factor 1 [Source:HGNC Symbol;Acc:HGNC:18828]	ILMN_1777740	THEM6	51337	ENSG00000130193	0.0347096	0.816266	thioesterase superfamily member 6 [Source:HGNC Symbol;Acc:HGNC:29656]	ILMN_1798485	ATP6V1E1	529	ENSG00000131100	0.0463108	0.84388	ATPase H+ transporting V1 subunit E1 [Source:HGNC Symbol;Acc:HGNC:857]
ILMN_1764431	COPS6	10980	ENSG00000168090	0.0328469	0.912516	COP9 signalosome subunit 6 [Source:HGNC Symbol;Acc:HGNC:21749]	ILMN_1735584	ST8SIA5	29906	ENSG00000101638	0.0456654	0.81649	ST8 alpha-N-acetyl-neuraminide alpha-2,8-sialyltransferase 5 [Source:HGNC Symbol;Acc:HGNC:17827]	ILMN_2381730	EGFL7	51162	ENSG00000172889	0.00790037	0.844122	EGF like domain multiple 7 [Source:HGNC Symbol;Acc:HGNC:20594]
ILMN_1697701	PLEKHJ1; MIR1227; MIR6789	55111; 100302283; 102466736	ENSG00000104886; ENSG00000221411; ENSG00000284129	0.0262609	0.913168	pleckstrin homology domain containing J1 [Source:HGNC Symbol;Acc:HGNC:18211]; microRNA 1227 [Source:HGNC Symbol;Acc:HGNC:33932]; microRNA 6789 [Source:HGNC Symbol;Acc:HGNC:50094]	ILMN_1711208	CELSR2	1952	ENSG00000143126	0.00863952	0.817511	cadherin EGF LAG seven-pass G-type receptor 2 [Source:HGNC Symbol;Acc:HGNC:3231]	ILMN_1699610	CCT6B	10693	ENSG00000132141	0.0129449	0.844234	chaperonin containing TCP1 subunit 6B [Source:HGNC Symbol;Acc:HGNC:1621]
ILMN_1732810	SNX17	9784	ENSG00000115234	0.0430707	0.913929	sorting nexin 17 [Source:HGNC Symbol;Acc:HGNC:14979]	ILMN_1741200	RFX5	5993	ENSG00000143390	0.0288478	0.817685	regulatory factor X5 [Source:HGNC Symbol;Acc:HGNC:9986]	ILMN_1703205	EDN3	1908	ENSG00000124205	0.00442341	0.844312	endothelin 3 [Source:HGNC Symbol;Acc:HGNC:3178]
ILMN_2247988	MOCS1	4337	ENSG00000124615	0.0460214	0.914289	molybdenum cofactor synthesis 1 [Source:HGNC Symbol;Acc:HGNC:7190]	ILMN_1731699	RAB15	376267	ENSG00000139998	0.0465912	0.817748	RAB15, member RAS oncogene family [Source:HGNC Symbol;Acc:HGNC:20150]	ILMN_2204983	DCTN6	10671	ENSG00000104671	0.0495919	0.844785	dynactin subunit 6 [Source:HGNC Symbol;Acc:HGNC:16964]
ILMN_1660732	PPP2R2B	5521	ENSG00000156475	0.043202	0.918902	protein phosphatase 2 regulatory subunit Bbeta [Source:HGNC Symbol;Acc:HGNC:9305]	ILMN_1705064	NDEL1	81565	ENSG00000166579	0.0093324	0.818256	nudE neurodevelopment protein 1 like 1 [Source:HGNC Symbol;Acc:HGNC:17620]	ILMN_1690523	LRRC20	55222	ENSG00000172731	0.041875	0.845172	leucine rich repeat containing 20 [Source:HGNC Symbol;Acc:HGNC:23421]
ILMN_1791884	SNHG11; SNORA71E; SNORA60	128439; 677837	ENSG00000174365; ENSG00000274309; ENSG00000199266	0.0362299	0.920851	small nucleolar RNA host gene 11 [Source:HGNC Symbol;Acc:HGNC:25046]; small nucleolar RNA, H/ACA box 71E [Source:HGNC Symbol;Acc:HGNC:32632]; small nucleolar RNA, H/ACA box 60 [Source:HGNC Symbol;Acc:HGNC:32654]	ILMN_1690099	ITGB1BP1	9270	ENSG00000119185	0.0429699	0.818808	integrin subunit beta 1 binding protein 1 [Source:HGNC Symbol;Acc:HGNC:23927]	ILMN_1811367	MAT2B	27430	ENSG00000038274	0.044022	0.845722	methionine adenosyltransferase 2B [Source:HGNC Symbol;Acc:HGNC:6905]
ILMN_1763884	CORO7-PAM16; PAM16	100529144; 51025	ENSG00000278760; ENSG00000282228; ENSG00000217930; ENSG00000103426	0.0483715	0.922435	CORO7-PAM16 readthrough [Source:HGNC Symbol;Acc:HGNC:44424]; presequence translocase associated motor 16 [Source:HGNC Symbol;Acc:HGNC:29679]	ILMN_1778255	FARSA	2193	ENSG00000179115	0.022858	0.818905	phenylalanyl-tRNA synthetase alpha subunit [Source:HGNC Symbol;Acc:HGNC:3592]	ILMN_1687279	DHPS	1725	ENSG00000095059	0.0219607	0.84578	deoxyhypusine synthase [Source:HGNC Symbol;Acc:HGNC:2869]
ILMN_2077094	VPS51; TM7SF2	738; 7108	ENSG00000149823; ENSG00000149809	0.0455093	0.925641	VPS51, GARP complex subunit [Source:HGNC Symbol;Acc:HGNC:1172]; transmembrane 7 superfamily member 2 [Source:HGNC Symbol;Acc:HGNC:11863]	ILMN_1796235	UTP4	84916	ENSG00000141076; ENSG00000262788	0.0232818	0.819169	UTP4, small subunit processome component [Source:HGNC Symbol;Acc:HGNC:1983]	ILMN_1739274	PDHB	5162	ENSG00000168291	0.00674437	0.84665	pyruvate dehydrogenase E1 beta subunit [Source:HGNC Symbol;Acc:HGNC:8808]
ILMN_1783546	NAXD	55739	ENSG00000213995	0.0371989	0.948269	NAD(P)HX dehydratase [Source:HGNC Symbol;Acc:HGNC:25576]	ILMN_1701918	KLHDC9	126823	ENSG00000162755	0.0307	0.819447	kelch domain containing 9 [Source:HGNC Symbol;Acc:HGNC:28489]	ILMN_1783889	PRKAA1	5562	ENSG00000132356	0.0247355	0.846863	protein kinase AMP-activated catalytic subunit alpha 1 [Source:HGNC Symbol;Acc:HGNC:9376]
ILMN_1812926	ANTXR2	118429	ENSG00000163297	0.0485738	1.07371	anthrax toxin receptor 2 [Source:HGNC Symbol;Acc:HGNC:21732]	ILMN_1659411	POLR2C	5432	ENSG00000102978	0.0297073	0.819543	RNA polymerase II subunit C [Source:HGNC Symbol;Acc:HGNC:9189]	ILMN_1659937	ZBTB24	9841	ENSG00000112365	0.0203798	0.846935	zinc finger and BTB domain containing 24 [Source:HGNC Symbol;Acc:HGNC:21143]
ILMN_2392546	PAICS	10606	ENSG00000128050	0.0371989	1.0924	phosphoribosylaminoimidazole carboxylase and phosphoribosylaminoimidazolesuccinocarboxamide synthase [Source:HGNC Symbol;Acc:HGNC:8587]	ILMN_1809695	CAMK2G	818	ENSG00000148660	0.01331	0.819821	calcium/calmodulin dependent protein kinase II gamma [Source:HGNC Symbol;Acc:HGNC:1463]	ILMN_1758311	NET1	10276	ENSG00000173848	0.0435645	0.847136	neuroepithelial cell transforming 1 [Source:HGNC Symbol;Acc:HGNC:14592]
ILMN_1651850	RPS16	6217	ENSG00000105193	0.0315598	1.09339	ribosomal protein S16 [Source:HGNC Symbol;Acc:HGNC:10396]	ILMN_1813236	C6orf136	221545	ENSG00000204564; ENSG00000237100; ENSG00000224120; ENSG00000237012; ENSG00000233641; ENSG00000206487; ENSG00000233164	0.00313117	0.820409	chromosome 6 open reading frame 136 [Source:HGNC Symbol;Acc:HGNC:21301]	ILMN_1673152	NRXN1	9378	ENSG00000179915	0.0274571	0.847528	neurexin 1 [Source:HGNC Symbol;Acc:HGNC:8008]
ILMN_1708098	LIX1L	128077	ENSG00000271601	0.0383371	1.09795	limb and CNS expressed 1 like [Source:HGNC Symbol;Acc:HGNC:28715]	ILMN_1694057	EIF3K	27335	ENSG00000178982; ENSG00000282986	0.00765863	0.820677	eukaryotic translation initiation factor 3 subunit K [Source:HGNC Symbol;Acc:HGNC:24656]	ILMN_1806147	GNG3	2785	ENSG00000162188	0.0132039	0.848284	G protein subunit gamma 3 [Source:HGNC Symbol;Acc:HGNC:4405]
ILMN_2413259	SOCS4	122809	ENSG00000180008	0.0202523	1.10683	suppressor of cytokine signaling 4 [Source:HGNC Symbol;Acc:HGNC:19392]	ILMN_2345015	PTGES2	80142	ENSG00000148334	0.0263017	0.820796	prostaglandin E synthase 2 [Source:HGNC Symbol;Acc:HGNC:17822]	ILMN_1684271	ACBD6	84320; 100527964	ENSG00000230124	0.00296099	0.848381	acyl-CoA binding domain containing 6 [Source:HGNC Symbol;Acc:HGNC:23339]
ILMN_1765621	HDGF	3068	ENSG00000143321	0.0233959	1.10998	heparin binding growth factor [Source:HGNC Symbol;Acc:HGNC:4856]	ILMN_1675024	BEND5	79656	ENSG00000162373	0.0329036	0.820824	BEN domain containing 5 [Source:HGNC Symbol;Acc:HGNC:25668]	ILMN_2078659	DHFR2	200895	ENSG00000178700	0.0209036	0.848531	dihydrofolate reductase 2 [Source:HGNC Symbol;Acc:HGNC:27309]
ILMN_1698968	ASXL2	55252	ENSG00000143970	0.0371989	1.11963	additional sex combs like 2, transcriptional regulator [Source:HGNC Symbol;Acc:HGNC:23805]	ILMN_1698395	GNB5	10681	ENSG00000069966	0.0201715	0.82154	G protein subunit beta 5 [Source:HGNC Symbol;Acc:HGNC:4401]	ILMN_2324162	SLC45A1	50651	ENSG00000162426	0.00939856	0.849367	solute carrier family 45 member 1 [Source:HGNC Symbol;Acc:HGNC:17939]
ILMN_1808777	EHD2	30846	ENSG00000024422	0.0335311	1.13084	EH domain containing 2 [Source:HGNC Symbol;Acc:HGNC:3243]	ILMN_1739156	DOPEY1	23033	ENSG00000083097	0.0309158	0.822442	dopey family member 1 [Source:HGNC Symbol;Acc:HGNC:21194]	ILMN_1777644	INPP5J	27124	ENSG00000185133	0.0381614	0.84956	inositol polyphosphate-5-phosphatase J [Source:HGNC Symbol;Acc:HGNC:8956]
ILMN_2124386	RGL2	5863	ENSG00000237441; ENSG00000224841; ENSG00000237825; ENSG00000228736; ENSG00000206282	0.0455093	1.13092	ral guanine nucleotide dissociation stimulator like 2 [Source:HGNC Symbol;Acc:HGNC:9769]	ILMN_2202915	FAR2	55711	ENSG00000064763	0.0325659	0.822824	fatty acyl-CoA reductase 2 [Source:HGNC Symbol;Acc:HGNC:25531]	ILMN_2331658	NEPRO	25871	ENSG00000163608	0.0140455	0.84961	nucleolus and neural progenitor protein [Source:HGNC Symbol;Acc:HGNC:24496]
ILMN_1654542	FAM172A; MIR2277	83989; 100313887	ENSG00000113391; ENSG00000284336	0.0193373	1.13123	family with sequence similarity 172 member A [Source:HGNC Symbol;Acc:HGNC:25365]; microRNA 2277 [Source:HGNC Symbol;Acc:HGNC:37314]	ILMN_1758827	RTN4IP1	84816	ENSG00000130347	0.0151438	0.823372	reticulon 4 interacting protein 1 [Source:HGNC Symbol;Acc:HGNC:18647]	ILMN_2060413	CD24; CD24P4	100133941	ENSG00000272398; ENSG00000185275	0.0127544	0.849743	CD24 molecule [Source:HGNC Symbol;Acc:HGNC:1645]; CD24 molecule pseudogene 4 [Source:HGNC Symbol;Acc:HGNC:1649]
ILMN_2274199	SUPT3H	8464	ENSG00000196284	0.0462146	1.1315	SPT3 homolog, SAGA and STAGA complex component [Source:HGNC Symbol;Acc:HGNC:11466]	ILMN_2337655	WARS	7453	ENSG00000140105	0.0121571	0.823433	tryptophanyl-tRNA synthetase [Source:HGNC Symbol;Acc:HGNC:12729]	ILMN_1770623	CCNQ	92002	ENSG00000262919	0.0123527	0.850166	cyclin Q [Source:HGNC Symbol;Acc:HGNC:28434]
ILMN_1747775	STX2	2054	ENSG00000111450	0.0182757	1.13563	syntaxin 2 [Source:HGNC Symbol;Acc:HGNC:3403]	ILMN_1755677	EMC9	51016	ENSG00000100908	0.0266065	0.823916	ER membrane protein complex subunit 9 [Source:HGNC Symbol;Acc:HGNC:20273]	ILMN_1812312	NDUFS4	4724	ENSG00000164258	0.042471	0.850215	NADH:ubiquinone oxidoreductase subunit S4 [Source:HGNC Symbol;Acc:HGNC:7711]
ILMN_1748116	GEMIN8	54960	ENSG00000046647	0.0379205	1.13922	gem nuclear organelle associated protein 8 [Source:HGNC Symbol;Acc:HGNC:26044]	ILMN_1735735	KATNB1	10300	ENSG00000140854	0.00600163	0.82426	katanin regulatory subunit B1 [Source:HGNC Symbol;Acc:HGNC:6217]	ILMN_1694057	EIF3K	27335	ENSG00000178982; ENSG00000282986	0.0194443	0.850706	eukaryotic translation initiation factor 3 subunit K [Source:HGNC Symbol;Acc:HGNC:24656]
ILMN_1771627	ZMIZ1	57178	ENSG00000108175	0.0386745	1.14035	zinc finger MIZ-type containing 1 [Source:HGNC Symbol;Acc:HGNC:16493]	ILMN_1690839	PLPP7	84814	ENSG00000160539	0.011256	0.824312	phospholipid phosphatase 7 (inactive) [Source:HGNC Symbol;Acc:HGNC:28174]	ILMN_2312732	DPP8	54878	ENSG00000074603	0.0218621	0.850791	dipeptidyl peptidase 8 [Source:HGNC Symbol;Acc:HGNC:16490]
ILMN_2084353	M6PR	4074	ENSG00000003056	0.0377191	1.14067	mannose-6-phosphate receptor, cation dependent [Source:HGNC Symbol;Acc:HGNC:6752]	ILMN_1778132	C2CD2L	9854	ENSG00000172375	0.0345629	0.824457	C2CD2 like [Source:HGNC Symbol;Acc:HGNC:29000]	ILMN_1728844	PTPRN2	5799	ENSG00000155093	0.0496042	0.851005	protein tyrosine phosphatase, receptor type N2 [Source:HGNC Symbol;Acc:HGNC:9677]
ILMN_1771376	PEA15	8682	ENSG00000162734	0.0337948	1.14316	proliferation and apoptosis adaptor protein 15 [Source:HGNC Symbol;Acc:HGNC:8822]	ILMN_1652797	FAM174B	400451	ENSG00000185442	0.0273561	0.824479	family with sequence similarity 174 member B [Source:HGNC Symbol;Acc:HGNC:34339]	ILMN_1731354	PARL	55486	ENSG00000175193	0.000841845	0.8512	presenilin associated rhomboid like [Source:HGNC Symbol;Acc:HGNC:18253]
ILMN_1656335	RIT1	6016	ENSG00000143622	0.0216084	1.14331	Ras like without CAAX 1 [Source:HGNC Symbol;Acc:HGNC:10023]	ILMN_1768127	EBNA1BP2	10969	ENSG00000117395	0.0287774	0.824566	EBNA1 binding protein 2 [Source:HGNC Symbol;Acc:HGNC:15531]	ILMN_1750876	SLC4A1AP; SLC4A1APP1	22950	ENSG00000163798; ENSG00000232060	0.0240449	0.851722	solute carrier family 4 member 1 adaptor protein [Source:HGNC Symbol;Acc:HGNC:13813]; solute carrier family 4 member 1 adaptor protein pseudogene 1 [Source:HGNC Symbol;Acc:HGNC:49811]
ILMN_1734288	DUSP18	150290	ENSG00000167065	0.0272424	1.14451	dual specificity phosphatase 18 [Source:HGNC Symbol;Acc:HGNC:18484]	ILMN_1701940	MIGA2	84895	ENSG00000148343	0.0152472	0.824844	mitoguardin 2 [Source:HGNC Symbol;Acc:HGNC:23621]	ILMN_1799814	SNRNP40	9410	ENSG00000229447; ENSG00000060688	0.0409671	0.853021	small nuclear ribonucleoprotein U5 subunit 40 [Source:HGNC Symbol;Acc:HGNC:30857]
ILMN_1720373	SLC7A5	8140	ENSG00000103257	0.0335311	1.1454	solute carrier family 7 member 5 [Source:HGNC Symbol;Acc:HGNC:11063]	ILMN_2320513	APBB3	10307	ENSG00000113108	0.0146716	0.824932	amyloid beta precursor protein binding family B member 3 [Source:HGNC Symbol;Acc:HGNC:20708]	ILMN_1676749	MAATS1	89876	ENSG00000183833	0.0315232	0.853493	MYCBP associated and testis expressed 1 [Source:HGNC Symbol;Acc:HGNC:24010]
ILMN_1672843	FBXO8	26269	ENSG00000164117	0.0384035	1.1455	F-box protein 8 [Source:HGNC Symbol;Acc:HGNC:13587]	ILMN_2091792	ENTPD6	955	ENSG00000197586	0.0218707	0.825604	ectonucleoside triphosphate diphosphohydrolase 6 (putative) [Source:HGNC Symbol;Acc:HGNC:3368]	ILMN_1784176	ABCA5	23461	ENSG00000154265	0.0323923	0.853501	ATP binding cassette subfamily A member 5 [Source:HGNC Symbol;Acc:HGNC:35]
ILMN_1684289	PNPO	55163	ENSG00000263798; ENSG00000108439	0.0485738	1.14598	pyridoxamine 5'-phosphate oxidase [Source:HGNC Symbol;Acc:HGNC:30260]	ILMN_2367681	SPAG1	6674	ENSG00000104450	0.0234372	0.825717	sperm associated antigen 1 [Source:HGNC Symbol;Acc:HGNC:11212]	ILMN_1803647	FAM162A	26355	ENSG00000114023	0.0403062	0.853965	family with sequence similarity 162 member A [Source:HGNC Symbol;Acc:HGNC:17865]
ILMN_1803279	TMED5	50999	ENSG00000117500	0.0371989	1.14601	transmembrane p24 trafficking protein 5 [Source:HGNC Symbol;Acc:HGNC:24251]	ILMN_1742147	UBL4A	8266	ENSG00000102178	0.0139453	0.825757	ubiquitin like 4A [Source:HGNC Symbol;Acc:HGNC:12505]	ILMN_2147345	BBOF1	80127	ENSG00000119636	0.00609227	0.854704	basal body orientation factor 1 [Source:HGNC Symbol;Acc:HGNC:19855]
ILMN_1686319	USP37	57695	ENSG00000135913	0.0451546	1.14608	ubiquitin specific peptidase 37 [Source:HGNC Symbol;Acc:HGNC:20063]	ILMN_2367487	ABHD12B	145447	ENSG00000131969	0.00779462	0.825959	abhydrolase domain containing 12B [Source:HGNC Symbol;Acc:HGNC:19837]	ILMN_1692706	DCUN1D2	55208	ENSG00000150401	0.0298431	0.854778	defective in cullin neddylation 1 domain containing 2 [Source:HGNC Symbol;Acc:HGNC:20328]
ILMN_1752923	IFNAR1	3454	ENSG00000142166	0.0287064	1.14695	interferon alpha and beta receptor subunit 1 [Source:HGNC Symbol;Acc:HGNC:5432]	ILMN_1792415	POMGNT2	84892	ENSG00000144647	0.0295704	0.826424	protein O-linked mannose N-acetylglucosaminyltransferase 2 (beta 1,4-) [Source:HGNC Symbol;Acc:HGNC:25902]	ILMN_1666372	ATP5H	10476	ENSG00000167863	0.0170459	0.854887	ATP synthase, H+ transporting, mitochondrial Fo complex subunit D [Source:HGNC Symbol;Acc:HGNC:845]
ILMN_1687519	SNAP23	8773	ENSG00000092531	0.032614	1.14719	synaptosome associated protein 23 [Source:HGNC Symbol;Acc:HGNC:11131]	ILMN_1706266	RNF157	114804	ENSG00000141576	0.0159642	0.826761	ring finger protein 157 [Source:HGNC Symbol;Acc:HGNC:29402]	ILMN_1732772	PPME1	51400	ENSG00000214517	0.0218384	0.855241	protein phosphatase methylesterase 1 [Source:HGNC Symbol;Acc:HGNC:30178]
ILMN_1780132	PELI2	57161	ENSG00000139946	0.0460214	1.14868	pellino E3 ubiquitin protein ligase family member 2 [Source:HGNC Symbol;Acc:HGNC:8828]	ILMN_1756779	CLTC	1213	ENSG00000141367	0.0483403	0.827647	clathrin heavy chain [Source:HGNC Symbol;Acc:HGNC:2092]	ILMN_2134039	SDHAF3	57001	ENSG00000196636	0.0116627	0.8554	succinate dehydrogenase complex assembly factor 3 [Source:HGNC Symbol;Acc:HGNC:21752]
ILMN_1706817	SERP1	27230	ENSG00000120742	0.039799	1.14905	stress associated endoplasmic reticulum protein 1 [Source:HGNC Symbol;Acc:HGNC:10759]	ILMN_1654653	KLC1	3831	ENSG00000126214	0.0406792	0.827944	kinesin light chain 1 [Source:HGNC Symbol;Acc:HGNC:6387]	ILMN_1793290	WDR60	55112	ENSG00000126870	0.0451447	0.855563	WD repeat domain 60 [Source:HGNC Symbol;Acc:HGNC:21862]
ILMN_1814113	ZFR	51663	ENSG00000056097	0.0325985	1.15064	zinc finger RNA binding protein [Source:HGNC Symbol;Acc:HGNC:17277]	ILMN_1775269	EID1	23741	ENSG00000255302	0.0336952	0.828168	EP300 interacting inhibitor of differentiation 1 [Source:HGNC Symbol;Acc:HGNC:1191]	ILMN_1726520	TDP1	55775	ENSG00000042088	0.0235948	0.855814	tyrosyl-DNA phosphodiesterase 1 [Source:HGNC Symbol;Acc:HGNC:18884]
ILMN_1771689	EXD2	55218	ENSG00000081177	0.0378461	1.15283	exonuclease 3'-5' domain containing 2 [Source:HGNC Symbol;Acc:HGNC:20217]	ILMN_1687279	DHPS	1725	ENSG00000095059	0.00683441	0.828196	deoxyhypusine synthase [Source:HGNC Symbol;Acc:HGNC:2869]	ILMN_1765044	CUTC	51076	ENSG00000119929	0.00856997	0.855999	cutC copper transporter [Source:HGNC Symbol;Acc:HGNC:24271]
ILMN_1784717	RPS19	6223	ENSG00000105372	0.0194497	1.15291	ribosomal protein S19 [Source:HGNC Symbol;Acc:HGNC:10402]	ILMN_2395055	ATPAF1	64756	ENSG00000123472	0.0215147	0.828232	ATP synthase mitochondrial F1 complex assembly factor 1 [Source:HGNC Symbol;Acc:HGNC:18803]	ILMN_1737635	RAD1	5810	ENSG00000113456	0.0406586	0.856561	RAD1 checkpoint DNA exonuclease [Source:HGNC Symbol;Acc:HGNC:9806]
ILMN_1724907	NUDT3; RPS10-NUDT3	11165; 100529239	ENSG00000272325; ENSG00000270800	0.042871	1.15298	nudix hydrolase 3 [Source:HGNC Symbol;Acc:HGNC:8050]; RPS10-NUDT3 readthrough [Source:HGNC Symbol;Acc:HGNC:49181]	ILMN_2115125	CTGF	1490	ENSG00000118523	0.0494691	0.828527	connective tissue growth factor [Source:HGNC Symbol;Acc:HGNC:2500]	ILMN_1786658	BOLA3	388962	ENSG00000163170	0.0470763	0.856578	bolA family member 3 [Source:HGNC Symbol;Acc:HGNC:24415]
ILMN_1718297	EML4	27436	ENSG00000143924	0.032145	1.15414	echinoderm microtubule associated protein like 4 [Source:HGNC Symbol;Acc:HGNC:1316]	ILMN_1806147	GNG3	2785	ENSG00000162188	0.0145287	0.828618	G protein subunit gamma 3 [Source:HGNC Symbol;Acc:HGNC:4405]	ILMN_2285404	DMKN	93099	ENSG00000161249	0.0153844	0.8568	dermokine [Source:HGNC Symbol;Acc:HGNC:25063]
ILMN_2104106	XPR1	9213	ENSG00000143324	0.0325475	1.1549	xenotropic and polytropic retrovirus receptor 1 [Source:HGNC Symbol;Acc:HGNC:12827]	ILMN_1802706	IDH3G	3421	ENSG00000067829	0.011548	0.828892	isocitrate dehydrogenase 3 (NAD(+)) gamma [Source:HGNC Symbol;Acc:HGNC:5386]	ILMN_1671392	KCNF1	3754	ENSG00000162975	0.0378531	0.857024	potassium voltage-gated channel modifier subfamily F member 1 [Source:HGNC Symbol;Acc:HGNC:6246]
ILMN_1773865	HSPA5	3309	ENSG00000044574	0.035803	1.15788	heat shock protein family A (Hsp70) member 5 [Source:HGNC Symbol;Acc:HGNC:5238]	ILMN_1723886	ZFP2	80108	ENSG00000198939	0.0202204	0.829004	ZFP2 zinc finger protein [Source:HGNC Symbol;Acc:HGNC:26138]	ILMN_1714278	MSANTD3	91283	ENSG00000066697	0.0497995	0.857464	Myb/SANT DNA binding domain containing 3 [Source:HGNC Symbol;Acc:HGNC:23370]
ILMN_1736078	THBS4	7060	ENSG00000113296	0.0485738	1.15844	thrombospondin 4 [Source:HGNC Symbol;Acc:HGNC:11788]	ILMN_1815874	NANS	54187	ENSG00000095380	0.0260181	0.829933	N-acetylneuraminate synthase [Source:HGNC Symbol;Acc:HGNC:19237]	ILMN_1803813	ASTE1	28990	ENSG00000034533	0.0223777	0.857583	asteroid homolog 1 [Source:HGNC Symbol;Acc:HGNC:25021]
ILMN_2133360	RPS2; SNORA64; SNORA10	6187; 26784; 574042	ENSG00000255513; ENSG00000140988; ENSG00000207405; ENSG00000206811	0.0259793	1.16225	ribosomal protein S2 [Source:HGNC Symbol;Acc:HGNC:10404]; small nucleolar RNA, H/ACA box 64 [Source:HGNC Symbol;Acc:HGNC:10221]; small nucleolar RNA, H/ACA box 10 [Source:HGNC Symbol;Acc:HGNC:32598]	ILMN_1780769	TUBB4B	10383	ENSG00000188229	0.0429112	0.830418	tubulin beta 4B class IVb [Source:HGNC Symbol;Acc:HGNC:20771]	ILMN_1794213	ABHD14A	25864	ENSG00000248487	0.0402867	0.857841	abhydrolase domain containing 14A [Source:HGNC Symbol;Acc:HGNC:24538]
ILMN_2123665	SBF2	81846	ENSG00000133812	0.0325985	1.16514	SET binding factor 2 [Source:HGNC Symbol;Acc:HGNC:2135]	ILMN_1813817	MRPL55	128308	ENSG00000162910	0.0325279	0.830597	mitochondrial ribosomal protein L55 [Source:HGNC Symbol;Acc:HGNC:16686]	ILMN_1751956	MGST3	4259	ENSG00000143198	0.0433354	0.85811	microsomal glutathione S-transferase 3 [Source:HGNC Symbol;Acc:HGNC:7064]
ILMN_2365549	BRPF1	7862	ENSG00000156983	0.0266566	1.16594	bromodomain and PHD finger containing 1 [Source:HGNC Symbol;Acc:HGNC:14255]	ILMN_1784320	ELMO1	9844	ENSG00000155849	0.00574469	0.831374	engulfment and cell motility 1 [Source:HGNC Symbol;Acc:HGNC:16286]	ILMN_1783337	DECR2	26063	ENSG00000274296; ENSG00000242612	0.0132654	0.858177	2,4-dienoyl-CoA reductase 2 [Source:HGNC Symbol;Acc:HGNC:2754]
ILMN_1769299	MTMR11	10903	ENSG00000014914	0.0379866	1.16736	myotubularin related protein 11 [Source:HGNC Symbol;Acc:HGNC:24307]	ILMN_1763460	SNU13	4809	ENSG00000100138	0.0412155	0.831442	small nuclear ribonucleoprotein 13 [Source:HGNC Symbol;Acc:HGNC:7819]	ILMN_1669700	KPNA5	3841	ENSG00000196911	0.0374867	0.858319	karyopherin subunit alpha 5 [Source:HGNC Symbol;Acc:HGNC:6398]
ILMN_2326712	BACE2	25825	ENSG00000182240	0.0182757	1.16814	beta-site APP-cleaving enzyme 2 [Source:HGNC Symbol;Acc:HGNC:934]	ILMN_1790741	RNF126	55658	ENSG00000070423	0.022237	0.831906	ring finger protein 126 [Source:HGNC Symbol;Acc:HGNC:21151]	ILMN_2156267	EIF2AK1	27102	ENSG00000086232	0.0194013	0.858366	eukaryotic translation initiation factor 2 alpha kinase 1 [Source:HGNC Symbol;Acc:HGNC:24921]
ILMN_1808939	RPS6	6194	ENSG00000137154	0.0379205	1.17099	ribosomal protein S6 [Source:HGNC Symbol;Acc:HGNC:10429]	ILMN_1678692	MPRIP; RN7SL775P	23164	ENSG00000133030; ENSG00000243370	0.0379982	0.832002	myosin phosphatase Rho interacting protein [Source:HGNC Symbol;Acc:HGNC:30321]; RNA, 7SL, cytoplasmic 775, pseudogene [Source:HGNC Symbol;Acc:HGNC:46791]	ILMN_1724811	PARN	5073	ENSG00000274829; ENSG00000140694	0.00828035	0.858907	poly(A)-specific ribonuclease [Source:HGNC Symbol;Acc:HGNC:8609]
ILMN_1743104	RBM4B	83759	ENSG00000173914	0.0328469	1.17259	RNA binding motif protein 4B [Source:HGNC Symbol;Acc:HGNC:28842]	ILMN_2345016	PTGES2	80142	ENSG00000148334	0.0353652	0.832159	prostaglandin E synthase 2 [Source:HGNC Symbol;Acc:HGNC:17822]	ILMN_1732182	FBXO44	93611	ENSG00000132879	0.0263042	0.859368	F-box protein 44 [Source:HGNC Symbol;Acc:HGNC:24847]
ILMN_1685661	RRP15	51018	ENSG00000067533	0.0411913	1.17273	ribosomal RNA processing 15 homolog [Source:HGNC Symbol;Acc:HGNC:24255]	ILMN_2339779	ATP6V1E1	529	ENSG00000131100	0.0332439	0.832427	ATPase H+ transporting V1 subunit E1 [Source:HGNC Symbol;Acc:HGNC:857]	ILMN_1804610	NFX1	4799	ENSG00000086102	0.00267861	0.859534	nuclear transcription factor, X-box binding 1 [Source:HGNC Symbol;Acc:HGNC:7803]
ILMN_1680626	PDIA6	10130	ENSG00000143870	0.0371989	1.17292	protein disulfide isomerase family A member 6 [Source:HGNC Symbol;Acc:HGNC:30168]	ILMN_1653599	ATP5D	513	ENSG00000099624	0.00275273	0.83288	ATP synthase, H+ transporting, mitochondrial F1 complex, delta subunit [Source:HGNC Symbol;Acc:HGNC:837]	ILMN_1789186	STN1	79991	ENSG00000107960	0.00194402	0.859832	STN1, CST complex subunit [Source:HGNC Symbol;Acc:HGNC:26200]
ILMN_1651347	SERTAD2	9792	ENSG00000179833	0.0335311	1.17432	SERTA domain containing 2 [Source:HGNC Symbol;Acc:HGNC:30784]	ILMN_1799103	SNRPB	6628	ENSG00000125835	0.00633585	0.833377	small nuclear ribonucleoprotein polypeptides B and B1 [Source:HGNC Symbol;Acc:HGNC:11153]	ILMN_1725510	DHCR24	1718	ENSG00000116133	0.0243553	0.859979	24-dehydrocholesterol reductase [Source:HGNC Symbol;Acc:HGNC:2859]
ILMN_1671005	IRF2BP2	359948	ENSG00000168264	0.0266566	1.17446	interferon regulatory factor 2 binding protein 2 [Source:HGNC Symbol;Acc:HGNC:21729]	ILMN_1781516	SUPT16H	11198	ENSG00000092201	0.0258057	0.833414	SPT16 homolog, facilitates chromatin remodeling subunit [Source:HGNC Symbol;Acc:HGNC:11465]	ILMN_1765419	GPLD1	2822	ENSG00000112293	0.00992983	0.860001	glycosylphosphatidylinositol specific phospholipase D1 [Source:HGNC Symbol;Acc:HGNC:4459]
ILMN_1757343	PABPC4	8761	ENSG00000090621	0.0224818	1.17475	poly(A) binding protein cytoplasmic 4 [Source:HGNC Symbol;Acc:HGNC:8557]	ILMN_1683682	DAGLA	747	ENSG00000134780	0.0202767	0.833469	diacylglycerol lipase alpha [Source:HGNC Symbol;Acc:HGNC:1165]	ILMN_1789419	EXOC3	11336	ENSG00000180104	0.00701661	0.860261	exocyst complex component 3 [Source:HGNC Symbol;Acc:HGNC:30378]
ILMN_2386530	RPLP1	6176	ENSG00000137818	0.0371989	1.17725	ribosomal protein lateral stalk subunit P1 [Source:HGNC Symbol;Acc:HGNC:10372]	ILMN_1697820	HINT2	84681	ENSG00000137133	0.0111452	0.833633	histidine triad nucleotide binding protein 2 [Source:HGNC Symbol;Acc:HGNC:18344]	ILMN_1755023	RAD50	10111	ENSG00000283782; ENSG00000113522	0.0424545	0.860334	RAD50 double strand break repair protein [Source:HGNC Symbol;Acc:HGNC:9816]
ILMN_1680145	SART1	9092	ENSG00000175467	0.0298194	1.1777	SART1, U4/U6.U5 tri-snRNP-associated protein 1 [Source:HGNC Symbol;Acc:HGNC:10538]	ILMN_1671932	SAMM50	25813	ENSG00000100347	0.00216325	0.834219	SAMM50 sorting and assembly machinery component [Source:HGNC Symbol;Acc:HGNC:24276]	ILMN_2123871	TMEM18	129787	ENSG00000151353	0.0226616	0.860649	transmembrane protein 18 [Source:HGNC Symbol;Acc:HGNC:25257]
ILMN_2412192	CFH	3075	ENSG00000000971	0.0446985	1.17826	complement factor H [Source:HGNC Symbol;Acc:HGNC:4883]	ILMN_1788387	UGGT2	55757	ENSG00000102595	0.0203532	0.835278	UDP-glucose glycoprotein glucosyltransferase 2 [Source:HGNC Symbol;Acc:HGNC:15664]	ILMN_1683462	GSS	2937	ENSG00000100983	0.00681736	0.86079	glutathione synthetase [Source:HGNC Symbol;Acc:HGNC:4624]
ILMN_2209045	POU3F2	5454	ENSG00000184486	0.0212803	1.17874	POU class 3 homeobox 2 [Source:HGNC Symbol;Acc:HGNC:9215]	ILMN_1700461	PTGES3L-AARSD1; AARSD1	100885850; 80755	ENSG00000108825; ENSG00000266967	0.0197014	0.835402	PTGES3L-AARSD1 readthrough [Source:HGNC Symbol;Acc:HGNC:43946]; alanyl-tRNA synthetase domain containing 1 [Source:HGNC Symbol;Acc:HGNC:28417]	ILMN_1811650	DUS2	54920	ENSG00000167264	0.0115724	0.860941	dihydrouridine synthase 2 [Source:HGNC Symbol;Acc:HGNC:26014]
ILMN_1815812	CDIP1	29965	ENSG00000274336; ENSG00000089486	0.0366386	1.17924	cell death inducing p53 target 1 [Source:HGNC Symbol;Acc:HGNC:13234]	ILMN_1765584	TMEM38A	79041	ENSG00000072954	0.0289035	0.835488	transmembrane protein 38A [Source:HGNC Symbol;Acc:HGNC:28462]	ILMN_1741219	RRAGB	10325	ENSG00000083750	0.0295117	0.861131	Ras related GTP binding B [Source:HGNC Symbol;Acc:HGNC:19901]
ILMN_2072101	MGARP	84709	ENSG00000137463	0.035803	1.17931	mitochondria localized glutamic acid rich protein [Source:HGNC Symbol;Acc:HGNC:29969]	ILMN_1663356	RPH3A	22895	ENSG00000089169	0.0490405	0.835566	rabphilin 3A [Source:HGNC Symbol;Acc:HGNC:17056]	ILMN_1724341	ALG13	79868	ENSG00000101901	0.0162623	0.861766	ALG13, UDP-N-acetylglucosaminyltransferase subunit [Source:HGNC Symbol;Acc:HGNC:30881]
ILMN_1738742	PLAT	5327	ENSG00000104368	0.0338008	1.17935	plasminogen activator, tissue type [Source:HGNC Symbol;Acc:HGNC:9051]	ILMN_1695061	UNC79	57578	ENSG00000276416; ENSG00000133958	0.0229733	0.83557	unc-79 homolog, NALCN channel complex subunit [Source:HGNC Symbol;Acc:HGNC:19966]	ILMN_1791306	NA	NA	NA	0.036853	0.861782	NA
ILMN_2278636	CUX1	1523	ENSG00000257923	0.0362143	1.18038	cut like homeobox 1 [Source:HGNC Symbol;Acc:HGNC:2557]	ILMN_2295918	PCNX2	80003	ENSG00000135749	0.0418003	0.836675	pecanex homolog 2 [Source:HGNC Symbol;Acc:HGNC:8736]	ILMN_1735735	KATNB1	10300	ENSG00000140854	0.0183362	0.861938	katanin regulatory subunit B1 [Source:HGNC Symbol;Acc:HGNC:6217]
ILMN_1786328	DCAF12	25853	ENSG00000198876	0.0170817	1.18129	DDB1 and CUL4 associated factor 12 [Source:HGNC Symbol;Acc:HGNC:19911]	ILMN_1655418	CAPNS1	826	ENSG00000126247	0.00268018	0.836822	calpain small subunit 1 [Source:HGNC Symbol;Acc:HGNC:1481]	ILMN_1718023	APEH	327	ENSG00000164062	0.0140357	0.862208	acylaminoacyl-peptide hydrolase [Source:HGNC Symbol;Acc:HGNC:586]
ILMN_1750158	ACOX1	51	ENSG00000161533	0.0321847	1.18244	acyl-CoA oxidase 1 [Source:HGNC Symbol;Acc:HGNC:119]	ILMN_1795678	POLR3C	10623	ENSG00000186141	0.0376047	0.836851	RNA polymerase III subunit C [Source:HGNC Symbol;Acc:HGNC:30076]	ILMN_2285375	SORD	6652	ENSG00000140263	0.0366625	0.862215	sorbitol dehydrogenase [Source:HGNC Symbol;Acc:HGNC:11184]
ILMN_1801934	SERTAD3	29946	ENSG00000167565	0.0356487	1.18975	SERTA domain containing 3 [Source:HGNC Symbol;Acc:HGNC:17931]	ILMN_1733861	ARHGEF11; MIR765	9826; 768220	ENSG00000132694; ENSG00000211581	0.0251257	0.837196	Rho guanine nucleotide exchange factor 11 [Source:HGNC Symbol;Acc:HGNC:14580]; microRNA 765 [Source:HGNC Symbol;Acc:HGNC:33141]	ILMN_1695491	WDYHV1	55093	ENSG00000156795	0.0242323	0.862523	WDYHV motif containing 1 [Source:HGNC Symbol;Acc:HGNC:25490]
ILMN_2213759	DBX2	440097	ENSG00000185610	0.0485738	1.18987	developing brain homeobox 2 [Source:HGNC Symbol;Acc:HGNC:33186]	ILMN_1714278	MSANTD3	91283	ENSG00000066697	0.00758301	0.837832	Myb/SANT DNA binding domain containing 3 [Source:HGNC Symbol;Acc:HGNC:23370]	ILMN_1798448	IDS	3423	ENSG00000010404	0.0150925	0.863276	iduronate 2-sulfatase [Source:HGNC Symbol;Acc:HGNC:5389]
ILMN_1788180	RAB13	5872	ENSG00000143545	0.0474139	1.19028	RAB13, member RAS oncogene family [Source:HGNC Symbol;Acc:HGNC:9762]	ILMN_2365595	GMPR2	51292	ENSG00000100938	0.0161921	0.837995	guanosine monophosphate reductase 2 [Source:HGNC Symbol;Acc:HGNC:4377]	ILMN_1760741	NDUFA9P1; NDUFA9	4704	ENSG00000237406; ENSG00000139180	0.0310911	0.863708	NADH:ubiquinone oxidoreductase subunit A9 pseudogene 1 [Source:HGNC Symbol;Acc:HGNC:19252]; NADH:ubiquinone oxidoreductase subunit A9 [Source:HGNC Symbol;Acc:HGNC:7693]
ILMN_2090397	ISG20L2	81875	ENSG00000143319	0.0467338	1.1961	interferon stimulated exonuclease gene 20 like 2 [Source:HGNC Symbol;Acc:HGNC:25745]	ILMN_2367743	TUBG1	7283	ENSG00000131462	0.0105347	0.838146	tubulin gamma 1 [Source:HGNC Symbol;Acc:HGNC:12417]	ILMN_1663356	RPH3A	22895	ENSG00000089169	0.0384948	0.863753	rabphilin 3A [Source:HGNC Symbol;Acc:HGNC:17056]
ILMN_1657803	CFH	3075	ENSG00000000971	0.0487323	1.19713	complement factor H [Source:HGNC Symbol;Acc:HGNC:4883]	ILMN_1684271	ACBD6	84320; 100527964	ENSG00000230124	0.0101689	0.838199	acyl-CoA binding domain containing 6 [Source:HGNC Symbol;Acc:HGNC:23339]	ILMN_1793651	UBE2N	7334	ENSG00000177889	0.032188	0.864212	ubiquitin conjugating enzyme E2 N [Source:HGNC Symbol;Acc:HGNC:12492]
ILMN_1691181	TMX1	81542	ENSG00000139921	0.0357444	1.19768	thioredoxin related transmembrane protein 1 [Source:HGNC Symbol;Acc:HGNC:15487]	ILMN_1808299	IQSEC1	9922	ENSG00000144711	0.011714	0.838792	IQ motif and Sec7 domain 1 [Source:HGNC Symbol;Acc:HGNC:29112]	ILMN_1769637	RNMT	8731	ENSG00000101654	0.016949	0.864582	RNA guanine-7 methyltransferase [Source:HGNC Symbol;Acc:HGNC:10075]
ILMN_1810100	PBX3	5090	ENSG00000167081	0.0249293	1.19879	PBX homeobox 3 [Source:HGNC Symbol;Acc:HGNC:8634]	ILMN_1762606	AQP11	282679	ENSG00000178301	0.0424716	0.838861	aquaporin 11 [Source:HGNC Symbol;Acc:HGNC:19940]	ILMN_1738736	SNX4	8723	ENSG00000114520	0.0295753	0.864685	sorting nexin 4 [Source:HGNC Symbol;Acc:HGNC:11175]
ILMN_1700660	RNF135	84282	ENSG00000181481	0.0371989	1.19979	ring finger protein 135 [Source:HGNC Symbol;Acc:HGNC:21158]	ILMN_1737344	DDX41	51428	ENSG00000183258	0.00430627	0.838987	DEAD-box helicase 41 [Source:HGNC Symbol;Acc:HGNC:18674]	ILMN_1813837	SPACA9	11092	ENSG00000165698	0.0406927	0.864819	sperm acrosome associated 9 [Source:HGNC Symbol;Acc:HGNC:1367]
ILMN_1775759	NRAS	4893	ENSG00000213281	0.0328795	1.20132	NRAS proto-oncogene, GTPase [Source:HGNC Symbol;Acc:HGNC:7989]	ILMN_1792168	GALE	2582	ENSG00000117308	0.0166648	0.83938	UDP-galactose-4-epimerase [Source:HGNC Symbol;Acc:HGNC:4116]	ILMN_1721713	EXOSC9	5393	ENSG00000123737	0.00809967	0.864913	exosome component 9 [Source:HGNC Symbol;Acc:HGNC:9137]
ILMN_1779163	AAMDC	28971	ENSG00000087884	0.0355635	1.20169	adipogenesis associated Mth938 domain containing [Source:HGNC Symbol;Acc:HGNC:30205]	ILMN_1783337	DECR2	26063	ENSG00000274296; ENSG00000242612	0.0092292	0.839413	2,4-dienoyl-CoA reductase 2 [Source:HGNC Symbol;Acc:HGNC:2754]	ILMN_1765684	C19orf70	125988	ENSG00000174917	0.0219075	0.865236	chromosome 19 open reading frame 70 [Source:HGNC Symbol;Acc:HGNC:33702]
ILMN_1654773	CASK	8573	ENSG00000147044	0.0211704	1.203	calcium/calmodulin dependent serine protein kinase [Source:HGNC Symbol;Acc:HGNC:1497]	ILMN_1813344	NDUFAF5	79133	ENSG00000101247	0.0230307	0.839644	NADH:ubiquinone oxidoreductase complex assembly factor 5 [Source:HGNC Symbol;Acc:HGNC:15899]	ILMN_1802096	ABTB1	80325	ENSG00000114626	0.044781	0.865311	ankyrin repeat and BTB domain containing 1 [Source:HGNC Symbol;Acc:HGNC:18275]
ILMN_1714592	CDA	978	ENSG00000158825	0.0266566	1.20332	cytidine deaminase [Source:HGNC Symbol;Acc:HGNC:1712]	ILMN_1703205	EDN3	1908	ENSG00000124205	0.0338961	0.840389	endothelin 3 [Source:HGNC Symbol;Acc:HGNC:3178]	ILMN_1654217	MPP2	4355	ENSG00000108852	0.0130895	0.865429	membrane palmitoylated protein 2 [Source:HGNC Symbol;Acc:HGNC:7220]
ILMN_1683305	COMMD2	51122	ENSG00000114744	0.0300118	1.2044	COMM domain containing 2 [Source:HGNC Symbol;Acc:HGNC:24993]	ILMN_1717803	CDK5R2	8941	ENSG00000171450	0.026932	0.840431	cyclin dependent kinase 5 regulatory subunit 2 [Source:HGNC Symbol;Acc:HGNC:1776]	ILMN_1812615	MYBPC1	4604	ENSG00000196091	0.0247044	0.865483	myosin binding protein C, slow type [Source:HGNC Symbol;Acc:HGNC:7549]
ILMN_1699496	PHF21A	51317	ENSG00000135365	0.0446985	1.20589	PHD finger protein 21A [Source:HGNC Symbol;Acc:HGNC:24156]	ILMN_1795218	DHX30; MIR1226	22907; 100302232	ENSG00000132153; ENSG00000221585	0.0351934	0.840538	DExH-box helicase 30 [Source:HGNC Symbol;Acc:HGNC:16716]; microRNA 1226 [Source:HGNC Symbol;Acc:HGNC:33922]	ILMN_1675131	PIH1D1	55011	ENSG00000104872	0.034512	0.865505	PIH1 domain containing 1 [Source:HGNC Symbol;Acc:HGNC:26075]
ILMN_1725862	USP3	9960	ENSG00000140455	0.043509	1.20649	ubiquitin specific peptidase 3 [Source:HGNC Symbol;Acc:HGNC:12626]	ILMN_1668249	LMF1	64788	ENSG00000103227	0.0193596	0.840583	lipase maturation factor 1 [Source:HGNC Symbol;Acc:HGNC:14154]	ILMN_1755222	CAAP1	79886	ENSG00000120159	0.0160154	0.865686	caspase activity and apoptosis inhibitor 1 [Source:HGNC Symbol;Acc:HGNC:25834]
ILMN_1778121	CALN1	83698	ENSG00000183166	0.0446985	1.20784	calneuron 1 [Source:HGNC Symbol;Acc:HGNC:13248]	ILMN_1734608	ZNF77	58492	ENSG00000175691	0.00283619	0.840693	zinc finger protein 77 [Source:HGNC Symbol;Acc:HGNC:13150]	ILMN_1783285	NA	NA	NA	0.0192395	0.865892	NA
ILMN_1656977	HIBCH	26275	ENSG00000198130	0.0474139	1.21128	3-hydroxyisobutyryl-CoA hydrolase [Source:HGNC Symbol;Acc:HGNC:4908]	ILMN_1763144	NEU1	4758	ENSG00000227315; ENSG00000227129; ENSG00000223957; ENSG00000234846; ENSG00000184494; ENSG00000228691; ENSG00000204386; ENSG00000234343	0.00994414	0.840874	neuraminidase 1 [Source:HGNC Symbol;Acc:HGNC:7758]	ILMN_1787658	MTMR7	9108	ENSG00000003987	0.014413	0.866044	myotubularin related protein 7 [Source:HGNC Symbol;Acc:HGNC:7454]
ILMN_1736256	CALR	811	ENSG00000179218	0.032614	1.2117	calreticulin [Source:HGNC Symbol;Acc:HGNC:1455]	ILMN_1656132	PNLDC1	154197	ENSG00000146453	0.00241522	0.841186	PARN like, ribonuclease domain containing 1 [Source:HGNC Symbol;Acc:HGNC:21185]	ILMN_2073592	CAND2	23066	ENSG00000144712	0.00398619	0.866152	cullin associated and neddylation dissociated 2 (putative) [Source:HGNC Symbol;Acc:HGNC:30689]
ILMN_2091347	IDH1	3417	ENSG00000138413	0.0324011	1.21198	isocitrate dehydrogenase (NADP(+)) 1, cytosolic [Source:HGNC Symbol;Acc:HGNC:5382]	ILMN_1782579	IMMT	10989	ENSG00000132305	0.0157083	0.841658	inner membrane mitochondrial protein [Source:HGNC Symbol;Acc:HGNC:6047]	ILMN_2044293	KBTBD7	84078	ENSG00000120696	0.045964	0.866326	kelch repeat and BTB domain containing 7 [Source:HGNC Symbol;Acc:HGNC:25266]
ILMN_1768110	MAP3K20	51776	ENSG00000091436	0.0462552	1.21385	mitogen-activated protein kinase kinase kinase 20 [Source:HGNC Symbol;Acc:HGNC:17797]	ILMN_1675617	NT5M	56953	ENSG00000205309	0.0150328	0.841739	5',3'-nucleotidase, mitochondrial [Source:HGNC Symbol;Acc:HGNC:15769]	ILMN_1707901	DHRS7B	25979	ENSG00000109016	0.0285705	0.866435	dehydrogenase/reductase 7B [Source:HGNC Symbol;Acc:HGNC:24547]
ILMN_1710514	BCL3; MIR8085	602; 102465879	ENSG00000069399; ENSG00000284258	0.0384035	1.22146	B-cell CLL/lymphoma 3 [Source:HGNC Symbol;Acc:HGNC:998]; microRNA 8085 [Source:HGNC Symbol;Acc:HGNC:50120]	ILMN_1667162	NA	NA	NA	0.0473234	0.841818	NA	ILMN_1796923	REXO5	81691	ENSG00000005189	0.0467121	0.866856	RNA exonuclease 5 [Source:HGNC Symbol;Acc:HGNC:24661]
ILMN_1662799	GPSM3	63940	ENSG00000233490; ENSG00000234243; ENSG00000206314; ENSG00000237052; ENSG00000236697; ENSG00000213654; ENSG00000234508	0.0397977	1.22155	G protein signaling modulator 3 [Source:HGNC Symbol;Acc:HGNC:13945]	ILMN_1810085	ABCF3	55324	ENSG00000161204	0.01247	0.841882	ATP binding cassette subfamily F member 3 [Source:HGNC Symbol;Acc:HGNC:72]	ILMN_1690646	SATB1	6304	ENSG00000182568	0.0234356	0.867148	SATB homeobox 1 [Source:HGNC Symbol;Acc:HGNC:10541]
ILMN_1683120	UNG	7374	ENSG00000076248	0.0430524	1.22407	uracil DNA glycosylase [Source:HGNC Symbol;Acc:HGNC:12572]	ILMN_2175114	KCNS3	3790	ENSG00000170745	0.0325891	0.842262	potassium voltage-gated channel modifier subfamily S member 3 [Source:HGNC Symbol;Acc:HGNC:6302]	ILMN_1659952	MTMR2	8898	ENSG00000087053	0.0216942	0.867401	myotubularin related protein 2 [Source:HGNC Symbol;Acc:HGNC:7450]
ILMN_2392043	SPI1	6688	ENSG00000066336	0.035803	1.22458	Spi-1 proto-oncogene [Source:HGNC Symbol;Acc:HGNC:11241]	ILMN_1695731	TUBG1	7283	ENSG00000131462	0.00189775	0.842583	tubulin gamma 1 [Source:HGNC Symbol;Acc:HGNC:12417]	ILMN_1739454	USP34	9736	ENSG00000115464	0.00627249	0.867523	ubiquitin specific peptidase 34 [Source:HGNC Symbol;Acc:HGNC:20066]
ILMN_1793770	DNAJB6	10049	ENSG00000105993	0.0255328	1.22758	DnaJ heat shock protein family (Hsp40) member B6 [Source:HGNC Symbol;Acc:HGNC:14888]	ILMN_1681118	CAPRIN2	65981	ENSG00000110888	0.0325677	0.84269	caprin family member 2 [Source:HGNC Symbol;Acc:HGNC:21259]	ILMN_1711023	CDK5RAP1	51654	ENSG00000101391	0.00123052	0.868048	CDK5 regulatory subunit associated protein 1 [Source:HGNC Symbol;Acc:HGNC:15880]
ILMN_1741632	RAB3IL1	5866	ENSG00000167994	0.0424303	1.23259	RAB3A interacting protein like 1 [Source:HGNC Symbol;Acc:HGNC:9780]	ILMN_2366634	PKM	5315	ENSG00000067225	0.0295312	0.843051	pyruvate kinase M1/2 [Source:HGNC Symbol;Acc:HGNC:9021]	ILMN_1724832	OVOL2	58495	ENSG00000125850	0.025289	0.868404	ovo like zinc finger 2 [Source:HGNC Symbol;Acc:HGNC:15804]
ILMN_2275098	DTX2	113878	ENSG00000091073; ENSG00000282379	0.0207057	1.23394	deltex E3 ubiquitin ligase 2 [Source:HGNC Symbol;Acc:HGNC:15973]	ILMN_1755571	SYT5	6861	ENSG00000129990	0.0215698	0.843145	synaptotagmin 5 [Source:HGNC Symbol;Acc:HGNC:11513]	ILMN_1685631	MAU2	23383	ENSG00000129933	0.0342152	0.868795	MAU2 sister chromatid cohesion factor [Source:HGNC Symbol;Acc:HGNC:29140]
ILMN_2346997	RAB23	51715	ENSG00000112210	0.0216084	1.23404	RAB23, member RAS oncogene family [Source:HGNC Symbol;Acc:HGNC:14263]	ILMN_2358069	MAD1L1	8379	ENSG00000002822	0.037859	0.843279	mitotic arrest deficient 1 like 1 [Source:HGNC Symbol;Acc:HGNC:6762]	ILMN_1710979	ANKRD23; ANKRD39	200539; 51239	ENSG00000163126; ENSG00000213337	0.0291407	0.869094	ankyrin repeat domain 23 [Source:HGNC Symbol;Acc:HGNC:24470]; ankyrin repeat domain 39 [Source:HGNC Symbol;Acc:HGNC:28640]
ILMN_2318638	TGIF1	7050	ENSG00000177426	0.0466538	1.23481	TGFB induced factor homeobox 1 [Source:HGNC Symbol;Acc:HGNC:11776]	ILMN_1697529	RNF10	9921	ENSG00000022840	0.0365639	0.843514	ring finger protein 10 [Source:HGNC Symbol;Acc:HGNC:10055]	ILMN_1766245	SUPT4H1	6827	ENSG00000213246	0.0375487	0.869128	SPT4 homolog, DSIF elongation factor subunit [Source:HGNC Symbol;Acc:HGNC:11467]
ILMN_1679262	DPYSL3	1809	ENSG00000113657	0.0480377	1.23672	dihydropyrimidinase like 3 [Source:HGNC Symbol;Acc:HGNC:3015]	ILMN_1740604	RAB11FIP5	26056	ENSG00000135631	0.0394144	0.843815	RAB11 family interacting protein 5 [Source:HGNC Symbol;Acc:HGNC:24845]	ILMN_1754921	FAM43B	163933	ENSG00000183114	0.0353181	0.869789	family with sequence similarity 43 member B [Source:HGNC Symbol;Acc:HGNC:31791]
ILMN_1699772	RRAGD	58528	ENSG00000025039	0.0313142	1.24076	Ras related GTP binding D [Source:HGNC Symbol;Acc:HGNC:19903]	ILMN_1704164	ATP13A2	23400	ENSG00000159363	0.0179224	0.843988	ATPase 13A2 [Source:HGNC Symbol;Acc:HGNC:30213]	ILMN_1790741	RNF126	55658	ENSG00000070423	0.0192558	0.870311	ring finger protein 126 [Source:HGNC Symbol;Acc:HGNC:21151]
ILMN_1729563	UGDH	7358	ENSG00000109814	0.0366386	1.24339	UDP-glucose 6-dehydrogenase [Source:HGNC Symbol;Acc:HGNC:12525]	ILMN_1674560	GBA2	57704	ENSG00000070610	0.00970001	0.845117	glucosylceramidase beta 2 [Source:HGNC Symbol;Acc:HGNC:18986]	ILMN_1678705	ENDOV	284131	ENSG00000173818	0.0398304	0.870589	endonuclease V [Source:HGNC Symbol;Acc:HGNC:26640]
ILMN_1727043	COLGALT1	79709	ENSG00000130309	0.032145	1.24401	collagen beta(1-O)galactosyltransferase 1 [Source:HGNC Symbol;Acc:HGNC:26182]	ILMN_1745807	TMEM62	80021	ENSG00000137842	0.0110177	0.845392	transmembrane protein 62 [Source:HGNC Symbol;Acc:HGNC:26269]	ILMN_2320513	APBB3	10307	ENSG00000113108	0.039954	0.870724	amyloid beta precursor protein binding family B member 3 [Source:HGNC Symbol;Acc:HGNC:20708]
ILMN_1736888	SAR1B	51128	ENSG00000152700	0.0371989	1.24402	secretion associated Ras related GTPase 1B [Source:HGNC Symbol;Acc:HGNC:10535]	ILMN_1744968	KCNAB1	7881	ENSG00000169282	0.00946185	0.845964	potassium voltage-gated channel subfamily A member regulatory beta subunit 1 [Source:HGNC Symbol;Acc:HGNC:6228]	ILMN_1683576	MAGED2; SNORA11	10916; 677799	ENSG00000102316; ENSG00000221716	0.0113011	0.870887	MAGE family member D2 [Source:HGNC Symbol;Acc:HGNC:16353]; small nucleolar RNA, H/ACA box 11 [Source:HGNC Symbol;Acc:HGNC:32599]
ILMN_1678766	DYNLT1	6993	ENSG00000146425	0.0420854	1.24506	dynein light chain Tctex-type 1 [Source:HGNC Symbol;Acc:HGNC:11697]	ILMN_1752340	ARF5; FSCN3	381; 29999	ENSG00000004059; ENSG00000106328	0.0312887	0.846066	ADP ribosylation factor 5 [Source:HGNC Symbol;Acc:HGNC:658]; fascin actin-bundling protein 3 [Source:HGNC Symbol;Acc:HGNC:3961]	ILMN_2338197	LINS1	55180	ENSG00000140471	0.00263448	0.871325	lines homolog 1 [Source:HGNC Symbol;Acc:HGNC:30922]
ILMN_1791226	NXN	64359	ENSG00000167693	0.0232606	1.2457	nucleoredoxin [Source:HGNC Symbol;Acc:HGNC:18008]	ILMN_1665526	TCEA2	6919	ENSG00000171703	0.0357705	0.846363	transcription elongation factor A2 [Source:HGNC Symbol;Acc:HGNC:11614]	ILMN_1778611	NIPSNAP2	2631	ENSG00000146729	0.0446897	0.871754	nipsnap homolog 2 [Source:HGNC Symbol;Acc:HGNC:4179]
ILMN_1720998	CA12	771	ENSG00000074410	0.0234039	1.24667	carbonic anhydrase 12 [Source:HGNC Symbol;Acc:HGNC:1371]	ILMN_1712918	NQO2	4835	ENSG00000124588	0.0425365	0.846751	N-ribosyldihydronicotinamide:quinone reductase 2 [Source:HGNC Symbol;Acc:HGNC:7856]	ILMN_1668484	LRRC47	57470	ENSG00000130764	0.036726	0.871756	leucine rich repeat containing 47 [Source:HGNC Symbol;Acc:HGNC:29207]
ILMN_1808587	ZFHX3	463	ENSG00000140836	0.0182757	1.25093	zinc finger homeobox 3 [Source:HGNC Symbol;Acc:HGNC:777]	ILMN_1770911	NRSN2	80023	ENSG00000125841	0.0212127	0.846806	neurensin 2 [Source:HGNC Symbol;Acc:HGNC:16229]	ILMN_1784427	MYH7B	57644	ENSG00000078814	0.0207386	0.87182	myosin heavy chain 7B [Source:HGNC Symbol;Acc:HGNC:15906]
ILMN_1791576	CHSY1	22856	ENSG00000131873	0.0266566	1.25167	chondroitin sulfate synthase 1 [Source:HGNC Symbol;Acc:HGNC:17198]	ILMN_1713759	UBE2J1	51465	ENSG00000198833	0.0124443	0.846922	ubiquitin conjugating enzyme E2 J1 [Source:HGNC Symbol;Acc:HGNC:17598]	ILMN_1804207	MRPL4	51073	ENSG00000105364	0.038009	0.873102	mitochondrial ribosomal protein L4 [Source:HGNC Symbol;Acc:HGNC:14276]
ILMN_1798288	MOB3C	148932	ENSG00000142961	0.0328795	1.25398	MOB kinase activator 3C [Source:HGNC Symbol;Acc:HGNC:29800]	ILMN_1802628	PLPP6	403313	ENSG00000205808	0.0253276	0.847052	phospholipid phosphatase 6 [Source:HGNC Symbol;Acc:HGNC:23682]	ILMN_1785768	PDE4A	5141	ENSG00000065989	0.0290819	0.873839	phosphodiesterase 4A [Source:HGNC Symbol;Acc:HGNC:8780]
ILMN_1720511	LRRN1	57633	ENSG00000175928	0.0198559	1.25437	leucine rich repeat neuronal 1 [Source:HGNC Symbol;Acc:HGNC:20980]	ILMN_2227968	NTHL1	4913	ENSG00000065057	0.0455046	0.847264	nth like DNA glycosylase 1 [Source:HGNC Symbol;Acc:HGNC:8028]	ILMN_1682197	NFXL1	152518	ENSG00000170448	0.00331566	0.87395	nuclear transcription factor, X-box binding like 1 [Source:HGNC Symbol;Acc:HGNC:18726]
ILMN_1716957	C1QL1	10882	ENSG00000131094	0.0467704	1.2547	complement C1q like 1 [Source:HGNC Symbol;Acc:HGNC:24182]	ILMN_2387636	EIF6	3692	ENSG00000242372	0.0158602	0.847371	eukaryotic translation initiation factor 6 [Source:HGNC Symbol;Acc:HGNC:6159]	ILMN_2404454	NLE1	54475	ENSG00000073536	0.00501044	0.874048	notchless homolog 1 [Source:HGNC Symbol;Acc:HGNC:19889]
ILMN_1775743	BTG1	694	ENSG00000133639	0.01598	1.2551	BTG anti-proliferation factor 1 [Source:HGNC Symbol;Acc:HGNC:1130]	ILMN_1677919	GMPR2	51292	ENSG00000100938	0.0168662	0.847434	guanosine monophosphate reductase 2 [Source:HGNC Symbol;Acc:HGNC:4377]	ILMN_1698072	PITRM1	10531	ENSG00000107959	0.0254755	0.874201	pitrilysin metallopeptidase 1 [Source:HGNC Symbol;Acc:HGNC:17663]
ILMN_1661577	MAFA	389692	ENSG00000182759	0.0239296	1.25551	MAF bZIP transcription factor A [Source:HGNC Symbol;Acc:HGNC:23145]	ILMN_1745130	RBFOX2	23543	ENSG00000100320; ENSG00000277564	0.00972638	0.847742	RNA binding fox-1 homolog 2 [Source:HGNC Symbol;Acc:HGNC:9906]	ILMN_1760049	SERGEF	26297	ENSG00000129158	0.00801555	0.874457	secretion regulating guanine nucleotide exchange factor [Source:HGNC Symbol;Acc:HGNC:17499]
ILMN_2410523	DDR2; RN7SL861P	4921	ENSG00000162733; ENSG00000243173	0.0371989	1.2568	discoidin domain receptor tyrosine kinase 2 [Source:HGNC Symbol;Acc:HGNC:2731]; RNA, 7SL, cytoplasmic 861, pseudogene [Source:HGNC Symbol;Acc:HGNC:46877]	ILMN_1792710	DAPK3; MIR637	1613; 693222	ENSG00000167657; ENSG00000283928	0.0129849	0.848488	death associated protein kinase 3 [Source:HGNC Symbol;Acc:HGNC:2676]; microRNA 637 [Source:HGNC Symbol;Acc:HGNC:32893]	ILMN_2341467	PARL	55486	ENSG00000175193	0.00230917	0.874885	presenilin associated rhomboid like [Source:HGNC Symbol;Acc:HGNC:18253]
ILMN_1723743	ROM1	6094	ENSG00000149489	0.0474139	1.25727	retinal outer segment membrane protein 1 [Source:HGNC Symbol;Acc:HGNC:10254]	ILMN_2103720	MRPL15	29088	ENSG00000137547	0.0197876	0.848767	mitochondrial ribosomal protein L15 [Source:HGNC Symbol;Acc:HGNC:14054]	ILMN_1743303	TTC1	7265	ENSG00000113312	0.0138578	0.87522	tetratricopeptide repeat domain 1 [Source:HGNC Symbol;Acc:HGNC:12391]
ILMN_2402600	GLIS3	169792	ENSG00000107249	0.0371989	1.26177	GLIS family zinc finger 3 [Source:HGNC Symbol;Acc:HGNC:28510]	ILMN_1797384	UROS	7390	ENSG00000188690	0.0163435	0.849298	uroporphyrinogen III synthase [Source:HGNC Symbol;Acc:HGNC:12592]	ILMN_1666924	PINK1	65018	ENSG00000158828	0.0285104	0.875595	PTEN induced putative kinase 1 [Source:HGNC Symbol;Acc:HGNC:14581]
ILMN_2249920	FYN	2534	ENSG00000010810	0.032241	1.26231	FYN proto-oncogene, Src family tyrosine kinase [Source:HGNC Symbol;Acc:HGNC:4037]	ILMN_2379063	NDRG4	65009	ENSG00000103034	0.0228088	0.849301	NDRG family member 4 [Source:HGNC Symbol;Acc:HGNC:14466]	ILMN_2401701	PCGF6	84108	ENSG00000156374	0.0154862	0.875759	polycomb group ring finger 6 [Source:HGNC Symbol;Acc:HGNC:21156]
ILMN_1698259	TMEM100	55273	ENSG00000166292	0.0377191	1.26899	transmembrane protein 100 [Source:HGNC Symbol;Acc:HGNC:25607]	ILMN_1804329	TUSC2	11334	ENSG00000114383	0.0428264	0.849472	tumor suppressor candidate 2 [Source:HGNC Symbol;Acc:HGNC:17034]	ILMN_2355738	INCENP	3619	ENSG00000149503	0.0326679	0.87587	inner centromere protein [Source:HGNC Symbol;Acc:HGNC:6058]
ILMN_1709486	SRPX	8406	ENSG00000101955	0.0379205	1.27216	sushi repeat containing protein, X-linked [Source:HGNC Symbol;Acc:HGNC:11309]	ILMN_1773109	ADGRB2	576	ENSG00000121753	0.0470269	0.849751	adhesion G protein-coupled receptor B2 [Source:HGNC Symbol;Acc:HGNC:944]	ILMN_1688730	DNAJC18	202052	ENSG00000170464	0.042482	0.875945	DnaJ heat shock protein family (Hsp40) member C18 [Source:HGNC Symbol;Acc:HGNC:28429]
ILMN_1693421	RPN2	6185	ENSG00000118705	0.0393853	1.2807	ribophorin II [Source:HGNC Symbol;Acc:HGNC:10382]	ILMN_1731354	PARL	55486	ENSG00000175193	0.0337269	0.850132	presenilin associated rhomboid like [Source:HGNC Symbol;Acc:HGNC:18253]	ILMN_1746116	OCA2	4948	ENSG00000104044	0.0410739	0.876281	OCA2 melanosomal transmembrane protein [Source:HGNC Symbol;Acc:HGNC:8101]
ILMN_1756541	MXD4; MIR4800	10608; 100616358	ENSG00000123933; ENSG00000284276	0.0485738	1.28166	MAX dimerization protein 4 [Source:HGNC Symbol;Acc:HGNC:13906]; microRNA 4800 [Source:HGNC Symbol;Acc:HGNC:41877]	ILMN_2096405	WDR37	22884	ENSG00000047056	0.0494343	0.850181	WD repeat domain 37 [Source:HGNC Symbol;Acc:HGNC:31406]	ILMN_1799890	RBSN	64145	ENSG00000131381	0.0239625	0.876421	rabenosyn, RAB effector [Source:HGNC Symbol;Acc:HGNC:20759]
ILMN_1664010	ELF1	1997	ENSG00000120690	0.0371989	1.28177	E74 like ETS transcription factor 1 [Source:HGNC Symbol;Acc:HGNC:3316]	ILMN_2409642	TRO	7216	ENSG00000067445	0.0183862	0.850209	trophinin [Source:HGNC Symbol;Acc:HGNC:12326]	ILMN_2175114	KCNS3	3790	ENSG00000170745	0.0286966	0.876574	potassium voltage-gated channel modifier subfamily S member 3 [Source:HGNC Symbol;Acc:HGNC:6302]
ILMN_2255310	RPS15A	6210	ENSG00000134419	0.0338008	1.28822	ribosomal protein S15a [Source:HGNC Symbol;Acc:HGNC:10389]	ILMN_2415439	NAE1	8883	ENSG00000159593	0.0405329	0.850558	NEDD8 activating enzyme E1 subunit 1 [Source:HGNC Symbol;Acc:HGNC:621]	ILMN_2340974	ANKS1B	56899	ENSG00000185046	0.047598	0.876606	ankyrin repeat and sterile alpha motif domain containing 1B [Source:HGNC Symbol;Acc:HGNC:24600]
ILMN_1771599	PLOD2	5352	ENSG00000152952	0.039799	1.29446	procollagen-lysine,2-oxoglutarate 5-dioxygenase 2 [Source:HGNC Symbol;Acc:HGNC:9082]	ILMN_1752967	DHPS	1725	ENSG00000095059	0.0144358	0.851359	deoxyhypusine synthase [Source:HGNC Symbol;Acc:HGNC:2869]	ILMN_2050023	SVBP	374969	ENSG00000177868	0.0325827	0.876718	small vasohibin binding protein [Source:HGNC Symbol;Acc:HGNC:29204]
ILMN_1661755	FAM129B	64855	ENSG00000136830	0.0335311	1.29876	family with sequence similarity 129 member B [Source:HGNC Symbol;Acc:HGNC:25282]	ILMN_2405642	DHDDS	79947	ENSG00000117682	0.0143514	0.851445	dehydrodolichyl diphosphate synthase subunit [Source:HGNC Symbol;Acc:HGNC:20603]	ILMN_2313821	AIFM1	9131	ENSG00000156709	0.00202615	0.87672	apoptosis inducing factor mitochondria associated 1 [Source:HGNC Symbol;Acc:HGNC:8768]
ILMN_2169439	ITGAV	3685	ENSG00000138448	0.0354693	1.30021	integrin subunit alpha V [Source:HGNC Symbol;Acc:HGNC:6150]	ILMN_1741572	AKAP8	10270	ENSG00000105127	0.0469045	0.851483	A-kinase anchoring protein 8 [Source:HGNC Symbol;Acc:HGNC:378]	ILMN_2062754	SRA1	10011	ENSG00000213523	0.0334037	0.876905	steroid receptor RNA activator 1 [Source:HGNC Symbol;Acc:HGNC:11281]
ILMN_1726928	TCEA3	6920	ENSG00000204219; ENSG00000282941	0.0451546	1.3017	transcription elongation factor A3 [Source:HGNC Symbol;Acc:HGNC:11615]	ILMN_2392635	ABCF1	23	ENSG00000225989; ENSG00000232169; ENSG00000204574; ENSG00000206490; ENSG00000236149; ENSG00000236342; ENSG00000231129	0.0334505	0.851485	ATP binding cassette subfamily F member 1 [Source:HGNC Symbol;Acc:HGNC:70]	ILMN_1674560	GBA2	57704	ENSG00000070610	0.023395	0.877519	glucosylceramidase beta 2 [Source:HGNC Symbol;Acc:HGNC:18986]
ILMN_1737314	BCL6	604	ENSG00000113916	0.0400319	1.30408	B-cell CLL/lymphoma 6 [Source:HGNC Symbol;Acc:HGNC:1001]	ILMN_2343010	BOLA3	388962	ENSG00000163170	0.0448977	0.851486	bolA family member 3 [Source:HGNC Symbol;Acc:HGNC:24415]	ILMN_2137066	ZNF7	7553	ENSG00000147789	0.0332817	0.877963	zinc finger protein 7 [Source:HGNC Symbol;Acc:HGNC:13139]
ILMN_2056032	CD99	4267	ENSG00000002586	0.0362143	1.30441	CD99 molecule (Xg blood group) [Source:HGNC Symbol;Acc:HGNC:7082]	ILMN_1785660	SRPRA	6734	ENSG00000182934	0.0246629	0.851496	SRP receptor alpha subunit [Source:HGNC Symbol;Acc:HGNC:11307]	ILMN_1652826	LRRC17	10234	ENSG00000128606	0.0345308	0.87814	leucine rich repeat containing 17 [Source:HGNC Symbol;Acc:HGNC:16895]
ILMN_1766408	CBFB	865	ENSG00000067955	0.0446985	1.30838	core-binding factor beta subunit [Source:HGNC Symbol;Acc:HGNC:1539]	ILMN_1793522	PRKAB1	5564	ENSG00000111725	0.0265586	0.851886	protein kinase AMP-activated non-catalytic subunit beta 1 [Source:HGNC Symbol;Acc:HGNC:9378]	ILMN_1815445	IDS	3423	ENSG00000241489; ENSG00000010404	0.0171815	0.878641	iduronate 2-sulfatase [Source:HGNC Symbol;Acc:HGNC:5389]
ILMN_1815023	PIM1	5292	ENSG00000137193	0.0446985	1.30936	Pim-1 proto-oncogene, serine/threonine kinase [Source:HGNC Symbol;Acc:HGNC:8986]	ILMN_1676393	NA	NA	NA	0.00791617	0.852018	NA	ILMN_1784630	KBTBD11	9920	ENSG00000176595; ENSG00000273645	0.0404403	0.878665	kelch repeat and BTB domain containing 11 [Source:HGNC Symbol;Acc:HGNC:29104]
ILMN_2149494	NPL	80896	ENSG00000135838	0.0170817	1.31141	N-acetylneuraminate pyruvate lyase [Source:HGNC Symbol;Acc:HGNC:16781]	ILMN_1722849	UNC13A	23025	ENSG00000130477	0.0198493	0.852082	unc-13 homolog A [Source:HGNC Symbol;Acc:HGNC:23150]	ILMN_2368728	ASIC3	9311	ENSG00000213199	0.0042769	0.878683	acid sensing ion channel subunit 3 [Source:HGNC Symbol;Acc:HGNC:101]
ILMN_1699644	2018-03-03	115123	ENSG00000173926	0.032145	1.31653	membrane associated ring-CH-type finger 3 [Source:HGNC Symbol;Acc:HGNC:28728]	ILMN_2070570	ABCA11P; ABCA10	79963; 10349	ENSG00000251595; ENSG00000154263	0.0481148	0.852378	ATP binding cassette subfamily A member 11, pseudogene [Source:HGNC Symbol;Acc:HGNC:31]; ATP binding cassette subfamily A member 10 [Source:HGNC Symbol;Acc:HGNC:30]	ILMN_1806634	NNT	23530	ENSG00000112992	0.0410118	0.878764	nicotinamide nucleotide transhydrogenase [Source:HGNC Symbol;Acc:HGNC:7863]
ILMN_1709747	EXOG	9941	ENSG00000157036	0.0371989	1.32739	exo/endonuclease G [Source:HGNC Symbol;Acc:HGNC:3347]	ILMN_1790978	ATG7	10533	ENSG00000197548	0.014152	0.852381	autophagy related 7 [Source:HGNC Symbol;Acc:HGNC:16935]	ILMN_1790978	ATG7	10533	ENSG00000197548	0.0151038	0.878934	autophagy related 7 [Source:HGNC Symbol;Acc:HGNC:16935]
ILMN_1749213	SDF2L1	23753	ENSG00000128228	0.0371989	1.32778	stromal cell derived factor 2 like 1 [Source:HGNC Symbol;Acc:HGNC:10676]	ILMN_1792820	NOC2L	26155	ENSG00000188976	0.0103442	0.852502	NOC2 like nucleolar associated transcriptional repressor [Source:HGNC Symbol;Acc:HGNC:24517]	ILMN_2363231	SMAP1	60682	ENSG00000112305	0.0234489	0.879212	small ArfGAP 1 [Source:HGNC Symbol;Acc:HGNC:19651]
ILMN_1699265	TNFRSF10B	8795	ENSG00000120889	0.0262609	1.32786	TNF receptor superfamily member 10b [Source:HGNC Symbol;Acc:HGNC:11905]	ILMN_1718023	APEH	327	ENSG00000164062	0.0163568	0.852784	acylaminoacyl-peptide hydrolase [Source:HGNC Symbol;Acc:HGNC:586]	ILMN_2363744	PACRG	135138	ENSG00000112530	0.012064	0.879484	parkin coregulated [Source:HGNC Symbol;Acc:HGNC:19152]
ILMN_1736178	AEBP1	165	ENSG00000106624	0.0182757	1.32829	AE binding protein 1 [Source:HGNC Symbol;Acc:HGNC:303]	ILMN_1737847	RMND5B	64777	ENSG00000145916	0.0029186	0.852859	required for meiotic nuclear division 5 homolog B [Source:HGNC Symbol;Acc:HGNC:26181]	ILMN_1806713	ZNF18	7566	ENSG00000266368; ENSG00000154957	0.0123248	0.879733	zinc finger protein 18 [Source:HGNC Symbol;Acc:HGNC:12969]
ILMN_1713952	INAVA	55765	ENSG00000244144; ENSG00000163362	0.0336013	1.3287	innate immunity activator [Source:HGNC Symbol;Acc:HGNC:25599]	ILMN_1751431	PYM1	84305	ENSG00000170473	0.0059694	0.852956	PYM homolog 1, exon junction complex associated factor [Source:HGNC Symbol;Acc:HGNC:30258]	ILMN_1671494	USP5	8078	ENSG00000111667	0.0326175	0.880091	ubiquitin specific peptidase 5 [Source:HGNC Symbol;Acc:HGNC:12628]
ILMN_1684391	PLOD1	5351	ENSG00000083444	0.0262609	1.33118	procollagen-lysine,2-oxoglutarate 5-dioxygenase 1 [Source:HGNC Symbol;Acc:HGNC:9081]	ILMN_1774132	MAP6	4135	ENSG00000171533	0.0310493	0.853981	microtubule associated protein 6 [Source:HGNC Symbol;Acc:HGNC:6868]	ILMN_1732767	PSMD9	5715	ENSG00000110801	0.0465011	0.880117	proteasome 26S subunit, non-ATPase 9 [Source:HGNC Symbol;Acc:HGNC:9567]
ILMN_1680132	CADM1	23705	ENSG00000182985	0.0498812	1.33621	cell adhesion molecule 1 [Source:HGNC Symbol;Acc:HGNC:5951]	ILMN_1810657	STXBP1	6812	ENSG00000136854	0.0362701	0.854346	syntaxin binding protein 1 [Source:HGNC Symbol;Acc:HGNC:11444]	ILMN_2410965	MRI1	84245	ENSG00000037757	0.0374715	0.880322	methylthioribose-1-phosphate isomerase 1 [Source:HGNC Symbol;Acc:HGNC:28469]
ILMN_1655796	2018-03-03	115123	ENSG00000173926	0.0288926	1.34047	membrane associated ring-CH-type finger 3 [Source:HGNC Symbol;Acc:HGNC:28728]	ILMN_1779347	GARNL3	84253	ENSG00000136895	0.00851296	0.854525	GTPase activating Rap/RanGAP domain like 3 [Source:HGNC Symbol;Acc:HGNC:25425]	ILMN_2236800	SON	6651	ENSG00000159140	0.0171051	0.880388	SON DNA binding protein [Source:HGNC Symbol;Acc:HGNC:11183]
ILMN_1809477	CARHSP1	23589	ENSG00000153048	0.01598	1.34256	calcium regulated heat stable protein 1 [Source:HGNC Symbol;Acc:HGNC:17150]	ILMN_1741204	KLHDC2	23588	ENSG00000165516	0.0168871	0.854542	kelch domain containing 2 [Source:HGNC Symbol;Acc:HGNC:20231]	ILMN_1752283	ITCH	83737	ENSG00000078747	0.0172547	0.880542	itchy E3 ubiquitin protein ligase [Source:HGNC Symbol;Acc:HGNC:13890]
ILMN_2197365	RGS2	5997	ENSG00000116741	0.0279566	1.3432	regulator of G protein signaling 2 [Source:HGNC Symbol;Acc:HGNC:9998]	ILMN_1724774	SYT3	84258	ENSG00000213023	0.0153192	0.854778	synaptotagmin 3 [Source:HGNC Symbol;Acc:HGNC:11511]	ILMN_1720344	NIPA2	81614	ENSG00000140157	0.0376249	0.880961	non imprinted in Prader-Willi/Angelman syndrome 2 [Source:HGNC Symbol;Acc:HGNC:17044]
ILMN_2124769	YBX1	4904	ENSG00000065978	0.0445455	1.34333	Y-box binding protein 1 [Source:HGNC Symbol;Acc:HGNC:8014]	ILMN_1786658	BOLA3	388962	ENSG00000163170	0.0416873	0.854947	bolA family member 3 [Source:HGNC Symbol;Acc:HGNC:24415]	ILMN_2144791	GOLGA6C; MTPAP; GOLGA2P6; GOLGA6L3; GOLGA6A; RN7SL489P; RN7SL241P; RN7SL429P; RN7SL853P	653641; 55149; 100133220; 342096	ENSG00000167195; ENSG00000107951; ENSG00000241621; ENSG00000188388; ENSG00000159289; ENSG00000277295; ENSG00000239625; ENSG00000278604; ENSG00000274350	0.0169067	0.881371	golgin A6 family member C [Source:HGNC Symbol;Acc:HGNC:32206]; mitochondrial poly(A) polymerase [Source:HGNC Symbol;Acc:HGNC:25532]; golgin A2 pseudogene 6 [Source:HGNC Symbol;Acc:HGNC:44948]; golgin A6 family-like 3 [Source:HGNC Symbol;Acc:HGNC:37441]; golgin A6 family member A [Source:HGNC Symbol;Acc:HGNC:13567]; RNA, 7SL, cytoplasmic 489, pseudogene [Source:HGNC Symbol;Acc:HGNC:46505]; RNA, 7S…
ILMN_1719695	NFKBIZ	64332	ENSG00000144802	0.0355635	1.3454	NFKB inhibitor zeta [Source:HGNC Symbol;Acc:HGNC:29805]	ILMN_1704024	TMEM160	54958	ENSG00000130748	0.0393682	0.855058	transmembrane protein 160 [Source:HGNC Symbol;Acc:HGNC:26042]	ILMN_1697820	HINT2	84681	ENSG00000137133	0.0189522	0.881644	histidine triad nucleotide binding protein 2 [Source:HGNC Symbol;Acc:HGNC:18344]
ILMN_1758315	SLC9A9	285195	ENSG00000181804	0.035803	1.34825	solute carrier family 9 member A9 [Source:HGNC Symbol;Acc:HGNC:20653]	ILMN_1666444	RBMS1; RBMS1P1	5937	ENSG00000153250; ENSG00000225422	0.0285347	0.855085	RNA binding motif single stranded interacting protein 1 [Source:HGNC Symbol;Acc:HGNC:9907]; RNA binding motif single stranded interacting protein 1 pseudogene 1 [Source:HGNC Symbol;Acc:HGNC:9908]	ILMN_1734696	FRG1	2483	ENSG00000275145; ENSG00000109536; ENSG00000283153; ENSG00000283630	0.0366818	0.881668	FSHD region gene 1 [Source:HGNC Symbol;Acc:HGNC:3954]
ILMN_2138589	MERTK	10461	ENSG00000153208	0.0455093	1.34963	MER proto-oncogene, tyrosine kinase [Source:HGNC Symbol;Acc:HGNC:7027]	ILMN_1712432	PSMD2	5708	ENSG00000175166	0.0253138	0.855683	proteasome 26S subunit, non-ATPase 2 [Source:HGNC Symbol;Acc:HGNC:9559]	ILMN_2186858	ZNF839	55778	ENSG00000022976	0.0184306	0.882412	zinc finger protein 839 [Source:HGNC Symbol;Acc:HGNC:20345]
ILMN_1803988	MCL1	4170	ENSG00000143384	0.0272424	1.34999	MCL1, BCL2 family apoptosis regulator [Source:HGNC Symbol;Acc:HGNC:6943]	ILMN_1770623	CCNQ	92002	ENSG00000262919	0.0392728	0.856006	cyclin Q [Source:HGNC Symbol;Acc:HGNC:28434]	ILMN_1779584	UTP18	51096	ENSG00000011260	0.049325	0.882633	UTP18, small subunit processome component [Source:HGNC Symbol;Acc:HGNC:24274]
ILMN_2128750	PTTG1IP	754	ENSG00000183255	0.0485738	1.35165	PTTG1 interacting protein [Source:HGNC Symbol;Acc:HGNC:13524]	ILMN_1739397	GLMN	11146	ENSG00000174842	0.0473607	0.856953	glomulin, FKBP associated protein [Source:HGNC Symbol;Acc:HGNC:14373]	ILMN_1665982	AKTIP	64400	ENSG00000166971	0.0457829	0.882873	AKT interacting protein [Source:HGNC Symbol;Acc:HGNC:16710]
ILMN_1805192	ITPRIP	85450	ENSG00000148841	0.0170817	1.35195	inositol 1,4,5-trisphosphate receptor interacting protein [Source:HGNC Symbol;Acc:HGNC:29370]	ILMN_1675982	GGA3	23163	ENSG00000125447	0.0430566	0.857002	golgi associated, gamma adaptin ear containing, ARF binding protein 3 [Source:HGNC Symbol;Acc:HGNC:17079]	ILMN_1709728	SLC30A5	64924	ENSG00000145740	0.0142124	0.883348	solute carrier family 30 member 5 [Source:HGNC Symbol;Acc:HGNC:19089]
ILMN_1773576	CPNE3	8895	ENSG00000085719	0.0182757	1.36419	copine 3 [Source:HGNC Symbol;Acc:HGNC:2316]	ILMN_1770030	C7orf43; MIR4658	55262; 100616439	ENSG00000146826; ENSG00000284518	0.0348194	0.857066	chromosome 7 open reading frame 43 [Source:HGNC Symbol;Acc:HGNC:25604]; microRNA 4658 [Source:HGNC Symbol;Acc:HGNC:41673]	ILMN_2218208	SPARCL1	8404	ENSG00000152583	0.0468083	0.883782	SPARC like 1 [Source:HGNC Symbol;Acc:HGNC:11220]
ILMN_2385220	DFFA	1676	ENSG00000160049	0.01598	1.36608	DNA fragmentation factor subunit alpha [Source:HGNC Symbol;Acc:HGNC:2772]	ILMN_2073592	CAND2	23066	ENSG00000144712	0.0172616	0.857097	cullin associated and neddylation dissociated 2 (putative) [Source:HGNC Symbol;Acc:HGNC:30689]	ILMN_1814650	TRAPPC4	51399	ENSG00000196655; ENSG00000280495	0.0447693	0.883803	trafficking protein particle complex 4 [Source:HGNC Symbol;Acc:HGNC:19943]
ILMN_1682332	GYPC	2995	ENSG00000136732	0.0216084	1.36746	glycophorin C (Gerbich blood group) [Source:HGNC Symbol;Acc:HGNC:4704]	ILMN_1656287	SPOCK2	9806	ENSG00000107742	0.0462784	0.857276	SPARC/osteonectin, cwcv and kazal like domains proteoglycan 2 [Source:HGNC Symbol;Acc:HGNC:13564]	ILMN_1694810	PANX2	56666	ENSG00000073150	0.0484863	0.883943	pannexin 2 [Source:HGNC Symbol;Acc:HGNC:8600]
ILMN_1693334	P4HA1	5033	ENSG00000122884	0.0222677	1.36916	prolyl 4-hydroxylase subunit alpha 1 [Source:HGNC Symbol;Acc:HGNC:8546]	ILMN_1671494	USP5	8078	ENSG00000111667	0.0225803	0.857787	ubiquitin specific peptidase 5 [Source:HGNC Symbol;Acc:HGNC:12628]	ILMN_1662232	DCTN2	10540	ENSG00000175203	0.0133532	0.884297	dynactin subunit 2 [Source:HGNC Symbol;Acc:HGNC:2712]
ILMN_1774836	PLOD3	8985	ENSG00000106397	0.0416223	1.37043	procollagen-lysine,2-oxoglutarate 5-dioxygenase 3 [Source:HGNC Symbol;Acc:HGNC:9083]	ILMN_1770732	COPS3	8533	ENSG00000141030	0.0219598	0.857903	COP9 signalosome subunit 3 [Source:HGNC Symbol;Acc:HGNC:2239]	ILMN_1758412	COPS7A	50813	ENSG00000111652	0.0192796	0.884352	COP9 signalosome subunit 7A [Source:HGNC Symbol;Acc:HGNC:16758]
ILMN_1792689	HIST1H2AC	8334	ENSG00000180573	0.0170817	1.37105	histone cluster 1 H2A family member c [Source:HGNC Symbol;Acc:HGNC:4733]	ILMN_1790249	F8A1	8263	ENSG00000277203	0.00418269	0.857919	coagulation factor VIII associated 1 [Source:HGNC Symbol;Acc:HGNC:3547]	ILMN_1810915	FAAH	2166	ENSG00000117480	0.0168141	0.884383	fatty acid amide hydrolase [Source:HGNC Symbol;Acc:HGNC:3553]
ILMN_1698934	CMTM7	112616	ENSG00000153551	0.037509	1.3749	CKLF like MARVEL transmembrane domain containing 7 [Source:HGNC Symbol;Acc:HGNC:19178]	ILMN_1673798	PPOX	5498	ENSG00000143224	0.00922048	0.858254	protoporphyrinogen oxidase [Source:HGNC Symbol;Acc:HGNC:9280]	ILMN_2349444	NUDT2	318	ENSG00000164978	0.0416274	0.884399	nudix hydrolase 2 [Source:HGNC Symbol;Acc:HGNC:8049]
ILMN_1654289	ELK1	2002	ENSG00000126767	0.0335311	1.37836	ELK1, ETS transcription factor [Source:HGNC Symbol;Acc:HGNC:3321]	ILMN_1743836	MXRA7	439921	ENSG00000182534	0.0125297	0.858283	matrix remodeling associated 7 [Source:HGNC Symbol;Acc:HGNC:7541]	ILMN_1715179	SNRPA1	NA	ENSG00000131876	0.0293268	0.884502	small nuclear ribonucleoprotein polypeptide A' [Source:HGNC Symbol;Acc:HGNC:11152]
ILMN_1676616	PTPRZ1	5803	ENSG00000106278	0.0362143	1.38023	protein tyrosine phosphatase, receptor type Z1 [Source:HGNC Symbol;Acc:HGNC:9685]	ILMN_1745573	TTC13	79573	ENSG00000143643	0.0259748	0.858619	tetratricopeptide repeat domain 13 [Source:HGNC Symbol;Acc:HGNC:26204]	ILMN_1781479	SUV39H1	6839	ENSG00000101945	0.0158861	0.884532	suppressor of variegation 3-9 homolog 1 [Source:HGNC Symbol;Acc:HGNC:11479]
ILMN_1674706	MTHFD2	10797	ENSG00000065911	0.0476206	1.39052	methylenetetrahydrofolate dehydrogenase (NADP+ dependent) 2, methenyltetrahydrofolate cyclohydrolase [Source:HGNC Symbol;Acc:HGNC:7434]	ILMN_2377459	CYTH2	9266	ENSG00000105443	0.0319071	0.858795	cytohesin 2 [Source:HGNC Symbol;Acc:HGNC:9502]	ILMN_1778347	NUDT2	318	ENSG00000164978	0.0399964	0.884551	nudix hydrolase 2 [Source:HGNC Symbol;Acc:HGNC:8049]
ILMN_1766157	MRVI1	10335	ENSG00000072952	0.0301401	1.39086	murine retrovirus integration site 1 homolog [Source:HGNC Symbol;Acc:HGNC:7237]	ILMN_1813938	CHCHD4	131474	ENSG00000163528	0.0311564	0.858864	coiled-coil-helix-coiled-coil-helix domain containing 4 [Source:HGNC Symbol;Acc:HGNC:26467]	ILMN_1700967	NA	NA	NA	0.0357171	0.884597	NA
ILMN_1806023	JUN	3725	ENSG00000177606	0.0170817	1.3941	Jun proto-oncogene, AP-1 transcription factor subunit [Source:HGNC Symbol;Acc:HGNC:6204]	ILMN_1722673	PCDHB4	56131	ENSG00000081818	0.0144037	0.859058	protocadherin beta 4 [Source:HGNC Symbol;Acc:HGNC:8689]	ILMN_1734608	ZNF77	58492	ENSG00000175691	0.00252399	0.884727	zinc finger protein 77 [Source:HGNC Symbol;Acc:HGNC:13150]
ILMN_1705750	TGM2	7052	ENSG00000198959	0.0262609	1.40456	transglutaminase 2 [Source:HGNC Symbol;Acc:HGNC:11778]	ILMN_2312709	LCMT1	51451	ENSG00000205629	0.0204215	0.859489	leucine carboxyl methyltransferase 1 [Source:HGNC Symbol;Acc:HGNC:17557]	ILMN_1712432	PSMD2	5708	ENSG00000175166	0.028946	0.885033	proteasome 26S subunit, non-ATPase 2 [Source:HGNC Symbol;Acc:HGNC:9559]
ILMN_2322996	EYA2	2139	ENSG00000064655	0.0335311	1.4115	EYA transcriptional coactivator and phosphatase 2 [Source:HGNC Symbol;Acc:HGNC:3520]	ILMN_2375319	RASGRP2	10235	ENSG00000068831	0.0350115	0.859491	RAS guanyl releasing protein 2 [Source:HGNC Symbol;Acc:HGNC:9879]	ILMN_1777765	C12orf10	60314	ENSG00000139637	0.0300159	0.885377	chromosome 12 open reading frame 10 [Source:HGNC Symbol;Acc:HGNC:17590]
ILMN_2302118	CCDC50	152137	ENSG00000152492	0.0262609	1.41322	coiled-coil domain containing 50 [Source:HGNC Symbol;Acc:HGNC:18111]	ILMN_1763634	PEX14	5195	ENSG00000142655	0.0289072	0.859973	peroxisomal biogenesis factor 14 [Source:HGNC Symbol;Acc:HGNC:8856]	ILMN_1763688	C17orf49; RNASEK-C17orf49	124944	ENSG00000258315; ENSG00000161939	0.00520036	0.885748	chromosome 17 open reading frame 49 [Source:HGNC Symbol;Acc:HGNC:28737]; RNASEK-C17orf49 readthrough [Source:HGNC Symbol;Acc:HGNC:44419]
ILMN_2090105	TAGLN2	8407	ENSG00000158710	0.0371989	1.42104	transgelin 2 [Source:HGNC Symbol;Acc:HGNC:11554]	ILMN_2348268	IFFO1	25900	ENSG00000010295	0.0408625	0.859992	intermediate filament family orphan 1 [Source:HGNC Symbol;Acc:HGNC:24970]	ILMN_1741957	RABEPK	10244	ENSG00000136933	0.00524726	0.885916	Rab9 effector protein with kelch motifs [Source:HGNC Symbol;Acc:HGNC:16896]
ILMN_1659895	MSN	4478	ENSG00000147065	0.0479465	1.42172	moesin [Source:HGNC Symbol;Acc:HGNC:7373]	ILMN_1729816	VDAC3	7419	ENSG00000078668	0.0495717	0.860039	voltage dependent anion channel 3 [Source:HGNC Symbol;Acc:HGNC:12674]	ILMN_2079004	MDH2	4191	ENSG00000146701	0.0409462	0.886187	malate dehydrogenase 2 [Source:HGNC Symbol;Acc:HGNC:6971]
ILMN_1668039	GYPC	2995	ENSG00000136732	0.0234039	1.4224	glycophorin C (Gerbich blood group) [Source:HGNC Symbol;Acc:HGNC:4704]	ILMN_2312719	EXOSC9	5393	ENSG00000123737	0.0289218	0.860342	exosome component 9 [Source:HGNC Symbol;Acc:HGNC:9137]	ILMN_1744628	FDX2	112812	ENSG00000167807; ENSG00000267673	0.0363687	0.886709	ferredoxin 2 [Source:HGNC Symbol;Acc:HGNC:30546]
ILMN_1687384	IFI6	2537	ENSG00000126709	0.0356745	1.42415	interferon alpha inducible protein 6 [Source:HGNC Symbol;Acc:HGNC:4054]	ILMN_1684931	GPR119	139760	ENSG00000147262	0.00772729	0.860444	G protein-coupled receptor 119 [Source:HGNC Symbol;Acc:HGNC:19060]	ILMN_1787627	GPRASP1	9737	ENSG00000198932	0.0160725	0.887632	G protein-coupled receptor associated sorting protein 1 [Source:HGNC Symbol;Acc:HGNC:24834]
ILMN_1802923	APOC4-APOC2; APOC2	344	ENSG00000224916; ENSG00000234906	0.0425033	1.43335	APOC4-APOC2 readthrough (NMD candidate) [Source:HGNC Symbol;Acc:HGNC:44426]; apolipoprotein C2 [Source:HGNC Symbol;Acc:HGNC:609]	ILMN_1711023	CDK5RAP1	51654	ENSG00000101391	0.0234905	0.861086	CDK5 regulatory subunit associated protein 1 [Source:HGNC Symbol;Acc:HGNC:15880]	ILMN_1703791	ANXA7	310	ENSG00000138279	0.0459356	0.88769	annexin A7 [Source:HGNC Symbol;Acc:HGNC:545]
ILMN_1753312	PLXDC2	84898	ENSG00000120594	0.0170817	1.43645	plexin domain containing 2 [Source:HGNC Symbol;Acc:HGNC:21013]	ILMN_1742731	SLC35A2	7355	ENSG00000102100	0.0179325	0.861295	solute carrier family 35 member A2 [Source:HGNC Symbol;Acc:HGNC:11022]	ILMN_1784822	PPP1R3F	89801	ENSG00000049769	0.0398353	0.88793	protein phosphatase 1 regulatory subunit 3F [Source:HGNC Symbol;Acc:HGNC:14944]
ILMN_2347068	MKNK2	2872	ENSG00000099875	0.0249293	1.43764	MAP kinase interacting serine/threonine kinase 2 [Source:HGNC Symbol;Acc:HGNC:7111]	ILMN_2227757	PCDHB2	56133	ENSG00000112852	0.00231519	0.861326	protocadherin beta 2 [Source:HGNC Symbol;Acc:HGNC:8687]	ILMN_1701244	NA	NA	NA	0.0466369	0.888532	NA
ILMN_1675448	ZFP36L1	677	ENSG00000185650	0.0412485	1.43773	ZFP36 ring finger protein like 1 [Source:HGNC Symbol;Acc:HGNC:1107]	ILMN_1666076	ARHGEF4	50649	ENSG00000136002	0.0253675	0.861623	Rho guanine nucleotide exchange factor 4 [Source:HGNC Symbol;Acc:HGNC:684]	ILMN_1751743	XRCC1	7515	ENSG00000073050	0.0121477	0.889668	X-ray repair cross complementing 1 [Source:HGNC Symbol;Acc:HGNC:12828]
ILMN_1685005	TNFRSF1A	7132	ENSG00000067182	0.0474782	1.44307	TNF receptor superfamily member 1A [Source:HGNC Symbol;Acc:HGNC:11916]	ILMN_1696183	HBQ1	3049	ENSG00000086506; ENSG00000207243	0.0295207	0.862297	hemoglobin subunit theta 1 [Source:HGNC Symbol;Acc:HGNC:4833]; Y RNA [Source:RFAM;Acc:RF00019]	ILMN_2159322	SLK	9748	ENSG00000065613	0.0231845	0.890068	STE20 like kinase [Source:HGNC Symbol;Acc:HGNC:11088]
ILMN_1800512	HMOX1	3162	ENSG00000100292	0.0419206	1.44374	heme oxygenase 1 [Source:HGNC Symbol;Acc:HGNC:5013]	ILMN_1680091	POP7	10248	ENSG00000172336	0.0491867	0.862941	POP7 homolog, ribonuclease P/MRP subunit [Source:HGNC Symbol;Acc:HGNC:19949]	ILMN_2205245	GPN2	54707	ENSG00000142751	0.0323337	0.890973	GPN-loop GTPase 2 [Source:HGNC Symbol;Acc:HGNC:25513]
ILMN_2138765	PLIN2	123	ENSG00000147872	0.0371989	1.44544	perilipin 2 [Source:HGNC Symbol;Acc:HGNC:248]	ILMN_1763688	C17orf49; RNASEK-C17orf49	124944	ENSG00000258315; ENSG00000161939	0.00664912	0.863008	chromosome 17 open reading frame 49 [Source:HGNC Symbol;Acc:HGNC:28737]; RNASEK-C17orf49 readthrough [Source:HGNC Symbol;Acc:HGNC:44419]	ILMN_1740161	ANKRD26	22852	ENSG00000107890	0.0375128	0.891111	ankyrin repeat domain 26 [Source:HGNC Symbol;Acc:HGNC:29186]
ILMN_1651496	HIST1H2BD	3017	ENSG00000158373	0.0170817	1.44569	histone cluster 1 H2B family member d [Source:HGNC Symbol;Acc:HGNC:4747]	ILMN_1729748	PEF1	553115	ENSG00000162517	0.0104875	0.863107	penta-EF-hand domain containing 1 [Source:HGNC Symbol;Acc:HGNC:30009]	ILMN_1771233	CHMP4B	128866	ENSG00000101421	0.0226445	0.891194	charged multivesicular body protein 4B [Source:HGNC Symbol;Acc:HGNC:16171]
ILMN_1766054	ABCA1	19	ENSG00000165029	0.032614	1.4663	ATP binding cassette subfamily A member 1 [Source:HGNC Symbol;Acc:HGNC:29]	ILMN_1683576	MAGED2; SNORA11	10916; 677799	ENSG00000102316; ENSG00000221716	0.0332244	0.863124	MAGE family member D2 [Source:HGNC Symbol;Acc:HGNC:16353]; small nucleolar RNA, H/ACA box 11 [Source:HGNC Symbol;Acc:HGNC:32599]	ILMN_2087528	CPSF3	51692	ENSG00000119203	0.0187234	0.891329	cleavage and polyadenylation specific factor 3 [Source:HGNC Symbol;Acc:HGNC:2326]
ILMN_1760027	WAS	7454	ENSG00000015285	0.0298194	1.46742	Wiskott-Aldrich syndrome [Source:HGNC Symbol;Acc:HGNC:12731]	ILMN_1713402	FAM160A2	84067	ENSG00000051009	0.0160776	0.863513	family with sequence similarity 160 member A2 [Source:HGNC Symbol;Acc:HGNC:25378]	ILMN_1698777	ADCK1	57143	ENSG00000063761	0.0240078	0.891705	aarF domain containing kinase 1 [Source:HGNC Symbol;Acc:HGNC:19038]
ILMN_1671337	SLC2A5	6518	ENSG00000142583	0.0462146	1.46956	solute carrier family 2 member 5 [Source:HGNC Symbol;Acc:HGNC:11010]	ILMN_1811560	SUGP1	57794	ENSG00000105705	0.0206902	0.863845	SURP and G-patch domain containing 1 [Source:HGNC Symbol;Acc:HGNC:18643]	ILMN_1742224	SLTM	79811	ENSG00000137776	0.00239372	0.892102	SAFB like transcription modulator [Source:HGNC Symbol;Acc:HGNC:20709]
ILMN_1651498	NA	NA	NA	0.0202523	1.47109	NA	ILMN_1683462	GSS	2937	ENSG00000100983	0.0247448	0.863913	glutathione synthetase [Source:HGNC Symbol;Acc:HGNC:4624]	ILMN_2216860	CSMD1	64478	ENSG00000183117	0.0337959	0.892774	CUB and Sushi multiple domains 1 [Source:HGNC Symbol;Acc:HGNC:14026]
ILMN_2364022	SLC16A3	9123	ENSG00000141526	0.0170817	1.47337	solute carrier family 16 member 3 [Source:HGNC Symbol;Acc:HGNC:10924]	ILMN_1666471	UQCRQ	27089	ENSG00000164405	0.0362044	0.863974	ubiquinol-cytochrome c reductase complex III subunit VII [Source:HGNC Symbol;Acc:HGNC:29594]	ILMN_1739821	EIF2S1	1965	ENSG00000134001	0.0340672	0.892776	eukaryotic translation initiation factor 2 subunit alpha [Source:HGNC Symbol;Acc:HGNC:3265]
ILMN_1794017	SERTAD1	29950	ENSG00000197019	0.0304817	1.47664	SERTA domain containing 1 [Source:HGNC Symbol;Acc:HGNC:17932]	ILMN_1765419	GPLD1	2822	ENSG00000112293	0.024645	0.864436	glycosylphosphatidylinositol specific phospholipase D1 [Source:HGNC Symbol;Acc:HGNC:4459]	ILMN_1675239	NDUFA7	4701	ENSG00000167774; ENSG00000267855	0.0478614	0.893256	NADH:ubiquinone oxidoreductase subunit A7 [Source:HGNC Symbol;Acc:HGNC:7691]
ILMN_1691717	RHBDF2	79651	ENSG00000129667	0.0362143	1.47686	rhomboid 5 homolog 2 [Source:HGNC Symbol;Acc:HGNC:20788]	ILMN_2366205	CACNB1	782	ENSG00000067191	0.0287187	0.864899	calcium voltage-gated channel auxiliary subunit beta 1 [Source:HGNC Symbol;Acc:HGNC:1401]	ILMN_2058070	NA	NA	NA	0.0444615	0.893359	NA
ILMN_1732071	HIST2H2BE; HIST2H2AB	8349; 317772	ENSG00000184678; ENSG00000184270	0.035803	1.47963	histone cluster 2 H2B family member e [Source:HGNC Symbol;Acc:HGNC:4760]; histone cluster 2 H2A family member b [Source:HGNC Symbol;Acc:HGNC:20508]	ILMN_1656452	TEDC2; MIR6768	80178; 102465460	ENSG00000162062; ENSG00000274805	0.00736057	0.865319	tubulin epsilon and delta complex 2 [Source:HGNC Symbol;Acc:HGNC:25849]; microRNA 6768 [Source:HGNC Symbol;Acc:HGNC:50264]	ILMN_1743427	SCYL3	57147	ENSG00000000457	0.00270171	0.89337	SCY1 like pseudokinase 3 [Source:HGNC Symbol;Acc:HGNC:19285]
ILMN_1803560	LAT2	7462	ENSG00000086730	0.0272424	1.48305	linker for activation of T-cells family member 2 [Source:HGNC Symbol;Acc:HGNC:12749]	ILMN_1757440	FAM69B	138311	ENSG00000165716	0.0498488	0.865375	family with sequence similarity 69 member B [Source:HGNC Symbol;Acc:HGNC:28290]	ILMN_1726104	ANAPC15	25906	ENSG00000110200	0.0269804	0.893509	anaphase promoting complex subunit 15 [Source:HGNC Symbol;Acc:HGNC:24531]
ILMN_2407389	GPNMB	10457	ENSG00000136235	0.0262609	1.49494	glycoprotein nmb [Source:HGNC Symbol;Acc:HGNC:4462]	ILMN_1693210	NSMCE2	286053	ENSG00000156831	0.0128803	0.865444	NSE2/MMS21 homolog, SMC5-SMC6 complex SUMO ligase [Source:HGNC Symbol;Acc:HGNC:26513]	ILMN_1670948	TSR2	90121	ENSG00000158526	0.0152734	0.894212	TSR2, ribosome maturation factor [Source:HGNC Symbol;Acc:HGNC:25455]
ILMN_2373062	RHBDF2	79651	ENSG00000129667	0.0262609	1.49711	rhomboid 5 homolog 2 [Source:HGNC Symbol;Acc:HGNC:20788]	ILMN_1658206	OSCP1	127700	ENSG00000116885	0.0457835	0.865742	organic solute carrier partner 1 [Source:HGNC Symbol;Acc:HGNC:29971]	ILMN_1717781	VPS11	55823	ENSG00000160695; ENSG00000280616	0.0265803	0.894458	VPS11, CORVET/HOPS core subunit [Source:HGNC Symbol;Acc:HGNC:14583]
ILMN_2132982	IGFBP5	3488	ENSG00000115461	0.0121517	1.51106	insulin like growth factor binding protein 5 [Source:HGNC Symbol;Acc:HGNC:5474]	ILMN_1731851	OXA1L	5018	ENSG00000155463	0.00486476	0.865945	OXA1L, mitochondrial inner membrane protein [Source:HGNC Symbol;Acc:HGNC:8526]	ILMN_1791328	STK39	27347	ENSG00000198648	0.0320619	0.894669	serine/threonine kinase 39 [Source:HGNC Symbol;Acc:HGNC:17717]
ILMN_1661599	DDIT4	54541	ENSG00000168209	0.0331144	1.51168	DNA damage inducible transcript 4 [Source:HGNC Symbol;Acc:HGNC:24944]	ILMN_1815951	PCYOX1L	78991	ENSG00000145882	0.041076	0.866232	prenylcysteine oxidase 1 like [Source:HGNC Symbol;Acc:HGNC:28477]	ILMN_2109994	RAB4B	53916	ENSG00000167578	0.00325753	0.895393	RAB4B, member RAS oncogene family [Source:HGNC Symbol;Acc:HGNC:9782]
ILMN_1772359	LAPTM5	7805	ENSG00000162511	0.0371989	1.53102	lysosomal protein transmembrane 5 [Source:HGNC Symbol;Acc:HGNC:29612]	ILMN_1740234	GSTO2	119391	ENSG00000065621	0.0152501	0.866518	glutathione S-transferase omega 2 [Source:HGNC Symbol;Acc:HGNC:23064]	ILMN_1754421	NDUFAF1	51103	ENSG00000137806	0.0087819	0.896222	NADH:ubiquinone oxidoreductase complex assembly factor 1 [Source:HGNC Symbol;Acc:HGNC:18828]
ILMN_2046730	S100A10	6281	ENSG00000197747	0.0298194	1.55196	S100 calcium binding protein A10 [Source:HGNC Symbol;Acc:HGNC:10487]	ILMN_1743910	PANK4	55229	ENSG00000157881; ENSG00000273494	0.0375156	0.86659	pantothenate kinase 4 [Source:HGNC Symbol;Acc:HGNC:19366]	ILMN_1733667	DHX35	60625	ENSG00000101452	0.0462716	0.896528	DEAH-box helicase 35 [Source:HGNC Symbol;Acc:HGNC:15861]
ILMN_1728478	CXCL16	58191	ENSG00000161921	0.0175657	1.55699	C-X-C motif chemokine ligand 16 [Source:HGNC Symbol;Acc:HGNC:16642]	ILMN_1794643	ZGPAT	84619	ENSG00000197114; ENSG00000273154	0.047252	0.86663	zinc finger CCCH-type and G-patch domain containing [Source:HGNC Symbol;Acc:HGNC:15948]	ILMN_1700625	ATP5S	27109	ENSG00000125375	0.0364935	0.89663	ATP synthase, H+ transporting, mitochondrial Fo complex subunit s (factor B) [Source:HGNC Symbol;Acc:HGNC:18799]
ILMN_1775304	DNAJB1	3337	ENSG00000132002	0.035803	1.58105	DnaJ heat shock protein family (Hsp40) member B1 [Source:HGNC Symbol;Acc:HGNC:5270]	ILMN_1776967	DNAAF1	123872	ENSG00000154099	0.0405765	0.866638	dynein axonemal assembly factor 1 [Source:HGNC Symbol;Acc:HGNC:30539]	ILMN_1684929	TOPBP1	11073	ENSG00000163781	0.0418088	0.896643	DNA topoisomerase II binding protein 1 [Source:HGNC Symbol;Acc:HGNC:17008]
ILMN_1684982	PDK4	5166	ENSG00000004799	0.043105	1.58437	pyruvate dehydrogenase kinase 4 [Source:HGNC Symbol;Acc:HGNC:8812]	ILMN_1801118	SNRNP25	79622	ENSG00000161981	0.0328973	0.867003	small nuclear ribonucleoprotein U11/U12 subunit 25 [Source:HGNC Symbol;Acc:HGNC:14161]	ILMN_1804798	BEX4	56271	ENSG00000102409	0.0299948	0.897008	brain expressed X-linked 4 [Source:HGNC Symbol;Acc:HGNC:25475]
ILMN_1662932	LCP1	3936	ENSG00000136167	0.0427442	1.61801	lymphocyte cytosolic protein 1 [Source:HGNC Symbol;Acc:HGNC:6528]	ILMN_1815682	HMCES	56941	ENSG00000183624	0.0318322	0.867019	5-hydroxymethylcytosine binding, ES cell specific [Source:HGNC Symbol;Acc:HGNC:24446]	ILMN_1653718	ZFAND2B	130617	ENSG00000158552	0.0148413	0.8971	zinc finger AN1-type containing 2B [Source:HGNC Symbol;Acc:HGNC:25206]
ILMN_1782050	CEBPD	1052	ENSG00000221869	0.0363358	1.62878	CCAAT/enhancer binding protein delta [Source:HGNC Symbol;Acc:HGNC:1835]	ILMN_1763386	BID	637	ENSG00000015475	0.0424732	0.867147	BH3 interacting domain death agonist [Source:HGNC Symbol;Acc:HGNC:1050]	ILMN_1671932	SAMM50	25813	ENSG00000100347	0.0199122	0.897266	SAMM50 sorting and assembly machinery component [Source:HGNC Symbol;Acc:HGNC:24276]
ILMN_1708934	ADM	133	ENSG00000148926	0.0262609	1.66328	adrenomedullin [Source:HGNC Symbol;Acc:HGNC:259]	ILMN_2348090	MRPL55	128308	ENSG00000162910	0.0178245	0.867482	mitochondrial ribosomal protein L55 [Source:HGNC Symbol;Acc:HGNC:16686]	ILMN_1815115	CYC1	1537	ENSG00000179091	0.0255614	0.897698	cytochrome c1 [Source:HGNC Symbol;Acc:HGNC:2579]
ILMN_1801205	GPNMB	10457	ENSG00000136235	0.0279566	1.68319	glycoprotein nmb [Source:HGNC Symbol;Acc:HGNC:4462]	ILMN_1720287	E4F1	1877	ENSG00000167967	0.0293919	0.867728	E4F transcription factor 1 [Source:HGNC Symbol;Acc:HGNC:3121]	ILMN_2115633	CD320	51293	ENSG00000167775	0.0318515	0.897737	CD320 molecule [Source:HGNC Symbol;Acc:HGNC:16692]
ILMN_1730201	DTNA	1837	ENSG00000134769	0.0371989	1.68762	dystrobrevin alpha [Source:HGNC Symbol;Acc:HGNC:3057]	ILMN_1774062	SLC25A5	292	ENSG00000005022	0.0391622	0.867745	solute carrier family 25 member 5 [Source:HGNC Symbol;Acc:HGNC:10991]	ILMN_1806757	MYBBP1A	10514	ENSG00000132382	0.0199478	0.897832	MYB binding protein 1a [Source:HGNC Symbol;Acc:HGNC:7546]
ILMN_1674236	HSPB1	3315	ENSG00000106211	0.0182757	1.74009	heat shock protein family B (small) member 1 [Source:HGNC Symbol;Acc:HGNC:5246]	ILMN_1762787	RNF26	79102	ENSG00000173456	0.041764	0.867892	ring finger protein 26 [Source:HGNC Symbol;Acc:HGNC:14646]	ILMN_1728403	URB1-AS1	84996	ENSG00000256073	0.0355649	0.89791	URB1 antisense RNA 1 (head to head) [Source:HGNC Symbol;Acc:HGNC:23128]
ILMN_1735502	FAM181B	220382	ENSG00000182103	0.0311654	1.76367	family with sequence similarity 181 member B [Source:HGNC Symbol;Acc:HGNC:28512]	ILMN_1743582	NUDT22	84304	ENSG00000149761	0.00938192	0.86817	nudix hydrolase 22 [Source:HGNC Symbol;Acc:HGNC:28189]	ILMN_1812191	ATN1; C12orf57; RNU7-1	1822; 113246; 100147744	ENSG00000111676; ENSG00000111678; ENSG00000238923	0.0365656	0.898334	atrophin 1 [Source:HGNC Symbol;Acc:HGNC:3033]; chromosome 12 open reading frame 57 [Source:HGNC Symbol;Acc:HGNC:29521]; RNA, U7 small nuclear 1 [Source:HGNC Symbol;Acc:HGNC:34033]
ILMN_1784602	CDKN1A	1026	ENSG00000124762	0.0356487	1.98527	cyclin dependent kinase inhibitor 1A [Source:HGNC Symbol;Acc:HGNC:1784]	ILMN_1668369	CDC37	11140	ENSG00000105401	0.025357	0.868226	cell division cycle 37 [Source:HGNC Symbol;Acc:HGNC:1735]	ILMN_1653599	ATP5D	513	ENSG00000099624	0.0338549	0.89863	ATP synthase, H+ transporting, mitochondrial F1 complex, delta subunit [Source:HGNC Symbol;Acc:HGNC:837]
							ILMN_1713235	NA	NA	NA	0.0359354	0.868313	NA	ILMN_2370464	ATRIP	84126	ENSG00000282827; ENSG00000164053	0.0414973	0.899218	ATR interacting protein [Source:HGNC Symbol;Acc:HGNC:33499]
							ILMN_1689097	NAA20	51126	ENSG00000173418	0.0142984	0.868529	N(alpha)-acetyltransferase 20, NatB catalytic subunit [Source:HGNC Symbol;Acc:HGNC:15908]	ILMN_1792314	ACTR1A	10121	ENSG00000138107	0.0287472	0.899475	ARP1 actin related protein 1 homolog A [Source:HGNC Symbol;Acc:HGNC:167]
							ILMN_2403555	DHX30; MIR1226	22907; 100302232	ENSG00000132153; ENSG00000221585	0.0119897	0.86859	DExH-box helicase 30 [Source:HGNC Symbol;Acc:HGNC:16716]; microRNA 1226 [Source:HGNC Symbol;Acc:HGNC:33922]	ILMN_1758915	PDCD2	5134	ENSG00000071994	0.0338414	0.900252	programmed cell death 2 [Source:HGNC Symbol;Acc:HGNC:8762]
							ILMN_2348243	STRADA	92335	ENSG00000125695; ENSG00000266173	0.00967042	0.868605	STE20-related kinase adaptor alpha [Source:HGNC Symbol;Acc:HGNC:30172]	ILMN_2306066	FUS	2521	ENSG00000089280	0.0370781	0.900405	FUS RNA binding protein [Source:HGNC Symbol;Acc:HGNC:4010]
							ILMN_2087528	CPSF3	51692	ENSG00000119203	0.0130667	0.868656	cleavage and polyadenylation specific factor 3 [Source:HGNC Symbol;Acc:HGNC:2326]	ILMN_1651878	EVC	2121	ENSG00000072840	0.00477857	0.901076	EvC ciliary complex subunit 1 [Source:HGNC Symbol;Acc:HGNC:3497]
							ILMN_1699226	UBR4	23352	ENSG00000127481	0.0387647	0.868958	ubiquitin protein ligase E3 component n-recognin 4 [Source:HGNC Symbol;Acc:HGNC:30313]	ILMN_2402272	TCEAL8	90843	ENSG00000180964	0.0274498	0.902006	transcription elongation factor A like 8 [Source:HGNC Symbol;Acc:HGNC:28683]
							ILMN_2352042	MRPL4	51073	ENSG00000105364	0.0212419	0.869018	mitochondrial ribosomal protein L4 [Source:HGNC Symbol;Acc:HGNC:14276]	ILMN_1701052	TUBG2	27175	ENSG00000037042	0.0177433	0.902063	tubulin gamma 2 [Source:HGNC Symbol;Acc:HGNC:12419]
							ILMN_2401701	PCGF6	84108	ENSG00000156374	0.0482224	0.86906	polycomb group ring finger 6 [Source:HGNC Symbol;Acc:HGNC:21156]	ILMN_1691119	RNF122	79845	ENSG00000133874	0.0165317	0.902334	ring finger protein 122 [Source:HGNC Symbol;Acc:HGNC:21147]
							ILMN_1786470	C1orf74	148304	ENSG00000162757	0.036426	0.869107	chromosome 1 open reading frame 74 [Source:HGNC Symbol;Acc:HGNC:26319]	ILMN_1726783	RNASEH1	246243	ENSG00000171865	0.025276	0.902959	ribonuclease H1 [Source:HGNC Symbol;Acc:HGNC:18466]
							ILMN_1746579	UBE2O	63893	ENSG00000175931	0.0351768	0.869505	ubiquitin conjugating enzyme E2 O [Source:HGNC Symbol;Acc:HGNC:29554]	ILMN_1789361	PKD2L1	9033	ENSG00000107593	0.0473662	0.903477	polycystin 2 like 1, transient receptor potential cation channel [Source:HGNC Symbol;Acc:HGNC:9011]
							ILMN_2109156	RANBP1; SNORA77B	5902; 109617010	ENSG00000099901; ENSG00000264346	0.0128142	0.869646	RAN binding protein 1 [Source:HGNC Symbol;Acc:HGNC:9847]; small nucleolar RNA, H/ACA box 77B [Source:HGNC Symbol;Acc:HGNC:52221]	ILMN_2326997	DHPS	1725	ENSG00000095059	0.00256391	0.904628	deoxyhypusine synthase [Source:HGNC Symbol;Acc:HGNC:2869]
							ILMN_1772731	HAGH	3029	ENSG00000063854	0.0107307	0.870001	hydroxyacylglutathione hydrolase [Source:HGNC Symbol;Acc:HGNC:4805]	ILMN_1770641	KLHL3	26249	ENSG00000146021	0.0327691	0.904704	kelch like family member 3 [Source:HGNC Symbol;Acc:HGNC:6354]
							ILMN_1666364	COQ10A	93058	ENSG00000135469	0.0274003	0.870057	coenzyme Q10A [Source:HGNC Symbol;Acc:HGNC:26515]	ILMN_1690282	CRADD	8738	ENSG00000169372	0.0482836	0.904756	CASP2 and RIPK1 domain containing adaptor with death domain [Source:HGNC Symbol;Acc:HGNC:2340]
							ILMN_1759915	ARPC1A	10552	ENSG00000241685	0.0391885	0.870086	actin related protein 2/3 complex subunit 1A [Source:HGNC Symbol;Acc:HGNC:703]	ILMN_1793146	CCDC25	55246	ENSG00000147419	0.045262	0.904862	coiled-coil domain containing 25 [Source:HGNC Symbol;Acc:HGNC:25591]
							ILMN_1730294	INO80C	125476	ENSG00000153391	0.0386547	0.870214	INO80 complex subunit C [Source:HGNC Symbol;Acc:HGNC:26994]	ILMN_1740234	GSTO2	119391	ENSG00000065621	0.0391115	0.905967	glutathione S-transferase omega 2 [Source:HGNC Symbol;Acc:HGNC:23064]
							ILMN_1815039	RRP36	88745	ENSG00000124541	0.0101875	0.870302	ribosomal RNA processing 36 [Source:HGNC Symbol;Acc:HGNC:21374]	ILMN_1666665	NA	NA	NA	0.0454626	0.906021	NA
							ILMN_2079004	MDH2	4191	ENSG00000146701	0.0352858	0.870399	malate dehydrogenase 2 [Source:HGNC Symbol;Acc:HGNC:6971]	ILMN_2312897	DGUOK	1716	ENSG00000114956	0.0083528	0.906155	deoxyguanosine kinase [Source:HGNC Symbol;Acc:HGNC:2858]
							ILMN_1810467	PPP2R1A	5518	ENSG00000105568	0.0143522	0.870519	protein phosphatase 2 scaffold subunit Aalpha [Source:HGNC Symbol;Acc:HGNC:9302]	ILMN_1657682	GFM1	85476	ENSG00000168827	0.0166332	0.906646	G elongation factor mitochondrial 1 [Source:HGNC Symbol;Acc:HGNC:13780]
							ILMN_1750511	NT5C3B	115024	ENSG00000141698	0.0380998	0.870541	5'-nucleotidase, cytosolic IIIB [Source:HGNC Symbol;Acc:HGNC:28300]	ILMN_1699767	PDE8A	5151	ENSG00000073417	0.0465932	0.906724	phosphodiesterase 8A [Source:HGNC Symbol;Acc:HGNC:8793]
							ILMN_1803813	ASTE1	28990	ENSG00000034533	0.0222957	0.870562	asteroid homolog 1 [Source:HGNC Symbol;Acc:HGNC:25021]	ILMN_1678547	CPNE9	151835	ENSG00000144550	0.0294804	0.906973	copine family member 9 [Source:HGNC Symbol;Acc:HGNC:24336]
							ILMN_1749379	GALNT9	50614	ENSG00000182870	0.0488834	0.870615	polypeptide N-acetylgalactosaminyltransferase 9 [Source:HGNC Symbol;Acc:HGNC:4131]	ILMN_1744815	NECTIN1	5818	ENSG00000110400	0.00460828	0.907234	nectin cell adhesion molecule 1 [Source:HGNC Symbol;Acc:HGNC:9706]
							ILMN_2325234	PQBP1	10084	ENSG00000102103	0.0151776	0.870754	polyglutamine binding protein 1 [Source:HGNC Symbol;Acc:HGNC:9330]	ILMN_1808299	IQSEC1	9922	ENSG00000144711	0.0417837	0.907303	IQ motif and Sec7 domain 1 [Source:HGNC Symbol;Acc:HGNC:29112]
							ILMN_1766309	ANKRD54	129138	ENSG00000100124	0.0317539	0.870916	ankyrin repeat domain 54 [Source:HGNC Symbol;Acc:HGNC:25185]	ILMN_1677785	ZNF559	84527	ENSG00000188321	0.0413614	0.907373	zinc finger protein 559 [Source:HGNC Symbol;Acc:HGNC:28197]
							ILMN_2086417	NDUFV2	4729	ENSG00000178127; ENSG00000265257	0.0229646	0.871027	NADH:ubiquinone oxidoreductase core subunit V2 [Source:HGNC Symbol;Acc:HGNC:7717]	ILMN_1661170	NDUFB8	4714	ENSG00000166136	0.0254656	0.907385	NADH:ubiquinone oxidoreductase subunit B8 [Source:HGNC Symbol;Acc:HGNC:7703]
							ILMN_2196569	NUP93	9688	ENSG00000102900	0.0390898	0.871194	nucleoporin 93 [Source:HGNC Symbol;Acc:HGNC:28958]	ILMN_1756006	ATG2A	23130	ENSG00000110046	0.0293307	0.907882	autophagy related 2A [Source:HGNC Symbol;Acc:HGNC:29028]
							ILMN_1723871	OTUB1	55611	ENSG00000167770	0.0478743	0.8715	OTU deubiquitinase, ubiquitin aldehyde binding 1 [Source:HGNC Symbol;Acc:HGNC:23077]	ILMN_1779347	GARNL3	84253	ENSG00000136895	0.0105239	0.908131	GTPase activating Rap/RanGAP domain like 3 [Source:HGNC Symbol;Acc:HGNC:25425]
							ILMN_1687404	HCN1	348980	ENSG00000164588	0.0204527	0.871647	hyperpolarization activated cyclic nucleotide gated potassium channel 1 [Source:HGNC Symbol;Acc:HGNC:4845]	ILMN_1748625	TCEAL4	79921	ENSG00000133142	0.0401512	0.908255	transcription elongation factor A like 4 [Source:HGNC Symbol;Acc:HGNC:26121]
							ILMN_2343624	METTL13	51603	ENSG00000010165	0.0310524	0.871691	methyltransferase like 13 [Source:HGNC Symbol;Acc:HGNC:24248]	ILMN_1799103	SNRPB	6628	ENSG00000125835	0.0368771	0.908494	small nuclear ribonucleoprotein polypeptides B and B1 [Source:HGNC Symbol;Acc:HGNC:11153]
							ILMN_1755582	PCSK1N	27344	ENSG00000102109	0.0440743	0.87176	proprotein convertase subtilisin/kexin type 1 inhibitor [Source:HGNC Symbol;Acc:HGNC:17301]	ILMN_1737847	RMND5B	64777	ENSG00000145916	0.0422366	0.909072	required for meiotic nuclear division 5 homolog B [Source:HGNC Symbol;Acc:HGNC:26181]
							ILMN_1729217	FAM131A	131408	ENSG00000175182	0.0483773	0.871786	family with sequence similarity 131 member A [Source:HGNC Symbol;Acc:HGNC:28308]	ILMN_1730685	MRPL16	54948	ENSG00000166902	0.0139341	0.909657	mitochondrial ribosomal protein L16 [Source:HGNC Symbol;Acc:HGNC:14476]
							ILMN_1793146	CCDC25	55246	ENSG00000147419	0.02405	0.8719	coiled-coil domain containing 25 [Source:HGNC Symbol;Acc:HGNC:25591]	ILMN_1777663	TOP2B	7155	ENSG00000077097	0.00524689	0.909684	DNA topoisomerase II beta [Source:HGNC Symbol;Acc:HGNC:11990]
							ILMN_2414848	TBRG4	9238	ENSG00000136270	0.0211882	0.872024	transforming growth factor beta regulator 4 [Source:HGNC Symbol;Acc:HGNC:17443]	ILMN_1666364	COQ10A	93058	ENSG00000135469	0.020671	0.909724	coenzyme Q10A [Source:HGNC Symbol;Acc:HGNC:26515]
							ILMN_1706057	CS	1431	ENSG00000062485	0.0432006	0.872783	citrate synthase [Source:HGNC Symbol;Acc:HGNC:2422]	ILMN_1764764	MUM1	84939	ENSG00000160953	0.00771604	0.909935	melanoma associated antigen (mutated) 1 [Source:HGNC Symbol;Acc:HGNC:29641]
							ILMN_2412807	DCTN1	1639	ENSG00000204843	0.020252	0.872861	dynactin subunit 1 [Source:HGNC Symbol;Acc:HGNC:2711]	ILMN_1653896	ATRIP	84126	ENSG00000282827; ENSG00000164053	0.0384341	0.910659	ATR interacting protein [Source:HGNC Symbol;Acc:HGNC:33499]
							ILMN_1717294	PTPN3	5774	ENSG00000070159	0.0455036	0.873165	protein tyrosine phosphatase, non-receptor type 3 [Source:HGNC Symbol;Acc:HGNC:9655]	ILMN_1786843	KCTD13	253980	ENSG00000174943	0.0448302	0.910741	potassium channel tetramerization domain containing 13 [Source:HGNC Symbol;Acc:HGNC:22234]
							ILMN_1813837	SPACA9	11092	ENSG00000165698	0.0126332	0.873889	sperm acrosome associated 9 [Source:HGNC Symbol;Acc:HGNC:1367]	ILMN_2173740	ASB8	140461	ENSG00000177981	0.0302102	0.911053	ankyrin repeat and SOCS box containing 8 [Source:HGNC Symbol;Acc:HGNC:17183]
							ILMN_1669635	NUP85	79902	ENSG00000125450	0.0427599	0.874037	nucleoporin 85 [Source:HGNC Symbol;Acc:HGNC:8734]	ILMN_2318459	TMEM8B	51754	ENSG00000137103	0.0412253	0.911105	transmembrane protein 8B [Source:HGNC Symbol;Acc:HGNC:21427]
							ILMN_1701052	TUBG2	27175	ENSG00000037042	0.0242223	0.87409	tubulin gamma 2 [Source:HGNC Symbol;Acc:HGNC:12419]	ILMN_1774661	SNRPB	6628	ENSG00000125835	0.0456787	0.911179	small nuclear ribonucleoprotein polypeptides B and B1 [Source:HGNC Symbol;Acc:HGNC:11153]
							ILMN_2313821	AIFM1	9131	ENSG00000156709	0.0190261	0.874177	apoptosis inducing factor mitochondria associated 1 [Source:HGNC Symbol;Acc:HGNC:8768]	ILMN_1741801	CDC7	8317	ENSG00000097046	0.0285001	0.911421	cell division cycle 7 [Source:HGNC Symbol;Acc:HGNC:1745]
							ILMN_2312732	DPP8	54878	ENSG00000074603	0.0440231	0.874303	dipeptidyl peptidase 8 [Source:HGNC Symbol;Acc:HGNC:16490]	ILMN_2245814	RUFY2	55680	ENSG00000204130	0.012338	0.911665	RUN and FYVE domain containing 2 [Source:HGNC Symbol;Acc:HGNC:19761]
							ILMN_2207393	CNOT3	4849	ENSG00000277600; ENSG00000274616; ENSG00000277114; ENSG00000088038; ENSG00000273943; ENSG00000274941; ENSG00000274176; ENSG00000277615; ENSG00000276082; ENSG00000275979	0.0311387	0.874482	CCR4-NOT transcription complex subunit 3 [Source:HGNC Symbol;Acc:HGNC:7879]	ILMN_1732089	MRI1	84245	ENSG00000037757	0.038242	0.911993	methylthioribose-1-phosphate isomerase 1 [Source:HGNC Symbol;Acc:HGNC:28469]
							ILMN_1781742	FAM133A	286499	ENSG00000179083	0.0444993	0.874582	family with sequence similarity 133 member A [Source:HGNC Symbol;Acc:HGNC:26748]	ILMN_1791093	PPHLN1; RNU6-249P	51535	ENSG00000134283; ENSG00000199886	0.0447332	0.912309	periphilin 1 [Source:HGNC Symbol;Acc:HGNC:19369]; RNA, U6 small nuclear 249, pseudogene [Source:HGNC Symbol;Acc:HGNC:47212]
							ILMN_2404454	NLE1	54475	ENSG00000073536	0.0334394	0.874625	notchless homolog 1 [Source:HGNC Symbol;Acc:HGNC:19889]	ILMN_1732810	SNX17	9784	ENSG00000115234	0.0146454	0.912544	sorting nexin 17 [Source:HGNC Symbol;Acc:HGNC:14979]
							ILMN_1662364	AARS	16	ENSG00000090861	0.0330122	0.874697	alanyl-tRNA synthetase [Source:HGNC Symbol;Acc:HGNC:20]	ILMN_1660732	PPP2R2B	5521	ENSG00000156475	0.0317739	0.914203	protein phosphatase 2 regulatory subunit Bbeta [Source:HGNC Symbol;Acc:HGNC:9305]
							ILMN_1774722	CGREF1	10669	ENSG00000138028	0.0167941	0.875265	cell growth regulator with EF-hand domain 1 [Source:HGNC Symbol;Acc:HGNC:16962]	ILMN_1764431	COPS6	10980	ENSG00000168090	0.0239459	0.914315	COP9 signalosome subunit 6 [Source:HGNC Symbol;Acc:HGNC:21749]
							ILMN_1671557	PHLDA2	7262	ENSG00000181649; ENSG00000274538	0.0429219	0.875501	pleckstrin homology like domain family A member 2 [Source:HGNC Symbol;Acc:HGNC:12385]	ILMN_1688034	COIL	8161	ENSG00000121058	0.0214702	0.91438	coilin [Source:HGNC Symbol;Acc:HGNC:2184]
							ILMN_2309228	GPS1	2873	ENSG00000169727	0.00747481	0.875513	G protein pathway suppressor 1 [Source:HGNC Symbol;Acc:HGNC:4549]	ILMN_1814296	TRPM6	140803	ENSG00000119121	0.0482177	0.914391	transient receptor potential cation channel subfamily M member 6 [Source:HGNC Symbol;Acc:HGNC:17995]
							ILMN_1733107	NOC4L	79050	ENSG00000184967	0.0320167	0.875797	nucleolar complex associated 4 homolog [Source:HGNC Symbol;Acc:HGNC:28461]	ILMN_1809818	PRCC	5546	ENSG00000143294	0.037959	0.915458	papillary renal cell carcinoma (translocation-associated) [Source:HGNC Symbol;Acc:HGNC:9343]
							ILMN_2381121	UQCC1	55245	ENSG00000101019	0.0185687	0.876141	ubiquinol-cytochrome c reductase complex assembly factor 1 [Source:HGNC Symbol;Acc:HGNC:15891]	ILMN_1744713	PARK7	11315	ENSG00000116288	0.0136753	0.915533	Parkinsonism associated deglycase [Source:HGNC Symbol;Acc:HGNC:16369]
							ILMN_1719392	FH	2271	ENSG00000091483	0.0173753	0.87615	fumarate hydratase [Source:HGNC Symbol;Acc:HGNC:3700]	ILMN_1700419	TMEM208	29100	ENSG00000168701	0.0302033	0.915715	transmembrane protein 208 [Source:HGNC Symbol;Acc:HGNC:25015]
							ILMN_1797318	HSPA14	51182	ENSG00000187522	0.0458476	0.876602	heat shock protein family A (Hsp70) member 14 [Source:HGNC Symbol;Acc:HGNC:29526]	ILMN_1753440	DCAF16	54876	ENSG00000163257	0.0381958	0.915815	DDB1 and CUL4 associated factor 16 [Source:HGNC Symbol;Acc:HGNC:25987]
							ILMN_1712517	ZNF696	79943	ENSG00000185730	0.0115203	0.876856	zinc finger protein 696 [Source:HGNC Symbol;Acc:HGNC:25872]	ILMN_1805111	BRWD1	54014	ENSG00000185658	0.0293757	0.915836	bromodomain and WD repeat domain containing 1 [Source:HGNC Symbol;Acc:HGNC:12760]
							ILMN_1795400	TBCD	6904	ENSG00000278759; ENSG00000141556	0.0310184	0.877342	tubulin folding cofactor D [Source:HGNC Symbol;Acc:HGNC:11581]	ILMN_1675709	ARFGAP1	55738	ENSG00000101199	0.0190924	0.916402	ADP ribosylation factor GTPase activating protein 1 [Source:HGNC Symbol;Acc:HGNC:15852]
							ILMN_2066124	AFG3L2	10939	ENSG00000141385	0.0323543	0.878263	AFG3 like matrix AAA peptidase subunit 2 [Source:HGNC Symbol;Acc:HGNC:315]	ILMN_1807211	NICN1	84276	ENSG00000283189; ENSG00000145029	0.0284981	0.9167	nicolin 1 [Source:HGNC Symbol;Acc:HGNC:18317]
							ILMN_1699603	MRPL12	6182	ENSG00000262814; ENSG00000262660	0.0370232	0.878473	mitochondrial ribosomal protein L12 [Source:HGNC Symbol;Acc:HGNC:10378]	ILMN_1652777	CDC42EP2	10435	ENSG00000149798	0.0387196	0.916952	CDC42 effector protein 2 [Source:HGNC Symbol;Acc:HGNC:16263]
							ILMN_1680770	UBQLN2	29978	ENSG00000188021	0.0403171	0.878601	ubiquilin 2 [Source:HGNC Symbol;Acc:HGNC:12509]	ILMN_1721241	CYTH2	9266	ENSG00000105443	0.0100577	0.917148	cytohesin 2 [Source:HGNC Symbol;Acc:HGNC:9502]
							ILMN_1699610	CCT6B	10693	ENSG00000132141	0.0332164	0.879145	chaperonin containing TCP1 subunit 6B [Source:HGNC Symbol;Acc:HGNC:1621]	ILMN_1791884	SNHG11; SNORA71E; SNORA60	128439; 677837	ENSG00000174365; ENSG00000274309; ENSG00000199266	0.0201694	0.917263	small nucleolar RNA host gene 11 [Source:HGNC Symbol;Acc:HGNC:25046]; small nucleolar RNA, H/ACA box 71E [Source:HGNC Symbol;Acc:HGNC:32632]; small nucleolar RNA, H/ACA box 60 [Source:HGNC Symbol;Acc:HGNC:32654]
							ILMN_1729212	GRM8	2918	ENSG00000179603	0.0324304	0.879595	glutamate metabotropic receptor 8 [Source:HGNC Symbol;Acc:HGNC:4600]	ILMN_2162328	PTS	5805	ENSG00000150787	0.0345143	0.917614	6-pyruvoyltetrahydropterin synthase [Source:HGNC Symbol;Acc:HGNC:9689]
							ILMN_2381138	SEH1L	81929	ENSG00000085415	0.0478185	0.879724	SEH1 like nucleoporin [Source:HGNC Symbol;Acc:HGNC:30379]	ILMN_2226324	MPC1	51660	ENSG00000060762	0.047582	0.918074	mitochondrial pyruvate carrier 1 [Source:HGNC Symbol;Acc:HGNC:21606]
							ILMN_1761828	E2F4	1874	ENSG00000205250	0.0167962	0.879798	E2F transcription factor 4 [Source:HGNC Symbol;Acc:HGNC:3118]	ILMN_1694530	DDA1	79016	ENSG00000130311	0.0197251	0.918485	DET1 and DDB1 associated 1 [Source:HGNC Symbol;Acc:HGNC:28360]
							ILMN_1658290	METTL22	79091	ENSG00000067365	0.0201895	0.880194	methyltransferase like 22 [Source:HGNC Symbol;Acc:HGNC:28368]	ILMN_1762167	GTDC1	79712	ENSG00000121964	0.0325746	0.918598	glycosyltransferase like domain containing 1 [Source:HGNC Symbol;Acc:HGNC:20887]
							ILMN_1774661	SNRPB	6628	ENSG00000125835	0.0105197	0.880274	small nuclear ribonucleoprotein polypeptides B and B1 [Source:HGNC Symbol;Acc:HGNC:11153]	ILMN_1772731	HAGH	3029	ENSG00000063854	0.032843	0.918793	hydroxyacylglutathione hydrolase [Source:HGNC Symbol;Acc:HGNC:4805]
							ILMN_1689665	NAE1	8883	ENSG00000159593	0.026706	0.880481	NEDD8 activating enzyme E1 subunit 1 [Source:HGNC Symbol;Acc:HGNC:621]	ILMN_1760245	TMEM42	131616	ENSG00000169964; ENSG00000280516	0.0441262	0.919297	transmembrane protein 42 [Source:HGNC Symbol;Acc:HGNC:28444]
							ILMN_2142752	MANSC1	54682	ENSG00000111261; ENSG00000281818	0.04483	0.880781	MANSC domain containing 1 [Source:HGNC Symbol;Acc:HGNC:25505]	ILMN_1664243	USE1	55850	ENSG00000053501	0.00574819	0.919575	unconventional SNARE in the ER 1 [Source:HGNC Symbol;Acc:HGNC:30882]
							ILMN_1741957	RABEPK	10244	ENSG00000136933	0.0174568	0.880833	Rab9 effector protein with kelch motifs [Source:HGNC Symbol;Acc:HGNC:16896]	ILMN_1743582	NUDT22	84304	ENSG00000149761	0.015606	0.919799	nudix hydrolase 22 [Source:HGNC Symbol;Acc:HGNC:28189]
							ILMN_1783985	COQ6	51004	ENSG00000119723	0.0168657	0.880841	coenzyme Q6, monooxygenase [Source:HGNC Symbol;Acc:HGNC:20233]	ILMN_1770356	POLRMT	5442	ENSG00000099821	0.030238	0.919939	RNA polymerase mitochondrial [Source:HGNC Symbol;Acc:HGNC:9200]
							ILMN_1792825	ARIH2	10425	ENSG00000177479	0.0338472	0.880886	ariadne RBR E3 ubiquitin protein ligase 2 [Source:HGNC Symbol;Acc:HGNC:690]	ILMN_1742025	OLFM1	10439	ENSG00000130558	0.0493454	0.921327	olfactomedin 1 [Source:HGNC Symbol;Acc:HGNC:17187]
							ILMN_2082130	C1orf123	54987	ENSG00000162384	0.029318	0.881262	chromosome 1 open reading frame 123 [Source:HGNC Symbol;Acc:HGNC:26059]	ILMN_1731609	CHMP6	79643	ENSG00000176108	0.0485395	0.921515	charged multivesicular body protein 6 [Source:HGNC Symbol;Acc:HGNC:25675]
							ILMN_1671478	CKB	1152	ENSG00000166165	0.0158766	0.881366	creatine kinase B [Source:HGNC Symbol;Acc:HGNC:1991]	ILMN_1783985	COQ6	51004	ENSG00000119723	0.0406229	0.92254	coenzyme Q6, monooxygenase [Source:HGNC Symbol;Acc:HGNC:20233]
							ILMN_1738093	RNFT2	84900	ENSG00000135119	0.0286164	0.881496	ring finger protein, transmembrane 2 [Source:HGNC Symbol;Acc:HGNC:25905]	ILMN_1784320	ELMO1	9844	ENSG00000155849	0.0340467	0.923043	engulfment and cell motility 1 [Source:HGNC Symbol;Acc:HGNC:16286]
							ILMN_1762741	GTDC1	79712	ENSG00000121964	0.0199417	0.881523	glycosyltransferase like domain containing 1 [Source:HGNC Symbol;Acc:HGNC:20887]	ILMN_1666632	VPS52	6293	ENSG00000223618; ENSG00000225590; ENSG00000223501; ENSG00000228425; ENSG00000236014; ENSG00000224455; ENSG00000206286	0.0401157	0.923793	VPS52, GARP complex subunit [Source:HGNC Symbol;Acc:HGNC:10518]
							ILMN_1763604	CACNB1	782	ENSG00000067191	0.042491	0.881559	calcium voltage-gated channel auxiliary subunit beta 1 [Source:HGNC Symbol;Acc:HGNC:1401]	ILMN_1673798	PPOX	5498	ENSG00000143224	0.0392901	0.923885	protoporphyrinogen oxidase [Source:HGNC Symbol;Acc:HGNC:9280]
							ILMN_1794213	ABHD14A	25864	ENSG00000248487	0.0427559	0.881697	abhydrolase domain containing 14A [Source:HGNC Symbol;Acc:HGNC:24538]	ILMN_1778078	VPS16	64601	ENSG00000215305	0.0477487	0.924549	VPS16, CORVET/HOPS core subunit [Source:HGNC Symbol;Acc:HGNC:14584]
							ILMN_1708143	RTL8C	8933	ENSG00000134590	0.0348264	0.882164	retrotransposon Gag like 8C [Source:HGNC Symbol;Acc:HGNC:2569]	ILMN_2364674	TRPT1	83707	ENSG00000149743	0.0341639	0.925136	tRNA phosphotransferase 1 [Source:HGNC Symbol;Acc:HGNC:20316]
							ILMN_1767256	MBTPS1	8720	ENSG00000140943	0.0322369	0.882403	membrane bound transcription factor peptidase, site 1 [Source:HGNC Symbol;Acc:HGNC:15456]	ILMN_2412927	GMPPB	29925	ENSG00000173540	0.0454226	0.925182	GDP-mannose pyrophosphorylase B [Source:HGNC Symbol;Acc:HGNC:22932]
							ILMN_2368575	SLX1A; SLX1A-SULT1A3; SLX1B; SLX1B-SULT1A4	548593; 105369236; 100526830; 79008; 100526831	ENSG00000132207; ENSG00000213599; ENSG00000181625; ENSG00000260280	0.0250206	0.882581	SLX1 homolog A, structure-specific endonuclease subunit [Source:HGNC Symbol;Acc:HGNC:20922]; SLX1A-SULT1A3 readthrough (NMD candidate) [Source:HGNC Symbol;Acc:HGNC:44437]; SLX1 homolog B, structure-specific endonuclease subunit [Source:HGNC Symbol;Acc:HGNC:28748]; SLX1B-SULT1A4 readthrough (NMD candidate) [Source:HGNC Symbol;Acc:HGNC:48353]	ILMN_1759411	BRICD5	283870	ENSG00000182685	0.0430971	0.925908	BRICHOS domain containing 5 [Source:HGNC Symbol;Acc:HGNC:28309]
							ILMN_1740742	UROD	7389	ENSG00000126088	0.0162412	0.882662	uroporphyrinogen decarboxylase [Source:HGNC Symbol;Acc:HGNC:12591]	ILMN_1704351	WDR25	79446	ENSG00000176473	0.0447531	0.927742	WD repeat domain 25 [Source:HGNC Symbol;Acc:HGNC:21064]
							ILMN_1804629	TPK1	27010	ENSG00000196511	0.0243774	0.882696	thiamin pyrophosphokinase 1 [Source:HGNC Symbol;Acc:HGNC:17358]	ILMN_1763884	CORO7-PAM16; PAM16	100529144; 51025	ENSG00000278760; ENSG00000282228; ENSG00000217930; ENSG00000103426	0.0215091	0.928389	CORO7-PAM16 readthrough [Source:HGNC Symbol;Acc:HGNC:44424]; presequence translocase associated motor 16 [Source:HGNC Symbol;Acc:HGNC:29679]
							ILMN_1813389	MRPS7	51081	ENSG00000125445	0.0457456	0.882768	mitochondrial ribosomal protein S7 [Source:HGNC Symbol;Acc:HGNC:14499]	ILMN_2128128	SEM1	7979	ENSG00000127922	0.0236953	0.92909	SEM1, 26S proteasome complex subunit [Source:HGNC Symbol;Acc:HGNC:10845]
							ILMN_1652486	THAP7	80764	ENSG00000184436	0.0270753	0.882871	THAP domain containing 7 [Source:HGNC Symbol;Acc:HGNC:23190]	ILMN_1697701	PLEKHJ1; MIR1227; MIR6789	55111; 100302283; 102466736	ENSG00000104886; ENSG00000221411; ENSG00000284129	0.0171867	0.92974	pleckstrin homology domain containing J1 [Source:HGNC Symbol;Acc:HGNC:18211]; microRNA 1227 [Source:HGNC Symbol;Acc:HGNC:33932]; microRNA 6789 [Source:HGNC Symbol;Acc:HGNC:50094]
							ILMN_1785095	ATP6V0E2	155066	ENSG00000171130	0.00584527	0.882948	ATPase H+ transporting V0 subunit e2 [Source:HGNC Symbol;Acc:HGNC:21723]	ILMN_1752967	DHPS	1725	ENSG00000095059	0.0406322	0.930246	deoxyhypusine synthase [Source:HGNC Symbol;Acc:HGNC:2869]
							ILMN_1809859	PCGF2	7703	ENSG00000278644; ENSG00000277258	0.0345618	0.883037	polycomb group ring finger 2 [Source:HGNC Symbol;Acc:HGNC:12929]	ILMN_1659703	WWP2	11060	ENSG00000198373	0.0400095	0.930466	WW domain containing E3 ubiquitin protein ligase 2 [Source:HGNC Symbol;Acc:HGNC:16804]
							ILMN_1681802	GRK6	2870	ENSG00000198055	0.02825	0.883276	G protein-coupled receptor kinase 6 [Source:HGNC Symbol;Acc:HGNC:4545]	ILMN_1690371	MRPL11	65003	ENSG00000174547	0.0473779	0.931024	mitochondrial ribosomal protein L11 [Source:HGNC Symbol;Acc:HGNC:14042]
							ILMN_1678268	VPS8	23355	ENSG00000156931	0.0323221	0.884379	VPS8, CORVET complex subunit [Source:HGNC Symbol;Acc:HGNC:29122]	ILMN_1811178	SCAPER	49855	ENSG00000140386	0.047071	0.931899	S-phase cyclin A associated protein in the ER [Source:HGNC Symbol;Acc:HGNC:13081]
							ILMN_1765684	C19orf70	125988	ENSG00000174917	0.0298095	0.884439	chromosome 19 open reading frame 70 [Source:HGNC Symbol;Acc:HGNC:33702]	ILMN_1804642	SMUG1	23583	ENSG00000123415	0.0460372	0.933671	single-strand-selective monofunctional uracil-DNA glycosylase 1 [Source:HGNC Symbol;Acc:HGNC:17148]
							ILMN_1744628	FDX2	112812	ENSG00000167807; ENSG00000267673	0.0440171	0.884475	ferredoxin 2 [Source:HGNC Symbol;Acc:HGNC:30546]	ILMN_2148452	BCAS2	10286	ENSG00000116752	0.0200954	0.935972	BCAS2, pre-mRNA processing factor [Source:HGNC Symbol;Acc:HGNC:975]
							ILMN_1669201	ABCF2	10061	ENSG00000033050	0.0449901	0.885976	ATP binding cassette subfamily F member 2 [Source:HGNC Symbol;Acc:HGNC:71]	ILMN_2077094	VPS51; TM7SF2	738; 7108	ENSG00000149823; ENSG00000149809	0.018147	0.936844	VPS51, GARP complex subunit [Source:HGNC Symbol;Acc:HGNC:1172]; transmembrane 7 superfamily member 2 [Source:HGNC Symbol;Acc:HGNC:11863]
							ILMN_1703305	TWF2	11344	ENSG00000247596	0.0209734	0.886017	twinfilin actin binding protein 2 [Source:HGNC Symbol;Acc:HGNC:9621]	ILMN_1748034	KLHDC4	54758; 105371397	ENSG00000104731	0.0251888	0.937022	kelch domain containing 4 [Source:HGNC Symbol;Acc:HGNC:25272]
							ILMN_1734138	TATDN2	9797	ENSG00000157014	0.0224408	0.886634	TatD DNase domain containing 2 [Source:HGNC Symbol;Acc:HGNC:28988]	ILMN_1691291	PIGS	94005	ENSG00000087111	0.0462838	0.938099	phosphatidylinositol glycan anchor biosynthesis class S [Source:HGNC Symbol;Acc:HGNC:14937]
							ILMN_1751571	RAD23A	5886	ENSG00000179262	0.0238551	0.886961	RAD23 homolog A, nucleotide excision repair protein [Source:HGNC Symbol;Acc:HGNC:9812]	ILMN_2098325	C8orf33	65265	ENSG00000182307	0.01339	0.938569	chromosome 8 open reading frame 33 [Source:HGNC Symbol;Acc:HGNC:26104]
							ILMN_1797522	DUSP3	1845	ENSG00000108861	0.037765	0.887043	dual specificity phosphatase 3 [Source:HGNC Symbol;Acc:HGNC:3069]	ILMN_2160428	IL1RAPL1	11141	ENSG00000169306	0.0464165	0.939123	interleukin 1 receptor accessory protein like 1 [Source:HGNC Symbol;Acc:HGNC:5996]
							ILMN_1805812	TOR1A	1861	ENSG00000136827	0.0430038	0.887043	torsin family 1 member A [Source:HGNC Symbol;Acc:HGNC:3098]	ILMN_1745655	PEX16	9409	ENSG00000121680	0.0471432	0.939508	peroxisomal biogenesis factor 16 [Source:HGNC Symbol;Acc:HGNC:8857]
							ILMN_1716913	TRAPPC1	58485	ENSG00000170043	0.00917002	0.88718	trafficking protein particle complex 1 [Source:HGNC Symbol;Acc:HGNC:19894]	ILMN_1788387	UGGT2	55757	ENSG00000102595	0.0161339	0.939885	UDP-glucose glycoprotein glucosyltransferase 2 [Source:HGNC Symbol;Acc:HGNC:15664]
							ILMN_2156982	IMP4	92856	ENSG00000136718	0.0193524	0.88733	IMP4, U3 small nucleolar ribonucleoprotein [Source:HGNC Symbol;Acc:HGNC:30856]	ILMN_1784785	COPS7B	64708	ENSG00000144524	0.0189829	0.941673	COP9 signalosome subunit 7B [Source:HGNC Symbol;Acc:HGNC:16760]
							ILMN_1696087	PHB2; SCARNA12	11331; 677777	ENSG00000215021; ENSG00000238795	0.0333703	0.887585	prohibitin 2 [Source:HGNC Symbol;Acc:HGNC:30306]; small Cajal body-specific RNA 12 [Source:HGNC Symbol;Acc:HGNC:32569]	ILMN_1756814	PTPRE	5791	ENSG00000132334	0.0403038	0.942114	protein tyrosine phosphatase, receptor type E [Source:HGNC Symbol;Acc:HGNC:9669]
							ILMN_1687711	ZNF576	79177	ENSG00000124444	0.0367858	0.887664	zinc finger protein 576 [Source:HGNC Symbol;Acc:HGNC:28357]	ILMN_1723021	ICMT	23463	ENSG00000116237	0.041688	0.945861	isoprenylcysteine carboxyl methyltransferase [Source:HGNC Symbol;Acc:HGNC:5350]
							ILMN_1685286	PPP1R12C	54776	ENSG00000125503	0.0358982	0.888209	protein phosphatase 1 regulatory subunit 12C [Source:HGNC Symbol;Acc:HGNC:14947]	ILMN_1793517	RASAL1	8437	ENSG00000111344	0.0211999	0.947743	RAS protein activator like 1 [Source:HGNC Symbol;Acc:HGNC:9873]
							ILMN_2065022	ARHGAP44	9912	ENSG00000006740	0.0426263	0.889163	Rho GTPase activating protein 44 [Source:HGNC Symbol;Acc:HGNC:29096]	ILMN_1668408	AIFM1	9131	ENSG00000156709	0.0139271	0.948351	apoptosis inducing factor mitochondria associated 1 [Source:HGNC Symbol;Acc:HGNC:8768]
							ILMN_2308689	AGBL5	60509	ENSG00000084693	0.0355378	0.88919	ATP/GTP binding protein like 5 [Source:HGNC Symbol;Acc:HGNC:26147]	ILMN_1786381	AQP6	363	ENSG00000086159	0.048938	0.951602	aquaporin 6 [Source:HGNC Symbol;Acc:HGNC:639]
							ILMN_1751378	RARS	5917	ENSG00000113643	0.0362639	0.889271	arginyl-tRNA synthetase [Source:HGNC Symbol;Acc:HGNC:9870]	ILMN_1813604	NDUFB7	4713	ENSG00000099795	0.0422013	0.952055	NADH:ubiquinone oxidoreductase subunit B7 [Source:HGNC Symbol;Acc:HGNC:7702]
							ILMN_1690646	SATB1	6304	ENSG00000182568	0.0279183	0.890199	SATB homeobox 1 [Source:HGNC Symbol;Acc:HGNC:10541]	ILMN_1664030	RAB1B	81876	ENSG00000174903	0.038398	0.952529	RAB1B, member RAS oncogene family [Source:HGNC Symbol;Acc:HGNC:18370]
							ILMN_1804955	CTSF	8722	ENSG00000174080	0.0379562	0.890823	cathepsin F [Source:HGNC Symbol;Acc:HGNC:2531]	ILMN_1783546	NAXD	55739	ENSG00000213995	0.0213877	0.956243	NAD(P)HX dehydratase [Source:HGNC Symbol;Acc:HGNC:25576]
							ILMN_2352580	MBD1	4152	ENSG00000141644	0.0217601	0.891049	methyl-CpG binding domain protein 1 [Source:HGNC Symbol;Acc:HGNC:6916]	ILMN_1672042	DOLPP1	57171	ENSG00000167130	0.0258583	0.960272	dolichyldiphosphatase 1 [Source:HGNC Symbol;Acc:HGNC:29565]
							ILMN_2152402	ABHD16A	7920	ENSG00000235676; ENSG00000230475; ENSG00000236063; ENSG00000206403; ENSG00000231488; ENSG00000224552; ENSG00000204427; ENSG00000204422	0.046343	0.891664	abhydrolase domain containing 16A [Source:HGNC Symbol;Acc:HGNC:13921]	ILMN_1769673	ZNF655	79027	ENSG00000272647; ENSG00000197343	0.0439075	0.961452	zinc finger protein 655 [Source:HGNC Symbol;Acc:HGNC:30899]
							ILMN_1753597	FKRP	79147	ENSG00000181027	0.0386257	0.89171	fukutin related protein [Source:HGNC Symbol;Acc:HGNC:17997]	ILMN_1655684	SARS2	54938	ENSG00000104835; ENSG00000283104	0.0394512	0.963219	seryl-tRNA synthetase 2, mitochondrial [Source:HGNC Symbol;Acc:HGNC:17697]
							ILMN_1800897	NRDC	4898	ENSG00000078618	0.0283806	0.89199	nardilysin convertase [Source:HGNC Symbol;Acc:HGNC:7995]	ILMN_1802973	ANAPC4	29945	ENSG00000053900	0.0422039	0.966406	anaphase promoting complex subunit 4 [Source:HGNC Symbol;Acc:HGNC:19990]
							ILMN_2386269	U2AF1L4	199746	ENSG00000161265	0.0253217	0.892021	U2 small nuclear RNA auxiliary factor 1 like 4 [Source:HGNC Symbol;Acc:HGNC:23020]	ILMN_1736481	SECISBP2	79048	ENSG00000187742	0.0488281	0.966753	SECIS binding protein 2 [Source:HGNC Symbol;Acc:HGNC:30972]
							ILMN_1715636	EIF3B	8662	ENSG00000106263	0.0215379	0.892384	eukaryotic translation initiation factor 3 subunit B [Source:HGNC Symbol;Acc:HGNC:3280]	ILMN_1718365	C19orf12	83636	ENSG00000131943	0.0196637	0.967507	chromosome 19 open reading frame 12 [Source:HGNC Symbol;Acc:HGNC:25443]
							ILMN_2387395	SCN3A	6328	ENSG00000153253	0.0227471	0.8925	sodium voltage-gated channel alpha subunit 3 [Source:HGNC Symbol;Acc:HGNC:10590]	ILMN_1690473	NFKBIB	4793	ENSG00000104825; ENSG00000282905	0.0247677	0.969146	NFKB inhibitor beta [Source:HGNC Symbol;Acc:HGNC:7798]
							ILMN_1697701	PLEKHJ1; MIR1227; MIR6789	55111; 100302283; 102466736	ENSG00000104886; ENSG00000221411; ENSG00000284129	0.0115991	0.893311	pleckstrin homology domain containing J1 [Source:HGNC Symbol;Acc:HGNC:18211]; microRNA 1227 [Source:HGNC Symbol;Acc:HGNC:33932]; microRNA 6789 [Source:HGNC Symbol;Acc:HGNC:50094]	ILMN_1799113	CEP83	51134	ENSG00000173588	0.0177748	0.993646	centrosomal protein 83 [Source:HGNC Symbol;Acc:HGNC:17966]
							ILMN_1795845	CHST8	64377	ENSG00000124302	0.0132964	0.893655	carbohydrate sulfotransferase 8 [Source:HGNC Symbol;Acc:HGNC:15993]	ILMN_1812403	BCAP31	10134	ENSG00000185825	0.0400207	1.01231	B-cell receptor associated protein 31 [Source:HGNC Symbol;Acc:HGNC:16695]
							ILMN_1735591	AGAP2	116986	ENSG00000135439	0.0430521	0.893731	ArfGAP with GTPase domain, ankyrin repeat and PH domain 2 [Source:HGNC Symbol;Acc:HGNC:16921]	ILMN_1696622	SLC38A6	145389	ENSG00000139974	0.0177092	1.01783	solute carrier family 38 member 6 [Source:HGNC Symbol;Acc:HGNC:19863]
							ILMN_1809818	PRCC	5546	ENSG00000143294	0.0249945	0.893898	papillary renal cell carcinoma (translocation-associated) [Source:HGNC Symbol;Acc:HGNC:9343]	ILMN_1778444	FKBP5	2289	ENSG00000096060	0.0457098	1.01995	FK506 binding protein 5 [Source:HGNC Symbol;Acc:HGNC:3721]
							ILMN_1780698	ZFYVE19	84936	ENSG00000166140	0.0275797	0.894758	zinc finger FYVE-type containing 19 [Source:HGNC Symbol;Acc:HGNC:20758]	ILMN_2181445	BCL2L13	23786	ENSG00000099968	0.0406423	1.02039	BCL2 like 13 [Source:HGNC Symbol;Acc:HGNC:17164]
							ILMN_1777663	TOP2B	7155	ENSG00000077097	0.0103644	0.895207	DNA topoisomerase II beta [Source:HGNC Symbol;Acc:HGNC:11990]	ILMN_2323385	TRIM4	89122	ENSG00000146833	0.046202	1.02833	tripartite motif containing 4 [Source:HGNC Symbol;Acc:HGNC:16275]
							ILMN_1809957	AP2S1	1175	ENSG00000042753	0.0245379	0.895445	adaptor related protein complex 2 sigma 1 subunit [Source:HGNC Symbol;Acc:HGNC:565]	ILMN_1812967	CNPY3	10695	ENSG00000137161	0.031515	1.04636	canopy FGF signaling regulator 3 [Source:HGNC Symbol;Acc:HGNC:11968]
							ILMN_1728581	C3orf18	51161	ENSG00000088543	0.0279446	0.895831	chromosome 3 open reading frame 18 [Source:HGNC Symbol;Acc:HGNC:24837]	ILMN_2373831	BTN3A3	10384	ENSG00000111801	0.039766	1.04705	butyrophilin subfamily 3 member A3 [Source:HGNC Symbol;Acc:HGNC:1140]
							ILMN_1690371	MRPL11	65003	ENSG00000174547	0.0471662	0.896531	mitochondrial ribosomal protein L11 [Source:HGNC Symbol;Acc:HGNC:14042]	ILMN_1698770	NADK2	133686	ENSG00000152620	0.0238589	1.04706	NAD kinase 2, mitochondrial [Source:HGNC Symbol;Acc:HGNC:26404]
							ILMN_1804789	CCAR2	57805	ENSG00000158941	0.0280885	0.896771	cell cycle and apoptosis regulator 2 [Source:HGNC Symbol;Acc:HGNC:23360]	ILMN_1719286	CTSA	5476	ENSG00000064601	0.0444499	1.04799	cathepsin A [Source:HGNC Symbol;Acc:HGNC:9251]
							ILMN_1749210	BUD13	84811	ENSG00000137656	0.0453456	0.896774	BUD13 homolog [Source:HGNC Symbol;Acc:HGNC:28199]	ILMN_1701195	PLA2G7	7941	ENSG00000146070	0.0396961	1.04989	phospholipase A2 group VII [Source:HGNC Symbol;Acc:HGNC:9040]
							ILMN_1653529	TEX10	54881	ENSG00000136891	0.0454213	0.896869	testis expressed 10 [Source:HGNC Symbol;Acc:HGNC:25988]	ILMN_1727360	MAOB	4129	ENSG00000069535	0.0107031	1.05357	monoamine oxidase B [Source:HGNC Symbol;Acc:HGNC:6834]
							ILMN_1751743	XRCC1	7515	ENSG00000073050	0.0257234	0.897865	X-ray repair cross complementing 1 [Source:HGNC Symbol;Acc:HGNC:12828]	ILMN_1771261	SYNC	81493	ENSG00000162520	0.0401919	1.05912	syncoilin, intermediate filament protein [Source:HGNC Symbol;Acc:HGNC:28897]
							ILMN_1758412	COPS7A	50813	ENSG00000111652	0.0482739	0.898001	COP9 signalosome subunit 7A [Source:HGNC Symbol;Acc:HGNC:16758]	ILMN_1687410	OSBPL11	114885	ENSG00000144909	0.0259591	1.06071	oxysterol binding protein like 11 [Source:HGNC Symbol;Acc:HGNC:16397]
							ILMN_1683082	RPUSD1	113000	ENSG00000007376	0.0209763	0.898006	RNA pseudouridylate synthase domain containing 1 [Source:HGNC Symbol;Acc:HGNC:14173]	ILMN_1766000	PM20D2	135293	ENSG00000146281	0.0336908	1.06184	peptidase M20 domain containing 2 [Source:HGNC Symbol;Acc:HGNC:21408]
							ILMN_2389013	ADRM1	11047	ENSG00000130706	0.0241654	0.898564	adhesion regulating molecule 1 [Source:HGNC Symbol;Acc:HGNC:15759]	ILMN_1701558	MAP1A	4130	ENSG00000166963	0.0462908	1.06189	microtubule associated protein 1A [Source:HGNC Symbol;Acc:HGNC:6835]
							ILMN_1795876	GPS1	2873	ENSG00000169727	0.0422875	0.898637	G protein pathway suppressor 1 [Source:HGNC Symbol;Acc:HGNC:4549]	ILMN_1764964	IFNGR2	3460	ENSG00000262795; ENSG00000159128	0.0196421	1.06617	interferon gamma receptor 2 [Source:HGNC Symbol;Acc:HGNC:5440]
							ILMN_2060115	SORL1	6653	ENSG00000137642	0.0401931	0.898651	sortilin related receptor 1 [Source:HGNC Symbol;Acc:HGNC:11185]	ILMN_1667748	ANKRD33	341405	ENSG00000167612	0.0445822	1.06758	ankyrin repeat domain 33 [Source:HGNC Symbol;Acc:HGNC:13788]
							ILMN_2247988	MOCS1	4337	ENSG00000124615	0.0369733	0.898819	molybdenum cofactor synthesis 1 [Source:HGNC Symbol;Acc:HGNC:7190]	ILMN_1750805	ARHGAP30	257106	ENSG00000186517	0.0444375	1.06772	Rho GTPase activating protein 30 [Source:HGNC Symbol;Acc:HGNC:27414]
							ILMN_2043615	OXLD1	339229	ENSG00000204237	0.0211612	0.898912	oxidoreductase like domain containing 1 [Source:HGNC Symbol;Acc:HGNC:27901]	ILMN_1697420	NA	NA	NA	0.042812	1.06781	NA
							ILMN_1780189	PSMC5	5705	ENSG00000087191	0.04786	0.899011	proteasome 26S subunit, ATPase 5 [Source:HGNC Symbol;Acc:HGNC:9552]	ILMN_1784553	SDC2	6383	ENSG00000169439	0.0402692	1.07012	syndecan 2 [Source:HGNC Symbol;Acc:HGNC:10659]
							ILMN_1697286	SF3A1	10291	ENSG00000099995	0.0372121	0.89921	splicing factor 3a subunit 1 [Source:HGNC Symbol;Acc:HGNC:10765]	ILMN_1787657	CLDN12	9069	ENSG00000157224	0.0184129	1.07202	claudin 12 [Source:HGNC Symbol;Acc:HGNC:2034]
							ILMN_1775937	DDB1	1642	ENSG00000167986	0.0253034	0.899429	damage specific DNA binding protein 1 [Source:HGNC Symbol;Acc:HGNC:2717]	ILMN_1720606	LRCH2	57631	ENSG00000130224	0.0375393	1.07213	leucine rich repeats and calponin homology domain containing 2 [Source:HGNC Symbol;Acc:HGNC:29292]
							ILMN_1737862	PSMB4	5692	ENSG00000159377	0.019384	0.900105	proteasome subunit beta 4 [Source:HGNC Symbol;Acc:HGNC:9541]	ILMN_2162860	NA	NA	NA	0.00915254	1.07274	NA
							ILMN_1714417	PSEN2	5664	ENSG00000143801	0.0382634	0.900394	presenilin 2 [Source:HGNC Symbol;Acc:HGNC:9509]	ILMN_1683313	ST3GAL1	6482	ENSG00000008513	0.0425641	1.07302	ST3 beta-galactoside alpha-2,3-sialyltransferase 1 [Source:HGNC Symbol;Acc:HGNC:10862]
							ILMN_1714216	TSC2	7249	ENSG00000103197	0.0380829	0.900416	TSC complex subunit 2 [Source:HGNC Symbol;Acc:HGNC:12363]	ILMN_1812926	ANTXR2	118429	ENSG00000163297	0.00464147	1.07481	anthrax toxin receptor 2 [Source:HGNC Symbol;Acc:HGNC:21732]
							ILMN_1791093	PPHLN1; RNU6-249P	51535	ENSG00000134283; ENSG00000199886	0.0364122	0.900449	periphilin 1 [Source:HGNC Symbol;Acc:HGNC:19369]; RNA, U6 small nuclear 249, pseudogene [Source:HGNC Symbol;Acc:HGNC:47212]	ILMN_1739914	ZNF618	114991	ENSG00000157657	0.0427557	1.07494	zinc finger protein 618 [Source:HGNC Symbol;Acc:HGNC:29416]
							ILMN_2186858	ZNF839	55778	ENSG00000022976	0.0324825	0.900969	zinc finger protein 839 [Source:HGNC Symbol;Acc:HGNC:20345]	ILMN_1709674	GFPT2	9945	ENSG00000131459	0.0411375	1.0751	glutamine-fructose-6-phosphate transaminase 2 [Source:HGNC Symbol;Acc:HGNC:4242]
							ILMN_1701466	PEX16	9409	ENSG00000121680	0.0326969	0.90129	peroxisomal biogenesis factor 16 [Source:HGNC Symbol;Acc:HGNC:8857]	ILMN_2256765	CDC16	8881	ENSG00000130177	0.0257545	1.07773	cell division cycle 16 [Source:HGNC Symbol;Acc:HGNC:1720]
							ILMN_1799024	VAC14	55697	ENSG00000103043	0.0291115	0.902017	Vac14, PIKFYVE complex component [Source:HGNC Symbol;Acc:HGNC:25507]	ILMN_1723846	EEF1AKMT3	25895	ENSG00000123427	0.0433002	1.0781	EEF1A lysine methyltransferase 3 [Source:HGNC Symbol;Acc:HGNC:24936]
							ILMN_1734736	VPS16	64601	ENSG00000215305	0.0458009	0.903958	VPS16, CORVET/HOPS core subunit [Source:HGNC Symbol;Acc:HGNC:14584]	ILMN_1699100	SOAT1	6646	ENSG00000057252	0.0305543	1.07815	sterol O-acyltransferase 1 [Source:HGNC Symbol;Acc:HGNC:11177]
							ILMN_1679383	AKIRIN1	79647	ENSG00000174574	0.0411466	0.904204	akirin 1 [Source:HGNC Symbol;Acc:HGNC:25744]	ILMN_1667086	AP3M1	26985	ENSG00000185009	0.0367648	1.07899	adaptor related protein complex 3 mu 1 subunit [Source:HGNC Symbol;Acc:HGNC:569]
							ILMN_1779177	IGFLR1; U2AF1L4	79713; 199746	ENSG00000126246; ENSG00000161265	0.0361779	0.904329	IGF like family receptor 1 [Source:HGNC Symbol;Acc:HGNC:23620]; U2 small nuclear RNA auxiliary factor 1 like 4 [Source:HGNC Symbol;Acc:HGNC:23020]	ILMN_1764396	HDAC4	9759	ENSG00000068024	0.0220145	1.07931	histone deacetylase 4 [Source:HGNC Symbol;Acc:HGNC:14063]
							ILMN_1738677	PRPF8	10594	ENSG00000274442; ENSG00000174231	0.0321947	0.904368	pre-mRNA processing factor 8 [Source:HGNC Symbol;Acc:HGNC:17340]	ILMN_1690761	SURF4	6836	ENSG00000148248; ENSG00000280951	0.0150433	1.08015	surfeit 4 [Source:HGNC Symbol;Acc:HGNC:11476]
							ILMN_1698233	RWDD2B	10069	ENSG00000156253	0.0466061	0.904461	RWD domain containing 2B [Source:HGNC Symbol;Acc:HGNC:1302]	ILMN_2394438	FAM177A1	283635	ENSG00000151327	0.0368729	1.08203	family with sequence similarity 177 member A1 [Source:HGNC Symbol;Acc:HGNC:19829]
							ILMN_1775579	ACAD9	28976	ENSG00000177646	0.0192572	0.905195	acyl-CoA dehydrogenase family member 9 [Source:HGNC Symbol;Acc:HGNC:21497]	ILMN_1728228	ZNF548	147694	ENSG00000188785; ENSG00000268133	0.0294287	1.08218	zinc finger protein 548 [Source:HGNC Symbol;Acc:HGNC:26561]
							ILMN_1735679	DHX38	9785	ENSG00000140829	0.0111572	0.905771	DEAH-box helicase 38 [Source:HGNC Symbol;Acc:HGNC:17211]	ILMN_1708098	LIX1L	128077	ENSG00000271601	0.0431811	1.08316	limb and CNS expressed 1 like [Source:HGNC Symbol;Acc:HGNC:28715]
							ILMN_1661170	NDUFB8	4714	ENSG00000166136	0.0211996	0.906072	NADH:ubiquinone oxidoreductase subunit B8 [Source:HGNC Symbol;Acc:HGNC:7703]	ILMN_1672843	FBXO8	26269	ENSG00000164117	0.0328365	1.08324	F-box protein 8 [Source:HGNC Symbol;Acc:HGNC:13587]
							ILMN_1697694	ATP6AP1	537	ENSG00000071553	0.0221786	0.906915	ATPase H+ transporting accessory protein 1 [Source:HGNC Symbol;Acc:HGNC:868]	ILMN_1700268	QPRT	23475; 105369247	ENSG00000103485; ENSG00000277669	0.0380879	1.08466	quinolinate phosphoribosyltransferase [Source:HGNC Symbol;Acc:HGNC:9755]
							ILMN_1714181	MEGF8	1954	ENSG00000105429	0.0429159	0.907033	multiple EGF like domains 8 [Source:HGNC Symbol;Acc:HGNC:3233]	ILMN_1753607	PNO1	56902	ENSG00000115946	0.030503	1.08578	partner of NOB1 homolog [Source:HGNC Symbol;Acc:HGNC:32790]
							ILMN_1716922	DHX16	8449	ENSG00000204560; ENSG00000226171; ENSG00000231377; ENSG00000233418; ENSG00000233561; ENSG00000206486; ENSG00000233049	0.00577402	0.907041	DEAH-box helicase 16 [Source:HGNC Symbol;Acc:HGNC:2739]	ILMN_1713605	RPAP1	26015	ENSG00000103932	0.0495221	1.08643	RNA polymerase II associated protein 1 [Source:HGNC Symbol;Acc:HGNC:24567]
							ILMN_1651429	SELENOM	140606	ENSG00000198832	0.0483181	0.907097	selenoprotein M [Source:HGNC Symbol;Acc:HGNC:30397]	ILMN_1750130	NA	NA	NA	0.0160685	1.08683	NA
							ILMN_2277676	ERCC1	2067	ENSG00000012061	0.0349125	0.907589	ERCC excision repair 1, endonuclease non-catalytic subunit [Source:HGNC Symbol;Acc:HGNC:3433]	ILMN_1651850	RPS16	6217	ENSG00000105193	0.0335125	1.08708	ribosomal protein S16 [Source:HGNC Symbol;Acc:HGNC:10396]
							ILMN_1756355	NDUFS3	4722	ENSG00000213619	0.0453792	0.908282	NADH:ubiquinone oxidoreductase core subunit S3 [Source:HGNC Symbol;Acc:HGNC:7710]	ILMN_1785175	SWAP70	23075	ENSG00000133789	0.0256675	1.08784	switching B-cell complex subunit SWAP70 [Source:HGNC Symbol;Acc:HGNC:17070]
							ILMN_1743427	SCYL3	57147	ENSG00000000457	0.032843	0.908409	SCY1 like pseudokinase 3 [Source:HGNC Symbol;Acc:HGNC:19285]	ILMN_1736939	UGCG; MIR4668	7357; 100616114	ENSG00000148154; ENSG00000266315	0.0424491	1.08884	UDP-glucose ceramide glucosyltransferase [Source:HGNC Symbol;Acc:HGNC:12524]; microRNA 4668 [Source:HGNC Symbol;Acc:HGNC:41545]
							ILMN_1712556	ZW10	9183	ENSG00000086827	0.0406008	0.908496	zw10 kinetochore protein [Source:HGNC Symbol;Acc:HGNC:13194]	ILMN_1765621	HDGF	3068	ENSG00000143321	0.047848	1.089	heparin binding growth factor [Source:HGNC Symbol;Acc:HGNC:4856]
							ILMN_1711596	PQBP1	10084	ENSG00000102103	0.0110273	0.908518	polyglutamine binding protein 1 [Source:HGNC Symbol;Acc:HGNC:9330]	ILMN_2130411	KDELR1	10945	ENSG00000105438	0.0477963	1.08993	KDEL endoplasmic reticulum protein retention receptor 1 [Source:HGNC Symbol;Acc:HGNC:6304]
							ILMN_1697585	ACTR6	64431	ENSG00000075089	0.0339466	0.908525	ARP6 actin related protein 6 homolog [Source:HGNC Symbol;Acc:HGNC:24025]	ILMN_1745385	HNRNPM	4670	ENSG00000099783	0.0431492	1.09026	heterogeneous nuclear ribonucleoprotein M [Source:HGNC Symbol;Acc:HGNC:5046]
							ILMN_1764431	COPS6	10980	ENSG00000168090	0.0310781	0.910175	COP9 signalosome subunit 6 [Source:HGNC Symbol;Acc:HGNC:21749]	ILMN_1768930	U2AF2	11338	ENSG00000063244; ENSG00000267096	0.0315101	1.0907	U2 small nuclear RNA auxiliary factor 2 [Source:HGNC Symbol;Acc:HGNC:23156]
							ILMN_1717934	SYT11	23208	ENSG00000132718	0.04171	0.911037	synaptotagmin 11 [Source:HGNC Symbol;Acc:HGNC:19239]	ILMN_1655702	ABHD5	51099	ENSG00000011198	0.0429396	1.09085	abhydrolase domain containing 5 [Source:HGNC Symbol;Acc:HGNC:21396]
							ILMN_2341690	ELP5	23587	ENSG00000170291	0.023262	0.912508	elongator acetyltransferase complex subunit 5 [Source:HGNC Symbol;Acc:HGNC:30617]	ILMN_1782938	SLC16A10	117247	ENSG00000112394	0.0150631	1.09121	solute carrier family 16 member 10 [Source:HGNC Symbol;Acc:HGNC:17027]
							ILMN_1750661	FBXW9	84261	ENSG00000132004	0.0424673	0.913606	F-box and WD repeat domain containing 9 [Source:HGNC Symbol;Acc:HGNC:28136]	ILMN_1720708	CSNK1D	1453	ENSG00000141551	0.0293929	1.09192	casein kinase 1 delta [Source:HGNC Symbol;Acc:HGNC:2452]
							ILMN_1713450	MYL6B	140465	ENSG00000196465	0.0209026	0.913632	myosin light chain 6B [Source:HGNC Symbol;Acc:HGNC:29823]	ILMN_1798975	EGFR	1956	ENSG00000146648	0.0403819	1.0931	epidermal growth factor receptor [Source:HGNC Symbol;Acc:HGNC:3236]
							ILMN_1662334	DNAJA3	9093	ENSG00000276726; ENSG00000103423	0.0475969	0.914687	DnaJ heat shock protein family (Hsp40) member A3 [Source:HGNC Symbol;Acc:HGNC:11808]	ILMN_1790549	TSPAN3	10099	ENSG00000140391	0.00584727	1.09386	tetraspanin 3 [Source:HGNC Symbol;Acc:HGNC:17752]
							ILMN_2123567	SENP2	59343	ENSG00000163904	0.0219005	0.915305	SUMO1/sentrin/SMT3 specific peptidase 2 [Source:HGNC Symbol;Acc:HGNC:23116]	ILMN_1690122	CRKL	1399	ENSG00000099942	0.0406391	1.09403	CRK like proto-oncogene, adaptor protein [Source:HGNC Symbol;Acc:HGNC:2363]
							ILMN_2320277	ACRV1	56	ENSG00000134940	0.0492917	0.915572	acrosomal vesicle protein 1 [Source:HGNC Symbol;Acc:HGNC:127]	ILMN_2413259	SOCS4	122809	ENSG00000180008	0.00933391	1.09534	suppressor of cytokine signaling 4 [Source:HGNC Symbol;Acc:HGNC:19392]
							ILMN_1814606	NA	NA	NA	0.0472148	0.916314	NA	ILMN_2087303	XKR8	55113	ENSG00000158156	0.0452134	1.09578	XK related 8 [Source:HGNC Symbol;Acc:HGNC:25508]
							ILMN_1815115	CYC1	1537	ENSG00000179091	0.025663	0.917228	cytochrome c1 [Source:HGNC Symbol;Acc:HGNC:2579]	ILMN_2331163	CUL4A; MIR8075	8451; 102465874	ENSG00000139842; ENSG00000277942	0.0463133	1.09596	cullin 4A [Source:HGNC Symbol;Acc:HGNC:2554]; microRNA 8075 [Source:HGNC Symbol;Acc:HGNC:50172]
							ILMN_2353240	USF1	7391	ENSG00000158773	0.047775	0.917692	upstream transcription factor 1 [Source:HGNC Symbol;Acc:HGNC:12593]	ILMN_1726809	BHLHE41	79365	ENSG00000123095	0.0342075	1.09645	basic helix-loop-helix family member e41 [Source:HGNC Symbol;Acc:HGNC:16617]
							ILMN_1802843	PRCC	5546	ENSG00000143294	0.0480152	0.918883	papillary renal cell carcinoma (translocation-associated) [Source:HGNC Symbol;Acc:HGNC:9343]	ILMN_1727390	ATPAF2	91647	ENSG00000171953	0.0364085	1.09709	ATP synthase mitochondrial F1 complex assembly factor 2 [Source:HGNC Symbol;Acc:HGNC:18802]
							ILMN_1655377	MRPS22	56945	ENSG00000175110	0.0433437	0.919197	mitochondrial ribosomal protein S22 [Source:HGNC Symbol;Acc:HGNC:14508]	ILMN_1780132	PELI2	57161	ENSG00000139946	0.0317065	1.09829	pellino E3 ubiquitin protein ligase family member 2 [Source:HGNC Symbol;Acc:HGNC:8828]
							ILMN_1814971	TCF25	22980	ENSG00000141002	0.0438254	0.919202	transcription factor 25 [Source:HGNC Symbol;Acc:HGNC:29181]	ILMN_2329679	TPST2	8459	ENSG00000128294	0.0363579	1.09833	tyrosylprotein sulfotransferase 2 [Source:HGNC Symbol;Acc:HGNC:12021]
							ILMN_1789995	SMIM10L2A	399668	ENSG00000178947	0.0451054	0.919764	small integral membrane protein 10 like 2A [Source:HGNC Symbol;Acc:HGNC:34499]	ILMN_1739946	VKORC1	79001	ENSG00000167397	0.048987	1.09881	vitamin K epoxide reductase complex subunit 1 [Source:HGNC Symbol;Acc:HGNC:23663]
							ILMN_1684929	TOPBP1	11073	ENSG00000163781	0.0324268	0.920531	DNA topoisomerase II binding protein 1 [Source:HGNC Symbol;Acc:HGNC:17008]	ILMN_1792092	ZCCHC8	55596	ENSG00000033030	0.0165806	1.09888	zinc finger CCHC-type containing 8 [Source:HGNC Symbol;Acc:HGNC:25265]
							ILMN_1709626	IFI27L1	122509	ENSG00000276880; ENSG00000165948	0.0312742	0.920853	interferon alpha inducible protein 27 like 1 [Source:HGNC Symbol;Acc:HGNC:19754]	ILMN_2163306	FAM120A	23196	ENSG00000048828	0.0256456	1.10128	family with sequence similarity 120A [Source:HGNC Symbol;Acc:HGNC:13247]
							ILMN_1738529	BCS1L	617	ENSG00000074582	0.0473152	0.920976	BCS1 homolog, ubiquinol-cytochrome c reductase complex chaperone [Source:HGNC Symbol;Acc:HGNC:1020]	ILMN_1808238	RBPMS2	348093	ENSG00000166831	0.035172	1.10423	RNA binding protein with multiple splicing 2 [Source:HGNC Symbol;Acc:HGNC:19098]
							ILMN_2181363	NA	NA	NA	0.0417276	0.921212	NA	ILMN_2147306	PNRC2; PNRC2P1	55629	ENSG00000189266; ENSG00000228217	0.035008	1.10484	proline rich nuclear receptor coactivator 2 [Source:HGNC Symbol;Acc:HGNC:23158]; proline rich nuclear receptor coactivator 2 pseudogene 1 [Source:HGNC Symbol;Acc:HGNC:51933]
							ILMN_1748819	MRPL22	29093	ENSG00000082515	0.017403	0.921604	mitochondrial ribosomal protein L22 [Source:HGNC Symbol;Acc:HGNC:14480]	ILMN_2366041	ITM2C	81618	ENSG00000135916	0.0151428	1.10544	integral membrane protein 2C [Source:HGNC Symbol;Acc:HGNC:6175]
							ILMN_1672879	MPST	4357	ENSG00000128309	0.031119	0.926004	mercaptopyruvate sulfurtransferase [Source:HGNC Symbol;Acc:HGNC:7223]	ILMN_1805792	TRIO	7204	ENSG00000038382	0.0465171	1.10591	trio Rho guanine nucleotide exchange factor [Source:HGNC Symbol;Acc:HGNC:12303]
							ILMN_1722905	MRPS11	64963	ENSG00000181991	0.0278518	0.926277	mitochondrial ribosomal protein S11 [Source:HGNC Symbol;Acc:HGNC:14050]	ILMN_1802708	BTN3A1	11119	ENSG00000026950	0.0403896	1.10638	butyrophilin subfamily 3 member A1 [Source:HGNC Symbol;Acc:HGNC:1138]
							ILMN_2310621	ATP5J2	9551	ENSG00000241468	0.0207646	0.928102	ATP synthase, H+ transporting, mitochondrial Fo complex subunit F2 [Source:HGNC Symbol;Acc:HGNC:848]	ILMN_1705783	NXF1; MIR6514	10482; 102465257	ENSG00000162231; ENSG00000274066	0.0216052	1.10818	nuclear RNA export factor 1 [Source:HGNC Symbol;Acc:HGNC:8071]; microRNA 6514 [Source:HGNC Symbol;Acc:HGNC:50147]
							ILMN_1774990	METTL26	84326	ENSG00000130731	0.0426004	0.933157	methyltransferase like 26 [Source:HGNC Symbol;Acc:HGNC:14141]	ILMN_2367753	ATP2B4	493	ENSG00000058668	0.00323444	1.109	ATPase plasma membrane Ca2+ transporting 4 [Source:HGNC Symbol;Acc:HGNC:817]
							ILMN_1783546	NAXD	55739	ENSG00000213995	0.0397661	0.93846	NAD(P)HX dehydratase [Source:HGNC Symbol;Acc:HGNC:25576]	ILMN_1761797	CSTB	1476	ENSG00000160213	0.0260896	1.10931	cystatin B [Source:HGNC Symbol;Acc:HGNC:2482]
							ILMN_1662065	WDR92	116143	ENSG00000243667	0.0435719	0.943431	WD repeat domain 92 [Source:HGNC Symbol;Acc:HGNC:25176]	ILMN_1669308	BRPF1	7862	ENSG00000156983	0.0146266	1.1097	bromodomain and PHD finger containing 1 [Source:HGNC Symbol;Acc:HGNC:14255]
							ILMN_2071446	PI15	51050	ENSG00000137558	0.0499119	0.955152	peptidase inhibitor 15 [Source:HGNC Symbol;Acc:HGNC:8946]	ILMN_1775822	PDGFB	5155	ENSG00000100311	0.043711	1.11014	platelet derived growth factor subunit B [Source:HGNC Symbol;Acc:HGNC:8800]
							ILMN_1761812	NA	NA	NA	0.0364809	1.01898	NA	ILMN_1755077	HEBP2	23593	ENSG00000051620	0.0490175	1.11044	heme binding protein 2 [Source:HGNC Symbol;Acc:HGNC:15716]
							ILMN_2228976	EIF1AY	9086	ENSG00000198692	0.0144108	1.02233	eukaryotic translation initiation factor 1A, Y-linked [Source:HGNC Symbol;Acc:HGNC:3252]	ILMN_1740555	SNAP25	6616	ENSG00000132639	0.0463566	1.11078	synaptosome associated protein 25 [Source:HGNC Symbol;Acc:HGNC:11132]
							ILMN_2195821	CREBRF	153222	ENSG00000164463	0.0364154	1.04815	CREB3 regulatory factor [Source:HGNC Symbol;Acc:HGNC:24050]	ILMN_2406557	ALDH4A1	8659	ENSG00000159423	0.0447179	1.1113	aldehyde dehydrogenase 4 family member A1 [Source:HGNC Symbol;Acc:HGNC:406]
							ILMN_1661409	FAM208A	23272	ENSG00000163946	0.0442785	1.0511	family with sequence similarity 208 member A [Source:HGNC Symbol;Acc:HGNC:30314]	ILMN_1744517	GNS	2799	ENSG00000135677	0.0214344	1.1115	glucosamine (N-acetyl)-6-sulfatase [Source:HGNC Symbol;Acc:HGNC:4422]
							ILMN_1783771	UBE2Z	65264	ENSG00000159202	0.0380322	1.05467	ubiquitin conjugating enzyme E2 Z [Source:HGNC Symbol;Acc:HGNC:25847]	ILMN_2202940	CHPT1	56994	ENSG00000111666	0.0271893	1.11308	choline phosphotransferase 1 [Source:HGNC Symbol;Acc:HGNC:17852]
							ILMN_1698441	KAT6B	23522	ENSG00000156650; ENSG00000281813	0.037463	1.05485	lysine acetyltransferase 6B [Source:HGNC Symbol;Acc:HGNC:17582]	ILMN_2120247	SLC2A10	81031	ENSG00000197496	0.0390287	1.11309	solute carrier family 2 member 10 [Source:HGNC Symbol;Acc:HGNC:13444]
							ILMN_2207419	INTS6L	203522	ENSG00000165359	0.0310392	1.0603	integrator complex subunit 6 like [Source:HGNC Symbol;Acc:HGNC:27334]	ILMN_2056760	MKRN2	23609	ENSG00000075975	0.0149572	1.11369	makorin ring finger protein 2 [Source:HGNC Symbol;Acc:HGNC:7113]
							ILMN_1744709	DLG5	9231	ENSG00000274429; ENSG00000151208	0.0397924	1.07089	discs large MAGUK scaffold protein 5 [Source:HGNC Symbol;Acc:HGNC:2904]	ILMN_1698968	ASXL2	55252	ENSG00000143970	0.0236551	1.11386	additional sex combs like 2, transcriptional regulator [Source:HGNC Symbol;Acc:HGNC:23805]
							ILMN_1656413	ZMPSTE24	10269	ENSG00000084073	0.0396321	1.07193	zinc metallopeptidase STE24 [Source:HGNC Symbol;Acc:HGNC:12877]	ILMN_1689953	CD81	975	ENSG00000110651	0.0254214	1.1142	CD81 molecule [Source:HGNC Symbol;Acc:HGNC:1701]
							ILMN_1771801	SIRPG	55423	ENSG00000089012	0.0262726	1.07293	signal regulatory protein gamma [Source:HGNC Symbol;Acc:HGNC:15757]	ILMN_2410924	PLOD2	5352	ENSG00000152952	0.0331466	1.11642	procollagen-lysine,2-oxoglutarate 5-dioxygenase 2 [Source:HGNC Symbol;Acc:HGNC:9082]
							ILMN_1739946	VKORC1	79001	ENSG00000167397	0.0442519	1.07638	vitamin K epoxide reductase complex subunit 1 [Source:HGNC Symbol;Acc:HGNC:23663]	ILMN_1785424	ABLIM1	3983	ENSG00000099204	0.0370086	1.11831	actin binding LIM protein 1 [Source:HGNC Symbol;Acc:HGNC:78]
							ILMN_1799299	PRPF38B	55119	ENSG00000134186	0.0370395	1.07799	pre-mRNA processing factor 38B [Source:HGNC Symbol;Acc:HGNC:25512]	ILMN_1754130	TRIM52	84851	ENSG00000183718	0.0361538	1.11965	tripartite motif containing 52 [Source:HGNC Symbol;Acc:HGNC:19024]
							ILMN_1738124	ZNF772	400720	ENSG00000197128	0.0418634	1.07825	zinc finger protein 772 [Source:HGNC Symbol;Acc:HGNC:33106]	ILMN_1656297	YBEY	54059	ENSG00000182362	0.0182461	1.12119	ybeY metallopeptidase (putative) [Source:HGNC Symbol;Acc:HGNC:1299]
							ILMN_1790508	KCNA5	3741	ENSG00000130037	0.0290927	1.07843	potassium voltage-gated channel subfamily A member 5 [Source:HGNC Symbol;Acc:HGNC:6224]	ILMN_1734288	DUSP18	150290	ENSG00000167065	0.0169289	1.12136	dual specificity phosphatase 18 [Source:HGNC Symbol;Acc:HGNC:18484]
							ILMN_2200917	SLC4A7	9497	ENSG00000033867	0.0229917	1.07903	solute carrier family 4 member 7 [Source:HGNC Symbol;Acc:HGNC:11033]	ILMN_2223903	PPIC	5480	ENSG00000168938	0.0222155	1.12137	peptidylprolyl isomerase C [Source:HGNC Symbol;Acc:HGNC:9256]
							ILMN_1691559	ELF2	1998	ENSG00000109381	0.0498987	1.08155	E74 like ETS transcription factor 2 [Source:HGNC Symbol;Acc:HGNC:3317]	ILMN_1752953	BCL2L12	83596	ENSG00000126453	0.022337	1.12156	BCL2 like 12 [Source:HGNC Symbol;Acc:HGNC:13787]
							ILMN_2151048	STAG1	10274	ENSG00000118007	0.0324553	1.08323	stromal antigen 1 [Source:HGNC Symbol;Acc:HGNC:11354]	ILMN_1770244	CBX1	10951	ENSG00000108468	0.000119491	1.12212	chromobox 1 [Source:HGNC Symbol;Acc:HGNC:1551]
							ILMN_1739257	RPSAP41; EIF3EP1; EIF3E	3646	ENSG00000239626; ENSG00000229852; ENSG00000234882; ENSG00000104408	0.0294929	1.08579	ribosomal protein SA pseudogene 41 [Source:HGNC Symbol;Acc:HGNC:36663]; eukaryotic translation initiation factor 3 subunit E pseudogene 1 [Source:HGNC Symbol;Acc:HGNC:6102]; eukaryotic translation initiation factor 3 subunit E [Source:HGNC Symbol;Acc:HGNC:3277]	ILMN_1685703	ACOX2	8309	ENSG00000168306	0.0413459	1.12251	acyl-CoA oxidase 2 [Source:HGNC Symbol;Acc:HGNC:120]
							ILMN_1669555	SUPT20H	55578	ENSG00000102710	0.0482978	1.0923	SPT20 homolog, SAGA complex component [Source:HGNC Symbol;Acc:HGNC:20596]	ILMN_1776181	BIRC3	330	ENSG00000023445	0.0240299	1.12263	baculoviral IAP repeat containing 3 [Source:HGNC Symbol;Acc:HGNC:591]
							ILMN_1692785	KLHL21	9903	ENSG00000162413	0.0424747	1.09429	kelch like family member 21 [Source:HGNC Symbol;Acc:HGNC:29041]	ILMN_1771376	PEA15	8682	ENSG00000162734	0.0344269	1.12292	proliferation and apoptosis adaptor protein 15 [Source:HGNC Symbol;Acc:HGNC:8822]
							ILMN_1664434	NA	NA	NA	0.0329806	1.09503	NA	ILMN_2334989	CCT3	7203	ENSG00000163468	0.00887846	1.12312	chaperonin containing TCP1 subunit 3 [Source:HGNC Symbol;Acc:HGNC:1616]
							ILMN_1800096	MPST	4357	ENSG00000128309	0.0387687	1.09526	mercaptopyruvate sulfurtransferase [Source:HGNC Symbol;Acc:HGNC:7223]	ILMN_2356838	CEPT1	10390	ENSG00000134255	0.0269728	1.12334	choline/ethanolamine phosphotransferase 1 [Source:HGNC Symbol;Acc:HGNC:24289]
							ILMN_1809583	CREBBP	1387	ENSG00000005339	0.0264884	1.09722	CREB binding protein [Source:HGNC Symbol;Acc:HGNC:2348]	ILMN_1655225	C19orf25	148223	ENSG00000119559	0.0492945	1.12417	chromosome 19 open reading frame 25 [Source:HGNC Symbol;Acc:HGNC:26711]
							ILMN_2044572	TBC1D20	128637	ENSG00000125875	0.0485527	1.0997	TBC1 domain family member 20 [Source:HGNC Symbol;Acc:HGNC:16133]	ILMN_1771627	ZMIZ1	57178	ENSG00000108175	0.0120613	1.12439	zinc finger MIZ-type containing 1 [Source:HGNC Symbol;Acc:HGNC:16493]
							ILMN_1669281	CLN3	1201	ENSG00000188603; ENSG00000261832	0.0326404	1.10007	CLN3, battenin [Source:HGNC Symbol;Acc:HGNC:2074]	ILMN_2285802	SEC14L1	6397	ENSG00000129657	0.0146096	1.1246	SEC14 like lipid binding 1 [Source:HGNC Symbol;Acc:HGNC:10698]
							ILMN_2081645	RSPO2	340419	ENSG00000147655	0.0345206	1.10089	R-spondin 2 [Source:HGNC Symbol;Acc:HGNC:28583]	ILMN_1686319	USP37	57695	ENSG00000135913	0.0432894	1.12539	ubiquitin specific peptidase 37 [Source:HGNC Symbol;Acc:HGNC:20063]
							ILMN_1651850	RPS16	6217	ENSG00000105193	0.0192052	1.10142	ribosomal protein S16 [Source:HGNC Symbol;Acc:HGNC:10396]	ILMN_1726204	SCRG1	11341	ENSG00000164106	0.0209243	1.12568	stimulator of chondrogenesis 1 [Source:HGNC Symbol;Acc:HGNC:17036]
							ILMN_1736340	ANGEL2	90806	ENSG00000174606	0.0272524	1.10248	angel homolog 2 [Source:HGNC Symbol;Acc:HGNC:30534]	ILMN_1715991	CAVIN2	8436	ENSG00000168497	0.0310108	1.12584	caveolae associated protein 2 [Source:HGNC Symbol;Acc:HGNC:10690]
							ILMN_1665205	ZNF260	339324	ENSG00000254004	0.0183645	1.10452	zinc finger protein 260 [Source:HGNC Symbol;Acc:HGNC:13499]	ILMN_1761912	MGAT1	4245	ENSG00000131446	0.0308957	1.12627	mannosyl (alpha-1,3-)-glycoprotein beta-1,2-N-acetylglucosaminyltransferase [Source:HGNC Symbol;Acc:HGNC:7044]
							ILMN_1708485	BIN3	55909	ENSG00000147439	0.024591	1.10485	bridging integrator 3 [Source:HGNC Symbol;Acc:HGNC:1054]	ILMN_1801767	ABHD3	171586	ENSG00000158201	0.0370764	1.12634	abhydrolase domain containing 3 [Source:HGNC Symbol;Acc:HGNC:18718]
							ILMN_1766000	PM20D2	135293	ENSG00000146281	0.0474202	1.10492	peptidase M20 domain containing 2 [Source:HGNC Symbol;Acc:HGNC:21408]	ILMN_1736103	ITPR2	3709	ENSG00000123104	0.0469266	1.12731	inositol 1,4,5-trisphosphate receptor type 2 [Source:HGNC Symbol;Acc:HGNC:6181]
							ILMN_1688755	AAK1	22848	ENSG00000115977	0.0495873	1.10539	AP2 associated kinase 1 [Source:HGNC Symbol;Acc:HGNC:19679]	ILMN_1730523	MCRIP2	84331; 100287175	ENSG00000172366	0.0253898	1.1276	MAPK regulated corepressor interacting protein 2 [Source:HGNC Symbol;Acc:HGNC:14142]
							ILMN_1788160	KIF5B	3799	ENSG00000170759	0.0421185	1.10558	kinesin family member 5B [Source:HGNC Symbol;Acc:HGNC:6324]	ILMN_1680831	BAZ1B	9031	ENSG00000009954	0.0171298	1.1276	bromodomain adjacent to zinc finger domain 1B [Source:HGNC Symbol;Acc:HGNC:961]
							ILMN_1739521	NLGN1	22871	ENSG00000169760	0.0318744	1.1057	neuroligin 1 [Source:HGNC Symbol;Acc:HGNC:14291]	ILMN_1679268	PELI1	57162	ENSG00000197329	0.0396572	1.12789	pellino E3 ubiquitin protein ligase 1 [Source:HGNC Symbol;Acc:HGNC:8827]
							ILMN_1693090	CROT	54677	ENSG00000005469	0.0208635	1.10788	carnitine O-octanoyltransferase [Source:HGNC Symbol;Acc:HGNC:2366]	ILMN_1698209	AGPS	8540	ENSG00000018510	0.0339024	1.13013	alkylglycerone phosphate synthase [Source:HGNC Symbol;Acc:HGNC:327]
							ILMN_1706455	TTC5	91875	ENSG00000136319	0.0295104	1.10866	tetratricopeptide repeat domain 5 [Source:HGNC Symbol;Acc:HGNC:19274]	ILMN_2342068	ERC1	23085	ENSG00000082805; ENSG00000283017	0.0197494	1.13095	ELKS/RAB6-interacting/CAST family member 1 [Source:HGNC Symbol;Acc:HGNC:17072]
							ILMN_1755364	RALA	5898	ENSG00000006451	0.0483227	1.10949	RAS like proto-oncogene A [Source:HGNC Symbol;Acc:HGNC:9839]	ILMN_1706817	SERP1	27230	ENSG00000120742	0.0453829	1.13108	stress associated endoplasmic reticulum protein 1 [Source:HGNC Symbol;Acc:HGNC:10759]
							ILMN_1685567	TGDS	23483	ENSG00000088451	0.0452312	1.10975	TDP-glucose 4,6-dehydratase [Source:HGNC Symbol;Acc:HGNC:20324]	ILMN_1808777	EHD2	30846	ENSG00000024422	0.00753502	1.13319	EH domain containing 2 [Source:HGNC Symbol;Acc:HGNC:3243]
							ILMN_1718297	EML4	27436	ENSG00000143924	0.0422251	1.10975	echinoderm microtubule associated protein like 4 [Source:HGNC Symbol;Acc:HGNC:1316]	ILMN_2205050	NA	NA	NA	0.0222939	1.13402	NA
							ILMN_1717326	NA	NA	NA	0.0486792	1.11045	NA	ILMN_1669113	ATF5; MIR4751	22809; 100616483	ENSG00000169136; ENSG00000283842	0.0409475	1.1343	activating transcription factor 5 [Source:HGNC Symbol;Acc:HGNC:790]; microRNA 4751 [Source:HGNC Symbol;Acc:HGNC:41819]
							ILMN_2100458	RFESD	317671	ENSG00000175449	0.00836924	1.11096	Rieske Fe-S domain containing [Source:HGNC Symbol;Acc:HGNC:29587]	ILMN_1667707	SPCS3	60559	ENSG00000129128	0.00960699	1.13431	signal peptidase complex subunit 3 [Source:HGNC Symbol;Acc:HGNC:26212]
							ILMN_1656335	RIT1	6016	ENSG00000143622	0.0452398	1.11167	Ras like without CAAX 1 [Source:HGNC Symbol;Acc:HGNC:10023]	ILMN_1747775	STX2	2054	ENSG00000111450	0.00380705	1.1351	syntaxin 2 [Source:HGNC Symbol;Acc:HGNC:3403]
							ILMN_2410540	CASP2	835	ENSG00000106144	0.0292325	1.11433	caspase 2 [Source:HGNC Symbol;Acc:HGNC:1503]	ILMN_2399769	WLS	79971	ENSG00000116729	0.0172872	1.13671	wntless Wnt ligand secretion mediator [Source:HGNC Symbol;Acc:HGNC:30238]
							ILMN_1708098	LIX1L	128077	ENSG00000271601	0.0190115	1.1163	limb and CNS expressed 1 like [Source:HGNC Symbol;Acc:HGNC:28715]	ILMN_2194467	SGCB	6443	ENSG00000163069	0.042719	1.13845	sarcoglycan beta [Source:HGNC Symbol;Acc:HGNC:10806]
							ILMN_1756999	RBL2	5934	ENSG00000103479	0.0497743	1.11685	RB transcriptional corepressor like 2 [Source:HGNC Symbol;Acc:HGNC:9894]	ILMN_1791447	CXCL12	6387	ENSG00000107562	0.0394234	1.13866	C-X-C motif chemokine ligand 12 [Source:HGNC Symbol;Acc:HGNC:10672]
							ILMN_2168347	EPOR	2057	ENSG00000187266	0.0288304	1.11725	erythropoietin receptor [Source:HGNC Symbol;Acc:HGNC:3416]	ILMN_1685661	RRP15	51018	ENSG00000067533	0.0431177	1.13914	ribosomal RNA processing 15 homolog [Source:HGNC Symbol;Acc:HGNC:24255]
							ILMN_1702384	ZNF706	51123	ENSG00000120963	0.0236888	1.11755	zinc finger protein 706 [Source:HGNC Symbol;Acc:HGNC:24992]	ILMN_1654542	FAM172A; MIR2277	83989; 100313887	ENSG00000113391; ENSG00000284336	0.0214305	1.13979	family with sequence similarity 172 member A [Source:HGNC Symbol;Acc:HGNC:25365]; microRNA 2277 [Source:HGNC Symbol;Acc:HGNC:37314]
							ILMN_1659058	PPP1R10	5514	ENSG00000204569; ENSG00000238104; ENSG00000235291; ENSG00000227804; ENSG00000206489; ENSG00000230995; ENSG00000231737	0.0490535	1.11877	protein phosphatase 1 regulatory subunit 10 [Source:HGNC Symbol;Acc:HGNC:9284]	ILMN_1784447	PLCE1	51196	ENSG00000138193	0.0220478	1.14074	phospholipase C epsilon 1 [Source:HGNC Symbol;Acc:HGNC:17175]
							ILMN_2172755	DEPTOR	64798	ENSG00000155792	0.0240445	1.11897	DEP domain containing MTOR interacting protein [Source:HGNC Symbol;Acc:HGNC:22953]	ILMN_2397776	ASB6	140459	ENSG00000148331	0.0215194	1.14116	ankyrin repeat and SOCS box containing 6 [Source:HGNC Symbol;Acc:HGNC:17181]
							ILMN_1685124	TCTN1	79600	ENSG00000204852	0.0376923	1.11903	tectonic family member 1 [Source:HGNC Symbol;Acc:HGNC:26113]	ILMN_2329914	SPRY1	10252	ENSG00000164056	0.032599	1.14146	sprouty RTK signaling antagonist 1 [Source:HGNC Symbol;Acc:HGNC:11269]
							ILMN_2338785	RPS14	6208	ENSG00000164587	0.0136399	1.11906	ribosomal protein S14 [Source:HGNC Symbol;Acc:HGNC:10387]	ILMN_1670130	ARID3A	1820	ENSG00000116017	0.0325935	1.14164	AT-rich interaction domain 3A [Source:HGNC Symbol;Acc:HGNC:3031]
							ILMN_2392546	PAICS	10606	ENSG00000128050	0.0133584	1.1191	phosphoribosylaminoimidazole carboxylase and phosphoribosylaminoimidazolesuccinocarboxamide synthase [Source:HGNC Symbol;Acc:HGNC:8587]	ILMN_1694491	CCNG1	900	ENSG00000113328	0.0261035	1.14225	cyclin G1 [Source:HGNC Symbol;Acc:HGNC:1592]
							ILMN_1773228	DLST	1743	ENSG00000119689	0.0279608	1.12026	dihydrolipoamide S-succinyltransferase [Source:HGNC Symbol;Acc:HGNC:2911]	ILMN_1687519	SNAP23	8773	ENSG00000092531	0.03142	1.14268	synaptosome associated protein 23 [Source:HGNC Symbol;Acc:HGNC:11131]
							ILMN_2279339	WTAP	9589	ENSG00000146457	0.0431047	1.12046	WT1 associated protein [Source:HGNC Symbol;Acc:HGNC:16846]	ILMN_2066066	HLA-DRB6	3128	ENSG00000229391	0.0395466	1.14334	major histocompatibility complex, class II, DR beta 6 (pseudogene) [Source:HGNC Symbol;Acc:HGNC:4954]
							ILMN_2252295	ELF2	1998	ENSG00000109381	0.0252231	1.12057	E74 like ETS transcription factor 2 [Source:HGNC Symbol;Acc:HGNC:3317]	ILMN_2186216	GOLIM4	27333	ENSG00000173905	0.0256377	1.1442	golgi integral membrane protein 4 [Source:HGNC Symbol;Acc:HGNC:15448]
							ILMN_2413259	SOCS4	122809	ENSG00000180008	0.0103689	1.12078	suppressor of cytokine signaling 4 [Source:HGNC Symbol;Acc:HGNC:19392]	ILMN_1671005	IRF2BP2	359948	ENSG00000168264	0.00388876	1.14506	interferon regulatory factor 2 binding protein 2 [Source:HGNC Symbol;Acc:HGNC:21729]
							ILMN_1654542	FAM172A; MIR2277	83989; 100313887	ENSG00000113391; ENSG00000284336	0.00572381	1.12086	family with sequence similarity 172 member A [Source:HGNC Symbol;Acc:HGNC:25365]; microRNA 2277 [Source:HGNC Symbol;Acc:HGNC:37314]	ILMN_1672596	BCAR1	9564	ENSG00000050820	0.0387064	1.14526	BCAR1, Cas family scaffolding protein [Source:HGNC Symbol;Acc:HGNC:971]
							ILMN_1700915	COMMD3-BMI1; BMI1	100532731; 648	ENSG00000269897; ENSG00000168283	0.0345158	1.1213	COMMD3-BMI1 readthrough [Source:HGNC Symbol;Acc:HGNC:48326]; BMI1 proto-oncogene, polycomb ring finger [Source:HGNC Symbol;Acc:HGNC:1066]	ILMN_1800225	PPARG	5468	ENSG00000132170	0.0265393	1.14539	peroxisome proliferator activated receptor gamma [Source:HGNC Symbol;Acc:HGNC:9236]
							ILMN_1750805	ARHGAP30	257106	ENSG00000186517	0.0482246	1.12131	Rho GTPase activating protein 30 [Source:HGNC Symbol;Acc:HGNC:27414]	ILMN_1791211	DOK2	9046	ENSG00000147443	0.0383032	1.14623	docking protein 2 [Source:HGNC Symbol;Acc:HGNC:2991]
							ILMN_1747857	SMARCE1	6605	ENSG00000073584	0.0232224	1.12226	SWI/SNF related, matrix associated, actin dependent regulator of chromatin, subfamily e, member 1 [Source:HGNC Symbol;Acc:HGNC:11109]	ILMN_1786328	DCAF12	25853	ENSG00000198876	0.00411447	1.14631	DDB1 and CUL4 associated factor 12 [Source:HGNC Symbol;Acc:HGNC:19911]
							ILMN_1682232	MIER1	57708	ENSG00000198160	0.0406746	1.12284	MIER1 transcriptional regulator [Source:HGNC Symbol;Acc:HGNC:29657]	ILMN_1779163	AAMDC	28971	ENSG00000087884	0.0108527	1.1468	adipogenesis associated Mth938 domain containing [Source:HGNC Symbol;Acc:HGNC:30205]
							ILMN_1677038	CPED1	79974	ENSG00000106034	0.0436484	1.123	cadherin like and PC-esterase domain containing 1 [Source:HGNC Symbol;Acc:HGNC:26159]	ILMN_1726456	SLC3A2	6520	ENSG00000168003	0.045739	1.14694	solute carrier family 3 member 2 [Source:HGNC Symbol;Acc:HGNC:11026]
							ILMN_1752285	RPL4; SNORD18C; SNORD18B	6124; 595100; 595099	ENSG00000174444; ENSG00000280554; ENSG00000199574; ENSG00000202529	0.00944544	1.12395	ribosomal protein L4 [Source:HGNC Symbol;Acc:HGNC:10353]; Small nucleolar RNA U18 [Source:RFAM;Acc:RF01159]; small nucleolar RNA, C/D box 18C [Source:HGNC Symbol;Acc:HGNC:32716]; small nucleolar RNA, C/D box 18B [Source:HGNC Symbol;Acc:HGNC:32715]	ILMN_1768181	TOR3A	64222	ENSG00000186283	0.0472486	1.14724	torsin family 3 member A [Source:HGNC Symbol;Acc:HGNC:11997]
							ILMN_1681591	PTPN1	5770	ENSG00000196396	0.0319897	1.12466	protein tyrosine phosphatase, non-receptor type 1 [Source:HGNC Symbol;Acc:HGNC:9642]	ILMN_1807016	LHX2	9355	ENSG00000106689	0.0263517	1.14753	LIM homeobox 2 [Source:HGNC Symbol;Acc:HGNC:6594]
							ILMN_2222074	PTPN12	5782	ENSG00000127947	0.0359251	1.12486	protein tyrosine phosphatase, non-receptor type 12 [Source:HGNC Symbol;Acc:HGNC:9645]	ILMN_1769394	PLCD1	5333	ENSG00000187091	0.0426163	1.14754	phospholipase C delta 1 [Source:HGNC Symbol;Acc:HGNC:9060]
							ILMN_2198393	KATNA1	11104	ENSG00000186625	0.0463314	1.12514	katanin catalytic subunit A1 [Source:HGNC Symbol;Acc:HGNC:6216]	ILMN_2326712	BACE2	25825	ENSG00000182240	0.006196	1.14777	beta-site APP-cleaving enzyme 2 [Source:HGNC Symbol;Acc:HGNC:934]
							ILMN_1698968	ASXL2	55252	ENSG00000143970	0.0128284	1.12679	additional sex combs like 2, transcriptional regulator [Source:HGNC Symbol;Acc:HGNC:23805]	ILMN_1656186	SLC41A1	254428	ENSG00000133065	0.013063	1.14871	solute carrier family 41 member 1 [Source:HGNC Symbol;Acc:HGNC:19429]
							ILMN_2392717	LARP7	51574	ENSG00000174720	0.0399277	1.127	La ribonucleoprotein domain family member 7 [Source:HGNC Symbol;Acc:HGNC:24912]	ILMN_1752923	IFNAR1	3454	ENSG00000142166	0.00763827	1.14955	interferon alpha and beta receptor subunit 1 [Source:HGNC Symbol;Acc:HGNC:5432]
							ILMN_2355033	KIAA1147	57189	ENSG00000262599; ENSG00000262671; ENSG00000257093; ENSG00000244701	0.0433313	1.12741	KIAA1147 [Source:HGNC Symbol;Acc:HGNC:29472]	ILMN_1770673	AKNA	80709	ENSG00000106948	0.0365749	1.15003	AT-hook transcription factor [Source:HGNC Symbol;Acc:HGNC:24108]
							ILMN_1675085	UBA6	55236	ENSG00000033178	0.0253828	1.12795	ubiquitin like modifier activating enzyme 6 [Source:HGNC Symbol;Acc:HGNC:25581]	ILMN_2072598	NA	NA	ENSG00000279072	0.0473419	1.15075	NA
							ILMN_1808777	EHD2	30846	ENSG00000024422	0.0454906	1.12873	EH domain containing 2 [Source:HGNC Symbol;Acc:HGNC:3243]	ILMN_2403247	CMTM7	112616	ENSG00000153551	0.0210986	1.15107	CKLF like MARVEL transmembrane domain containing 7 [Source:HGNC Symbol;Acc:HGNC:19178]
							ILMN_1669303	YAF2	10138	ENSG00000015153	0.0460448	1.12928	YY1 associated factor 2 [Source:HGNC Symbol;Acc:HGNC:17363]	ILMN_2359742	CTSB	1508	ENSG00000164733	0.0339402	1.15242	cathepsin B [Source:HGNC Symbol;Acc:HGNC:2527]
							ILMN_1799289	MRPL55	128308	ENSG00000162910	0.0133396	1.13177	mitochondrial ribosomal protein L55 [Source:HGNC Symbol;Acc:HGNC:16686]	ILMN_1750158	ACOX1	51	ENSG00000161533	0.0126202	1.15246	acyl-CoA oxidase 1 [Source:HGNC Symbol;Acc:HGNC:119]
							ILMN_1785107	NXT2	55916	ENSG00000101888	0.0296546	1.13181	nuclear transport factor 2 like export factor 2 [Source:HGNC Symbol;Acc:HGNC:18151]	ILMN_2073235	FTH1P12	NA	ENSG00000213362	0.0326986	1.15397	ferritin heavy chain 1 pseudogene 12 [Source:HGNC Symbol;Acc:HGNC:3982]
							ILMN_1658883	NA	NA	NA	0.0428844	1.13379	NA	ILMN_1706511	TEF	7008	ENSG00000167074	0.0324985	1.154	TEF, PAR bZIP transcription factor [Source:HGNC Symbol;Acc:HGNC:11722]
							ILMN_1685140	PRRC1	133619	ENSG00000164244	0.0201534	1.13383	proline rich coiled-coil 1 [Source:HGNC Symbol;Acc:HGNC:28164]	ILMN_2362858	PILRA	29992	ENSG00000085514	0.0405715	1.15411	paired immunoglobin like type 2 receptor alpha [Source:HGNC Symbol;Acc:HGNC:20396]
							ILMN_1812967	CNPY3	10695	ENSG00000137161	0.0473271	1.13432	canopy FGF signaling regulator 3 [Source:HGNC Symbol;Acc:HGNC:11968]	ILMN_1772686	FGD3	89846	ENSG00000127084	0.0483678	1.15483	FYVE, RhoGEF and PH domain containing 3 [Source:HGNC Symbol;Acc:HGNC:16027]
							ILMN_1745365	PKNOX1	5316	ENSG00000160199	0.0127644	1.13473	PBX/knotted 1 homeobox 1 [Source:HGNC Symbol;Acc:HGNC:9022]	ILMN_1755221	LMAN2L	81562	ENSG00000114988	0.0429633	1.15499	lectin, mannose binding 2 like [Source:HGNC Symbol;Acc:HGNC:19263]
							ILMN_1708064	MAP4	4134	ENSG00000047849	0.0471496	1.13486	microtubule associated protein 4 [Source:HGNC Symbol;Acc:HGNC:6862]	ILMN_2368318	FGR	2268	ENSG00000000938	0.0456966	1.15597	FGR proto-oncogene, Src family tyrosine kinase [Source:HGNC Symbol;Acc:HGNC:3697]
							ILMN_1716862	PPM1B	5495	ENSG00000138032	0.0257824	1.13626	protein phosphatase, Mg2+/Mn2+ dependent 1B [Source:HGNC Symbol;Acc:HGNC:9276]	ILMN_2367215	PRCP	5547	ENSG00000137509	0.000829101	1.15603	prolylcarboxypeptidase [Source:HGNC Symbol;Acc:HGNC:9344]
							ILMN_1747775	STX2	2054	ENSG00000111450	0.0149498	1.13646	syntaxin 2 [Source:HGNC Symbol;Acc:HGNC:3403]	ILMN_2386530	RPLP1	6176	ENSG00000137818	0.0499119	1.15612	ribosomal protein lateral stalk subunit P1 [Source:HGNC Symbol;Acc:HGNC:10372]
							ILMN_1765621	HDGF	3068	ENSG00000143321	0.00893371	1.13664	heparin binding growth factor [Source:HGNC Symbol;Acc:HGNC:4856]	ILMN_1752478	DHRS3; RNU6ATAC18P	9249	ENSG00000162496; ENSG00000221340	0.0441913	1.15644	dehydrogenase/reductase 3 [Source:HGNC Symbol;Acc:HGNC:17693]; RNA, U6atac small nuclear 18, pseudogene [Source:HGNC Symbol;Acc:HGNC:46917]
							ILMN_1786433	BCCIP	56647	ENSG00000107949	0.0295454	1.13848	BRCA2 and CDKN1A interacting protein [Source:HGNC Symbol;Acc:HGNC:978]	ILMN_1756417	ANKRD37	353322	ENSG00000186352	0.0325875	1.15645	ankyrin repeat domain 37 [Source:HGNC Symbol;Acc:HGNC:29593]
							ILMN_1748926	TMEM209	84928	ENSG00000146842	0.0235293	1.13862	transmembrane protein 209 [Source:HGNC Symbol;Acc:HGNC:21898]	ILMN_1797005	PGLS	25796	ENSG00000130313	0.0249862	1.15694	6-phosphogluconolactonase [Source:HGNC Symbol;Acc:HGNC:8903]
							ILMN_1708632	ZNF771	51333	ENSG00000179965	0.0364028	1.1387	zinc finger protein 771 [Source:HGNC Symbol;Acc:HGNC:29653]	ILMN_2412192	CFH	3075	ENSG00000000971	0.0355571	1.15696	complement factor H [Source:HGNC Symbol;Acc:HGNC:4883]
							ILMN_1784717	RPS19	6223	ENSG00000105372	0.0196427	1.13957	ribosomal protein S19 [Source:HGNC Symbol;Acc:HGNC:10402]	ILMN_2104106	XPR1	9213	ENSG00000143324	0.00249189	1.15786	xenotropic and polytropic retrovirus receptor 1 [Source:HGNC Symbol;Acc:HGNC:12827]
							ILMN_1810838	MTDH	92140	ENSG00000147649	0.033102	1.1398	metadherin [Source:HGNC Symbol;Acc:HGNC:29608]	ILMN_2154950	ZNF423	23090	ENSG00000102935	0.0385434	1.15819	zinc finger protein 423 [Source:HGNC Symbol;Acc:HGNC:16762]
							ILMN_2211728	NA	NA	NA	0.0354015	1.14112	NA	ILMN_2399300	NAV2	89797	ENSG00000166833	0.0216207	1.16072	neuron navigator 2 [Source:HGNC Symbol;Acc:HGNC:15997]
							ILMN_1703314	KLHL36	79786	ENSG00000135686	0.0222185	1.14115	kelch like family member 36 [Source:HGNC Symbol;Acc:HGNC:17844]	ILMN_1654773	CASK	8573	ENSG00000147044	0.0398855	1.16166	calcium/calmodulin dependent serine protein kinase [Source:HGNC Symbol;Acc:HGNC:1497]
							ILMN_1781536	FAH	2184	ENSG00000103876	0.0493015	1.14177	fumarylacetoacetate hydrolase [Source:HGNC Symbol;Acc:HGNC:3579]	ILMN_2139396	IGDCC4	57722	ENSG00000103742	0.0279094	1.16274	immunoglobulin superfamily DCC subclass member 4 [Source:HGNC Symbol;Acc:HGNC:13770]
							ILMN_2373266	SREK1	140890	ENSG00000153914	0.027474	1.14183	splicing regulatory glutamic acid and lysine rich protein 1 [Source:HGNC Symbol;Acc:HGNC:17882]	ILMN_1740395	RAVER1	125950	ENSG00000267303; ENSG00000161847	0.0425804	1.16283	ribonucleoprotein, PTB binding 1 [Source:HGNC Symbol;Acc:HGNC:30296]
							ILMN_1670931	PDS5A	23244	ENSG00000121892	0.0133835	1.14214	PDS5 cohesin associated factor A [Source:HGNC Symbol;Acc:HGNC:29088]	ILMN_2293692	CREBBP	1387	ENSG00000005339	0.0192992	1.16306	CREB binding protein [Source:HGNC Symbol;Acc:HGNC:2348]
							ILMN_2097259	CYP2U1	113612	ENSG00000155016	0.0151724	1.14215	cytochrome P450 family 2 subfamily U member 1 [Source:HGNC Symbol;Acc:HGNC:20582]	ILMN_2338038	AK4; AK4P1	205	ENSG00000162433; ENSG00000263535	0.00302696	1.16312	adenylate kinase 4 [Source:HGNC Symbol;Acc:HGNC:363]
							ILMN_1668540	ZNHIT6	54680	ENSG00000117174	0.0257293	1.14273	zinc finger HIT-type containing 6 [Source:HGNC Symbol;Acc:HGNC:26089]	ILMN_1784717	RPS19	6223	ENSG00000105372	0.00801143	1.16372	ribosomal protein S19 [Source:HGNC Symbol;Acc:HGNC:10402]
							ILMN_1685763	WDR45B	56270	ENSG00000141580	0.0432007	1.14302	WD repeat domain 45B [Source:HGNC Symbol;Acc:HGNC:25072]	ILMN_1813685	RAB29	8934	ENSG00000117280	0.0287574	1.16373	RAB29, member RAS oncogene family [Source:HGNC Symbol;Acc:HGNC:9789]
							ILMN_1752923	IFNAR1	3454	ENSG00000142166	0.0226643	1.14356	interferon alpha and beta receptor subunit 1 [Source:HGNC Symbol;Acc:HGNC:5432]	ILMN_1807662	IGF2R	3482	ENSG00000197081	0.0164658	1.1663	insulin like growth factor 2 receptor [Source:HGNC Symbol;Acc:HGNC:5467]
							ILMN_2264625	NIPBL	25836	ENSG00000164190	0.0319082	1.14409	NIPBL, cohesin loading factor [Source:HGNC Symbol;Acc:HGNC:28862]	ILMN_2124386	RGL2	5863	ENSG00000237441; ENSG00000224841; ENSG00000237825; ENSG00000228736; ENSG00000206282	0.0127495	1.16655	ral guanine nucleotide dissociation stimulator like 2 [Source:HGNC Symbol;Acc:HGNC:9769]
							ILMN_2365176	ALDH8A1	64577	ENSG00000118514	0.0375092	1.14414	aldehyde dehydrogenase 8 family member A1 [Source:HGNC Symbol;Acc:HGNC:15471]	ILMN_2348367	FGFRL1	53834	ENSG00000127418	0.0159616	1.1681	fibroblast growth factor receptor like 1 [Source:HGNC Symbol;Acc:HGNC:3693]
							ILMN_1769299	MTMR11	10903	ENSG00000014914	0.0349441	1.14443	myotubularin related protein 11 [Source:HGNC Symbol;Acc:HGNC:24307]	ILMN_2357855	NTRK2	4915	ENSG00000148053	0.0380292	1.16821	neurotrophic receptor tyrosine kinase 2 [Source:HGNC Symbol;Acc:HGNC:8032]
							ILMN_1689953	CD81	975	ENSG00000110651	0.0497771	1.14518	CD81 molecule [Source:HGNC Symbol;Acc:HGNC:1701]	ILMN_1720373	SLC7A5	8140	ENSG00000103257	0.00462486	1.16834	solute carrier family 7 member 5 [Source:HGNC Symbol;Acc:HGNC:11063]
							ILMN_2356838	CEPT1	10390	ENSG00000134255	0.0439875	1.14542	choline/ethanolamine phosphotransferase 1 [Source:HGNC Symbol;Acc:HGNC:24289]	ILMN_1696339	ZIC2	7546	ENSG00000043355	0.0309066	1.16847	Zic family member 2 [Source:HGNC Symbol;Acc:HGNC:12873]
							ILMN_2392043	SPI1	6688	ENSG00000066336	0.0430124	1.14569	Spi-1 proto-oncogene [Source:HGNC Symbol;Acc:HGNC:11241]	ILMN_1702592	WDR73	84942	ENSG00000177082	0.00119328	1.16908	WD repeat domain 73 [Source:HGNC Symbol;Acc:HGNC:25928]
							ILMN_2096116	HSP90B1	7184	ENSG00000166598	0.0428357	1.14596	heat shock protein 90 beta family member 1 [Source:HGNC Symbol;Acc:HGNC:12028]	ILMN_1656335	RIT1	6016	ENSG00000143622	0.00379901	1.16917	Ras like without CAAX 1 [Source:HGNC Symbol;Acc:HGNC:10023]
							ILMN_1712798	ZNF608	57507	ENSG00000168916	0.0299638	1.14653	zinc finger protein 608 [Source:HGNC Symbol;Acc:HGNC:29238]	ILMN_1738075	CMIP	80790	ENSG00000153815	0.0289587	1.16923	c-Maf inducing protein [Source:HGNC Symbol;Acc:HGNC:24319]
							ILMN_1738075	CMIP	80790	ENSG00000153815	0.0170343	1.1472	c-Maf inducing protein [Source:HGNC Symbol;Acc:HGNC:24319]	ILMN_1651347	SERTAD2	9792	ENSG00000179833	0.00585146	1.1699	SERTA domain containing 2 [Source:HGNC Symbol;Acc:HGNC:30784]
							ILMN_2403247	CMTM7	112616	ENSG00000153551	0.0427196	1.14721	CKLF like MARVEL transmembrane domain containing 7 [Source:HGNC Symbol;Acc:HGNC:19178]	ILMN_2129234	TMEM47	83604	ENSG00000147027	0.0297504	1.1701	transmembrane protein 47 [Source:HGNC Symbol;Acc:HGNC:18515]
							ILMN_1771728	PXMP4	11264	ENSG00000101417	0.0494623	1.14724	peroxisomal membrane protein 4 [Source:HGNC Symbol;Acc:HGNC:15920]	ILMN_1717636	RGMA	56963	ENSG00000182175	0.0324657	1.17032	repulsive guidance molecule family member a [Source:HGNC Symbol;Acc:HGNC:30308]
							ILMN_1800530	AGAP1	116987	ENSG00000157985	0.0150551	1.14929	ArfGAP with GTPase domain, ankyrin repeat and PH domain 1 [Source:HGNC Symbol;Acc:HGNC:16922]	ILMN_2084353	M6PR	4074	ENSG00000003056	0.00681539	1.17159	mannose-6-phosphate receptor, cation dependent [Source:HGNC Symbol;Acc:HGNC:6752]
							ILMN_1706546	MAX	4149	ENSG00000125952	0.0415488	1.14939	MYC associated factor X [Source:HGNC Symbol;Acc:HGNC:6913]	ILMN_1726565	PIK3R2	5296	ENSG00000105647; ENSG00000268173	0.025773	1.17246	phosphoinositide-3-kinase regulatory subunit 2 [Source:HGNC Symbol;Acc:HGNC:8980]
							ILMN_2130180	RPL13P5	NA	ENSG00000240370	0.0345965	1.14979	ribosomal protein L13 pseudogene 5 [Source:HGNC Symbol;Acc:HGNC:30363]	ILMN_1810289	MYOF	26509	ENSG00000138119	0.0323989	1.17309	myoferlin [Source:HGNC Symbol;Acc:HGNC:3656]
							ILMN_1655225	C19orf25	148223	ENSG00000119559	0.0211052	1.14993	chromosome 19 open reading frame 25 [Source:HGNC Symbol;Acc:HGNC:26711]	ILMN_1674941	ANO6	196527	ENSG00000177119	0.04347	1.17394	anoctamin 6 [Source:HGNC Symbol;Acc:HGNC:25240]
							ILMN_2259633	KMT2E	55904	ENSG00000005483	0.0256728	1.15045	lysine methyltransferase 2E [Source:HGNC Symbol;Acc:HGNC:18541]	ILMN_1784780	CIC	23152	ENSG00000079432	0.0175095	1.17408	capicua transcriptional repressor [Source:HGNC Symbol;Acc:HGNC:14214]
							ILMN_1730995	AFAP1L2	84632	ENSG00000169129	0.0157569	1.15119	actin filament associated protein 1 like 2 [Source:HGNC Symbol;Acc:HGNC:25901]	ILMN_1666269	CTSZ	1522	ENSG00000101160	0.00945611	1.17448	cathepsin Z [Source:HGNC Symbol;Acc:HGNC:2547]
							ILMN_1651936	KMT5A	387893	ENSG00000183955	0.0255745	1.15141	lysine methyltransferase 5A [Source:HGNC Symbol;Acc:HGNC:29489]	ILMN_1815812	CDIP1	29965	ENSG00000274336; ENSG00000089486	0.00279282	1.17453	cell death inducing p53 target 1 [Source:HGNC Symbol;Acc:HGNC:13234]
							ILMN_1706511	TEF	7008	ENSG00000167074	0.0438326	1.15163	TEF, PAR bZIP transcription factor [Source:HGNC Symbol;Acc:HGNC:11722]	ILMN_2053103	SLC40A1	30061	ENSG00000138449	0.0468967	1.17461	solute carrier family 40 member 1 [Source:HGNC Symbol;Acc:HGNC:10909]
							ILMN_2344216	STX2	2054	ENSG00000111450	0.0369853	1.15195	syntaxin 2 [Source:HGNC Symbol;Acc:HGNC:3403]	ILMN_1702691	TNFAIP3	7128	ENSG00000118503	0.0273562	1.17554	TNF alpha induced protein 3 [Source:HGNC Symbol;Acc:HGNC:11896]
							ILMN_1685467	ZNF397	84307	ENSG00000186812; ENSG00000279989	0.0301131	1.15209	zinc finger protein 397 [Source:HGNC Symbol;Acc:HGNC:18818]	ILMN_1737298	MAT2A	4144	ENSG00000168906	0.0371207	1.1756	methionine adenosyltransferase 2A [Source:HGNC Symbol;Acc:HGNC:6904]
							ILMN_1781906	RBM17	84991	ENSG00000134453	0.0146506	1.15217	RNA binding motif protein 17 [Source:HGNC Symbol;Acc:HGNC:16944]	ILMN_1676649	AQP4	361	ENSG00000171885	0.0365527	1.17647	aquaporin 4 [Source:HGNC Symbol;Acc:HGNC:637]
							ILMN_1687519	SNAP23	8773	ENSG00000092531	0.0249138	1.15287	synaptosome associated protein 23 [Source:HGNC Symbol;Acc:HGNC:11131]	ILMN_1743104	RBM4B	83759	ENSG00000173914	0.0183051	1.17673	RNA binding motif protein 4B [Source:HGNC Symbol;Acc:HGNC:28842]
							ILMN_1810335	DGKB	1607	ENSG00000136267	0.0360535	1.15316	diacylglycerol kinase beta [Source:HGNC Symbol;Acc:HGNC:2850]	ILMN_1714965	NFKB1	4790	ENSG00000109320	0.0316084	1.17738	nuclear factor kappa B subunit 1 [Source:HGNC Symbol;Acc:HGNC:7794]
							ILMN_1768480	VGLL4	9686	ENSG00000144560	0.0425929	1.15346	vestigial like family member 4 [Source:HGNC Symbol;Acc:HGNC:28966]	ILMN_1743911	SLC25A39	51629	ENSG00000013306	0.0423255	1.17756	solute carrier family 25 member 39 [Source:HGNC Symbol;Acc:HGNC:24279]
							ILMN_2191720	ZNF471	57573	ENSG00000196263	0.0263479	1.15367	zinc finger protein 471 [Source:HGNC Symbol;Acc:HGNC:23226]	ILMN_1672350	JAM2	58494	ENSG00000154721	0.0228329	1.17794	junctional adhesion molecule 2 [Source:HGNC Symbol;Acc:HGNC:14686]
							ILMN_2381397	HSPD1	3329	ENSG00000144381	0.0395129	1.154	heat shock protein family D (Hsp60) member 1 [Source:HGNC Symbol;Acc:HGNC:5261]	ILMN_1768480	VGLL4	9686	ENSG00000144560	0.0234736	1.17825	vestigial like family member 4 [Source:HGNC Symbol;Acc:HGNC:28966]
							ILMN_1682264	DCAF7	10238	ENSG00000136485	0.0348541	1.155	DDB1 and CUL4 associated factor 7 [Source:HGNC Symbol;Acc:HGNC:30915]	ILMN_1788180	RAB13	5872	ENSG00000143545	0.0239271	1.17835	RAB13, member RAS oncogene family [Source:HGNC Symbol;Acc:HGNC:9762]
							ILMN_1680339	PDGFRL	5157	ENSG00000104213	0.037569	1.15506	platelet derived growth factor receptor like [Source:HGNC Symbol;Acc:HGNC:8805]	ILMN_1734229	SPPL2A	84888	ENSG00000138600	0.0234648	1.17939	signal peptide peptidase like 2A [Source:HGNC Symbol;Acc:HGNC:30227]
							ILMN_1680626	PDIA6	10130	ENSG00000143870	0.022862	1.15572	protein disulfide isomerase family A member 6 [Source:HGNC Symbol;Acc:HGNC:30168]	ILMN_1690268	HNRNPUL1	11100	ENSG00000105323	0.0456389	1.17948	heterogeneous nuclear ribonucleoprotein U like 1 [Source:HGNC Symbol;Acc:HGNC:17011]
							ILMN_2117223	PTBP3	9991	ENSG00000119314	0.0146618	1.15624	polypyrimidine tract binding protein 3 [Source:HGNC Symbol;Acc:HGNC:10253]	ILMN_1717261	HLA-DRB3	3125	ENSG00000231679; ENSG00000196101; ENSG00000230463	0.0100518	1.1813	major histocompatibility complex, class II, DR beta 3 [Source:HGNC Symbol;Acc:HGNC:4951]
							ILMN_2313158	MBNL1	4154	ENSG00000152601	0.0305156	1.15632	muscleblind like splicing regulator 1 [Source:HGNC Symbol;Acc:HGNC:6923]	ILMN_2133360	RPS2; SNORA64; SNORA10	6187; 26784; 574042	ENSG00000255513; ENSG00000140988; ENSG00000207405; ENSG00000206811	0.00419696	1.18135	ribosomal protein S2 [Source:HGNC Symbol;Acc:HGNC:10404]; small nucleolar RNA, H/ACA box 64 [Source:HGNC Symbol;Acc:HGNC:10221]; small nucleolar RNA, H/ACA box 10 [Source:HGNC Symbol;Acc:HGNC:32598]
							ILMN_2198515	ARRDC3	57561	ENSG00000113369	0.0262259	1.1576	arrestin domain containing 3 [Source:HGNC Symbol;Acc:HGNC:29263]	ILMN_1707312	NFIL3	4783	ENSG00000165030	0.0496724	1.18147	nuclear factor, interleukin 3 regulated [Source:HGNC Symbol;Acc:HGNC:7787]
							ILMN_1752793	SAP18	10284	ENSG00000150459	0.0312489	1.15772	Sin3A associated protein 18 [Source:HGNC Symbol;Acc:HGNC:10530]	ILMN_1701461	TIMP3	7078	ENSG00000100234	0.0389145	1.18158	TIMP metallopeptidase inhibitor 3 [Source:HGNC Symbol;Acc:HGNC:11822]
							ILMN_2278636	CUX1	1523	ENSG00000257923	0.00226864	1.15775	cut like homeobox 1 [Source:HGNC Symbol;Acc:HGNC:2557]	ILMN_1683120	UNG	7374	ENSG00000076248	0.0262353	1.18241	uracil DNA glycosylase [Source:HGNC Symbol;Acc:HGNC:12572]
							ILMN_1714737	ASF1A	25842	ENSG00000111875	0.00591278	1.15783	anti-silencing function 1A histone chaperone [Source:HGNC Symbol;Acc:HGNC:20995]	ILMN_2375879	VEGFA	7422	ENSG00000112715	0.034893	1.18321	vascular endothelial growth factor A [Source:HGNC Symbol;Acc:HGNC:12680]
							ILMN_2154455	ZNF330	27309	ENSG00000109445	0.0247927	1.15914	zinc finger protein 330 [Source:HGNC Symbol;Acc:HGNC:15462]	ILMN_2326713	CD151	977	ENSG00000177697	0.0400539	1.18323	CD151 molecule (Raph blood group) [Source:HGNC Symbol;Acc:HGNC:1630]
							ILMN_1793829	TMCO1	54499	ENSG00000143183	0.0218406	1.15924	transmembrane and coiled-coil domains 1 [Source:HGNC Symbol;Acc:HGNC:18188]	ILMN_1672536	FBLN1	2192	ENSG00000077942	0.0402762	1.18353	fibulin 1 [Source:HGNC Symbol;Acc:HGNC:3600]
							ILMN_1777660	RNF144A	9781	ENSG00000151692	0.0388339	1.16034	ring finger protein 144A [Source:HGNC Symbol;Acc:HGNC:20457]	ILMN_1717056	TXNRD1	7296	ENSG00000198431	0.0313199	1.18371	thioredoxin reductase 1 [Source:HGNC Symbol;Acc:HGNC:12437]
							ILMN_1741477	SMAD4	4089	ENSG00000141646	0.0286535	1.16062	SMAD family member 4 [Source:HGNC Symbol;Acc:HGNC:6770]	ILMN_1775759	NRAS	4893	ENSG00000213281	0.0401915	1.18417	NRAS proto-oncogene, GTPase [Source:HGNC Symbol;Acc:HGNC:7989]
							ILMN_1696962	PDZD8	118987	ENSG00000165650	0.0196824	1.16079	PDZ domain containing 8 [Source:HGNC Symbol;Acc:HGNC:26974]	ILMN_1684289	PNPO	55163	ENSG00000263798; ENSG00000108439	0.00273272	1.18435	pyridoxamine 5'-phosphate oxidase [Source:HGNC Symbol;Acc:HGNC:30260]
							ILMN_1683096	ASB1	51665	ENSG00000065802	0.0312347	1.16135	ankyrin repeat and SOCS box containing 1 [Source:HGNC Symbol;Acc:HGNC:16011]	ILMN_1706502	EIF2AK2	5610	ENSG00000055332	0.0202334	1.18448	eukaryotic translation initiation factor 2 alpha kinase 2 [Source:HGNC Symbol;Acc:HGNC:9437]
							ILMN_1724410	USP46	64854	ENSG00000109189	0.00249252	1.16137	ubiquitin specific peptidase 46 [Source:HGNC Symbol;Acc:HGNC:20075]	ILMN_1799725	DOCK2	1794	ENSG00000134516	0.0426361	1.18474	dedicator of cytokinesis 2 [Source:HGNC Symbol;Acc:HGNC:2988]
							ILMN_1715607	CHMP4A	29082	ENSG00000254505; ENSG00000260669	0.0333836	1.16155	charged multivesicular body protein 4A [Source:HGNC Symbol;Acc:HGNC:20274]	ILMN_1698259	TMEM100	55273	ENSG00000166292	0.0286737	1.18535	transmembrane protein 100 [Source:HGNC Symbol;Acc:HGNC:25607]
							ILMN_1725121	XPO1	7514	ENSG00000082898	0.0175445	1.16171	exportin 1 [Source:HGNC Symbol;Acc:HGNC:12825]	ILMN_1769158	ISOC2	79763	ENSG00000063241	0.0186544	1.18572	isochorismatase domain containing 2 [Source:HGNC Symbol;Acc:HGNC:26278]
							ILMN_1802557	HEBP1	50865	ENSG00000013583	0.00808573	1.16271	heme binding protein 1 [Source:HGNC Symbol;Acc:HGNC:17176]	ILMN_1738854	CACHD1	57685	ENSG00000158966	0.0350464	1.18585	cache domain containing 1 [Source:HGNC Symbol;Acc:HGNC:29314]
							ILMN_1726842	TYW3	127253	ENSG00000162623	0.0254718	1.16295	tRNA-yW synthesizing protein 3 homolog [Source:HGNC Symbol;Acc:HGNC:24757]	ILMN_2305544	DBI	1622	ENSG00000155368	0.0381411	1.18627	diazepam binding inhibitor, acyl-CoA binding protein [Source:HGNC Symbol;Acc:HGNC:2690]
							ILMN_1748884	TOB2	10766	ENSG00000183864	0.0369568	1.1631	transducer of ERBB2, 2 [Source:HGNC Symbol;Acc:HGNC:11980]	ILMN_1738579	VHL	7428	ENSG00000134086	0.0325119	1.18645	von Hippel-Lindau tumor suppressor [Source:HGNC Symbol;Acc:HGNC:12687]
							ILMN_1663489	UBR2	23304	ENSG00000024048	0.0315141	1.16322	ubiquitin protein ligase E3 component n-recognin 2 [Source:HGNC Symbol;Acc:HGNC:21289]	ILMN_1789136	SERF2	10169	ENSG00000140264	0.0367744	1.18646	small EDRK-rich factor 2 [Source:HGNC Symbol;Acc:HGNC:10757]
							ILMN_1714592	CDA	978	ENSG00000158825	0.02456	1.16346	cytidine deaminase [Source:HGNC Symbol;Acc:HGNC:1712]	ILMN_1769299	MTMR11	10903	ENSG00000014914	0.00672761	1.18655	myotubularin related protein 11 [Source:HGNC Symbol;Acc:HGNC:24307]
							ILMN_1657803	CFH	3075	ENSG00000000971	0.0281247	1.16357	complement factor H [Source:HGNC Symbol;Acc:HGNC:4883]	ILMN_1781626	C1S	716	ENSG00000182326	0.0411828	1.18669	complement C1s [Source:HGNC Symbol;Acc:HGNC:1247]
							ILMN_1768732	SPAG16	79582	ENSG00000144451	0.0237555	1.16464	sperm associated antigen 16 [Source:HGNC Symbol;Acc:HGNC:23225]	ILMN_1680626	PDIA6	10130	ENSG00000143870	0.0141812	1.18698	protein disulfide isomerase family A member 6 [Source:HGNC Symbol;Acc:HGNC:30168]
							ILMN_1680145	SART1	9092	ENSG00000175467	0.0269113	1.16486	SART1, U4/U6.U5 tri-snRNP-associated protein 1 [Source:HGNC Symbol;Acc:HGNC:10538]	ILMN_1739441	GANAB	23193	ENSG00000089597	0.0337445	1.18752	glucosidase II alpha subunit [Source:HGNC Symbol;Acc:HGNC:4138]
							ILMN_2228453	CEP104	9731	ENSG00000116198	0.0107686	1.16505	centrosomal protein 104 [Source:HGNC Symbol;Acc:HGNC:24866]	ILMN_2091347	IDH1	3417	ENSG00000138413	0.0186193	1.18797	isocitrate dehydrogenase (NADP(+)) 1, cytosolic [Source:HGNC Symbol;Acc:HGNC:5382]
							ILMN_2105033	BLOC1S6	26258	ENSG00000104164	0.0493872	1.16516	biogenesis of lysosomal organelles complex 1 subunit 6 [Source:HGNC Symbol;Acc:HGNC:8549]	ILMN_2283325	WLS	79971	ENSG00000116729	0.00506581	1.18807	wntless Wnt ligand secretion mediator [Source:HGNC Symbol;Acc:HGNC:30238]
							ILMN_1656415	CDKN2C	1031	ENSG00000123080	0.0192567	1.16551	cyclin dependent kinase inhibitor 2C [Source:HGNC Symbol;Acc:HGNC:1789]	ILMN_1680145	SART1	9092	ENSG00000175467	0.00560866	1.18859	SART1, U4/U6.U5 tri-snRNP-associated protein 1 [Source:HGNC Symbol;Acc:HGNC:10538]
							ILMN_1770803	BNIP2	663	ENSG00000140299	0.0461376	1.16564	BCL2 interacting protein 2 [Source:HGNC Symbol;Acc:HGNC:1083]	ILMN_1810100	PBX3	5090	ENSG00000167081	0.015137	1.18875	PBX homeobox 3 [Source:HGNC Symbol;Acc:HGNC:8634]
							ILMN_1769158	ISOC2	79763	ENSG00000063241	0.0414377	1.1658	isochorismatase domain containing 2 [Source:HGNC Symbol;Acc:HGNC:26278]	ILMN_1814282	AEN	64782	ENSG00000181026	0.0412866	1.18895	apoptosis enhancing nuclease [Source:HGNC Symbol;Acc:HGNC:25722]
							ILMN_1784706	GABRE	2564	ENSG00000102287	0.0309292	1.16623	gamma-aminobutyric acid type A receptor epsilon subunit [Source:HGNC Symbol;Acc:HGNC:4085]	ILMN_1757343	PABPC4	8761	ENSG00000090621	0.000856874	1.18937	poly(A) binding protein cytoplasmic 4 [Source:HGNC Symbol;Acc:HGNC:8557]
							ILMN_2367191	PSMF1	9491	ENSG00000125818	0.00226005	1.16636	proteasome inhibitor subunit 1 [Source:HGNC Symbol;Acc:HGNC:9571]	ILMN_1777411	ATP1A2	477	ENSG00000018625	0.0279336	1.18939	ATPase Na+/K+ transporting subunit alpha 2 [Source:HGNC Symbol;Acc:HGNC:800]
							ILMN_2388155	CASP3	836	ENSG00000164305	0.0264737	1.16646	caspase 3 [Source:HGNC Symbol;Acc:HGNC:1504]	ILMN_1658498	SLC44A3	126969	ENSG00000143036	0.00981802	1.18983	solute carrier family 44 member 3 [Source:HGNC Symbol;Acc:HGNC:28689]
							ILMN_1743104	RBM4B	83759	ENSG00000173914	0.0252768	1.16758	RNA binding motif protein 4B [Source:HGNC Symbol;Acc:HGNC:28842]	ILMN_1738742	PLAT	5327	ENSG00000104368	0.000901129	1.19036	plasminogen activator, tissue type [Source:HGNC Symbol;Acc:HGNC:9051]
							ILMN_1805643	RILPL1	353116	ENSG00000188026	0.024721	1.16781	Rab interacting lysosomal protein like 1 [Source:HGNC Symbol;Acc:HGNC:26814]	ILMN_1718297	EML4	27436	ENSG00000143924	0.0116754	1.19127	echinoderm microtubule associated protein like 4 [Source:HGNC Symbol;Acc:HGNC:1316]
							ILMN_1721842	RYBP	NA	ENSG00000163602	0.0114921	1.16796	RING1 and YY1 binding protein [Source:HGNC Symbol;Acc:HGNC:10480]	ILMN_1783956	ATP8B4	79895	ENSG00000104043	0.0312287	1.19135	ATPase phospholipid transporting 8B4 (putative) [Source:HGNC Symbol;Acc:HGNC:13536]
							ILMN_1771376	PEA15	8682	ENSG00000162734	0.0174392	1.16798	proliferation and apoptosis adaptor protein 15 [Source:HGNC Symbol;Acc:HGNC:8822]	ILMN_2413808	CD53	963	ENSG00000143119	0.00581385	1.19153	CD53 molecule [Source:HGNC Symbol;Acc:HGNC:1686]
							ILMN_1655577	TIAM1	7074	ENSG00000156299	0.0148935	1.16808	T-cell lymphoma invasion and metastasis 1 [Source:HGNC Symbol;Acc:HGNC:11805]	ILMN_1801934	SERTAD3	29946	ENSG00000167565	0.0209348	1.1917	SERTA domain containing 3 [Source:HGNC Symbol;Acc:HGNC:17931]
							ILMN_2362122	AP3M1	26985	ENSG00000185009	0.0193342	1.16838	adaptor related protein complex 3 mu 1 subunit [Source:HGNC Symbol;Acc:HGNC:569]	ILMN_2095660	TMEM156	80008	ENSG00000121895	0.0369391	1.19172	transmembrane protein 156 [Source:HGNC Symbol;Acc:HGNC:26260]
							ILMN_1657373	P3H2	55214	ENSG00000090530	0.0239374	1.16935	prolyl 3-hydroxylase 2 [Source:HGNC Symbol;Acc:HGNC:19317]	ILMN_1725862	USP3	9960	ENSG00000140455	0.0462673	1.19272	ubiquitin specific peptidase 3 [Source:HGNC Symbol;Acc:HGNC:12626]
							ILMN_2349658	TSPO	706	ENSG00000100300	0.0261215	1.16955	translocator protein [Source:HGNC Symbol;Acc:HGNC:1158]	ILMN_1656670	HLA-G	3135	ENSG00000235346; ENSG00000204632; ENSG00000206506; ENSG00000237216; ENSG00000235680; ENSG00000230413; ENSG00000276051; ENSG00000233095	0.0431252	1.19325	major histocompatibility complex, class I, G [Source:HGNC Symbol;Acc:HGNC:4964]
							ILMN_2341067	NLGN4X	57502	ENSG00000146938	0.0117162	1.16972	neuroligin 4, X-linked [Source:HGNC Symbol;Acc:HGNC:14287]	ILMN_1750429	MKNK1	8569	ENSG00000079277	0.0191475	1.19433	MAP kinase interacting serine/threonine kinase 1 [Source:HGNC Symbol;Acc:HGNC:7110]
							ILMN_1654920	HNRNPH3	3189	ENSG00000096746	0.00636406	1.17078	heterogeneous nuclear ribonucleoprotein H3 [Source:HGNC Symbol;Acc:HGNC:5043]	ILMN_1737163	CEP85; SH3BGRL3	64793; 83442	ENSG00000130695; ENSG00000142669	0.0239979	1.19533	centrosomal protein 85 [Source:HGNC Symbol;Acc:HGNC:25309]; SH3 domain binding glutamate rich protein like 3 [Source:HGNC Symbol;Acc:HGNC:15568]
							ILMN_1685170	ANXA11	311	ENSG00000122359	0.0461625	1.17104	annexin A11 [Source:HGNC Symbol;Acc:HGNC:535]	ILMN_2413158	PODXL	5420	ENSG00000128567	0.0404795	1.19621	podocalyxin like [Source:HGNC Symbol;Acc:HGNC:9171]
							ILMN_1706817	SERP1	27230	ENSG00000120742	0.017617	1.17159	stress associated endoplasmic reticulum protein 1 [Source:HGNC Symbol;Acc:HGNC:10759]	ILMN_1724907	NUDT3; RPS10-NUDT3	11165; 100529239	ENSG00000272325; ENSG00000270800	0.00241165	1.19756	nudix hydrolase 3 [Source:HGNC Symbol;Acc:HGNC:8050]; RPS10-NUDT3 readthrough [Source:HGNC Symbol;Acc:HGNC:49181]
							ILMN_1686319	USP37	57695	ENSG00000135913	0.0227598	1.17226	ubiquitin specific peptidase 37 [Source:HGNC Symbol;Acc:HGNC:20063]	ILMN_1696537	DDIT4L	115265	ENSG00000145358	0.0214954	1.19874	DNA damage inducible transcript 4 like [Source:HGNC Symbol;Acc:HGNC:30555]
							ILMN_1748291	SDE2	163859	ENSG00000143751	0.0418078	1.17254	SDE2 telomere maintenance homolog [Source:HGNC Symbol;Acc:HGNC:26643]	ILMN_1732577	TMEM216	51259	ENSG00000187049	0.0195166	1.19876	transmembrane protein 216 [Source:HGNC Symbol;Acc:HGNC:25018]
							ILMN_1734288	DUSP18	150290	ENSG00000167065	0.0054845	1.17368	dual specificity phosphatase 18 [Source:HGNC Symbol;Acc:HGNC:18484]	ILMN_1791226	NXN	64359	ENSG00000167693	0.0166526	1.19881	nucleoredoxin [Source:HGNC Symbol;Acc:HGNC:18008]
							ILMN_1706990	ZNF271P	10778	ENSG00000257267	0.00408625	1.17371	zinc finger protein 271, pseudogene [Source:HGNC Symbol;Acc:HGNC:13065]	ILMN_2090397	ISG20L2	81875	ENSG00000143319	0.0293142	1.19894	interferon stimulated exonuclease gene 20 like 2 [Source:HGNC Symbol;Acc:HGNC:25745]
							ILMN_1695590	ADRB2	154	ENSG00000169252	0.0336423	1.17416	adrenoceptor beta 2 [Source:HGNC Symbol;Acc:HGNC:286]	ILMN_1688178	RRP7A	27341	ENSG00000189306	0.0433204	1.19962	ribosomal RNA processing 7 homolog A [Source:HGNC Symbol;Acc:HGNC:24286]
							ILMN_1799015	PXMP2	5827	ENSG00000176894; ENSG00000256632	0.0409645	1.17478	peroxisomal membrane protein 2 [Source:HGNC Symbol;Acc:HGNC:9716]	ILMN_1806705	ASB6	140459	ENSG00000148331	0.0256211	1.19972	ankyrin repeat and SOCS box containing 6 [Source:HGNC Symbol;Acc:HGNC:17181]
							ILMN_1727043	COLGALT1	79709	ENSG00000130309	0.033802	1.17495	collagen beta(1-O)galactosyltransferase 1 [Source:HGNC Symbol;Acc:HGNC:26182]	ILMN_1691181	TMX1	81542	ENSG00000139921	0.00360208	1.2007	thioredoxin related transmembrane protein 1 [Source:HGNC Symbol;Acc:HGNC:15487]
							ILMN_1779677	ZCCHC6	79670	ENSG00000083223	0.0487305	1.17513	zinc finger CCHC-type containing 6 [Source:HGNC Symbol;Acc:HGNC:25817]	ILMN_1709681	GABRB3	2562	ENSG00000166206	0.0315824	1.20073	gamma-aminobutyric acid type A receptor beta3 subunit [Source:HGNC Symbol;Acc:HGNC:4083]
							ILMN_1665538	SKP2	6502	ENSG00000145604	0.019409	1.17585	S-phase kinase associated protein 2 [Source:HGNC Symbol;Acc:HGNC:10901]	ILMN_1791511	TMEM176A	55365	ENSG00000002933	0.0360902	1.20113	transmembrane protein 176A [Source:HGNC Symbol;Acc:HGNC:24930]
							ILMN_1755504	CALCOCO2	10241	ENSG00000136436	0.0326461	1.17592	calcium binding and coiled-coil domain 2 [Source:HGNC Symbol;Acc:HGNC:29912]	ILMN_1685170	ANXA11	311	ENSG00000122359	0.0124259	1.20169	annexin A11 [Source:HGNC Symbol;Acc:HGNC:535]
							ILMN_1700633	ABHD4	63874	ENSG00000100439	0.0477164	1.17598	abhydrolase domain containing 4 [Source:HGNC Symbol;Acc:HGNC:20154]	ILMN_2087702	MYH9	4627	ENSG00000100345	0.0145663	1.20218	myosin heavy chain 9 [Source:HGNC Symbol;Acc:HGNC:7579]
							ILMN_1671427	FBXW4	6468	ENSG00000107829	0.0491709	1.17601	F-box and WD repeat domain containing 4 [Source:HGNC Symbol;Acc:HGNC:10847]	ILMN_1710514	BCL3; MIR8085	602; 102465879	ENSG00000069399; ENSG00000284258	0.033488	1.20264	B-cell CLL/lymphoma 3 [Source:HGNC Symbol;Acc:HGNC:998]; microRNA 8085 [Source:HGNC Symbol;Acc:HGNC:50120]
							ILMN_2169089	C18orf54	162681	ENSG00000166845	0.0154897	1.17661	chromosome 18 open reading frame 54 [Source:HGNC Symbol;Acc:HGNC:13796]	ILMN_1743646	VASP	7408	ENSG00000125753	0.0438769	1.20333	vasodilator stimulated phosphoprotein [Source:HGNC Symbol;Acc:HGNC:12652]
							ILMN_2209766	RHBDD1	84236	ENSG00000144468	0.0109304	1.17707	rhomboid domain containing 1 [Source:HGNC Symbol;Acc:HGNC:23081]	ILMN_1739050	PIPOX	51268	ENSG00000179761	0.00546826	1.20407	pipecolic acid and sarcosine oxidase [Source:HGNC Symbol;Acc:HGNC:17804]
							ILMN_1682781	TEAD2	8463	ENSG00000074219	0.0409051	1.17733	TEA domain transcription factor 2 [Source:HGNC Symbol;Acc:HGNC:11715]	ILMN_1706498	DSE	29940	ENSG00000111817	0.0134107	1.20415	dermatan sulfate epimerase [Source:HGNC Symbol;Acc:HGNC:21144]
							ILMN_1681634	NA	NA	NA	0.030596	1.17742	NA	ILMN_1736078	THBS4	7060	ENSG00000113296	0.00183221	1.20446	thrombospondin 4 [Source:HGNC Symbol;Acc:HGNC:11788]
							ILMN_1719906	HADH	3033	ENSG00000138796	0.0180086	1.1783	hydroxyacyl-CoA dehydrogenase [Source:HGNC Symbol;Acc:HGNC:4799]	ILMN_1711314	NUDT5	11164	ENSG00000165609	0.0444511	1.20551	nudix hydrolase 5 [Source:HGNC Symbol;Acc:HGNC:8052]
							ILMN_2117736	MGAT4C	25834	ENSG00000182050; ENSG00000283530	0.0429217	1.17877	MGAT4 family member C [Source:HGNC Symbol;Acc:HGNC:30871]	ILMN_1707051	NFATC1	4772	ENSG00000131196	0.0492129	1.20554	nuclear factor of activated T-cells 1 [Source:HGNC Symbol;Acc:HGNC:7775]
							ILMN_2173004	RAB8B	51762	ENSG00000166128	0.0227382	1.17885	RAB8B, member RAS oncogene family [Source:HGNC Symbol;Acc:HGNC:30273]	ILMN_1664861	ID1	3397	ENSG00000125968	0.0435063	1.20573	inhibitor of DNA binding 1, HLH protein [Source:HGNC Symbol;Acc:HGNC:5360]
							ILMN_1806754	GLDC	2731	ENSG00000178445	0.00274064	1.17893	glycine decarboxylase [Source:HGNC Symbol;Acc:HGNC:4313]	ILMN_1805466	SOX9	6662	ENSG00000125398	0.0437693	1.20576	SRY-box 9 [Source:HGNC Symbol;Acc:HGNC:11204]
							ILMN_2043569	MOSPD2	158747	ENSG00000130150	0.0437745	1.17904	motile sperm domain containing 2 [Source:HGNC Symbol;Acc:HGNC:28381]	ILMN_1752046	NA	NA	NA	0.0453363	1.20617	NA
							ILMN_1651347	SERTAD2	9792	ENSG00000179833	0.0274537	1.17951	SERTA domain containing 2 [Source:HGNC Symbol;Acc:HGNC:30784]	ILMN_1755658	ABI3	51225	ENSG00000108798	0.0143734	1.20632	ABI family member 3 [Source:HGNC Symbol;Acc:HGNC:29859]
							ILMN_1814315	PBXIP1	57326	ENSG00000163346	0.0434929	1.17979	PBX homeobox interacting protein 1 [Source:HGNC Symbol;Acc:HGNC:21199]	ILMN_1700660	RNF135	84282	ENSG00000181481	0.00695227	1.20643	ring finger protein 135 [Source:HGNC Symbol;Acc:HGNC:21158]
							ILMN_2206141	NA	NA	NA	0.0186883	1.17985	NA	ILMN_2346997	RAB23	51715	ENSG00000112210	0.0138407	1.20711	RAB23, member RAS oncogene family [Source:HGNC Symbol;Acc:HGNC:14263]
							ILMN_1730118	ZNF644	84146	ENSG00000122482	0.0201106	1.17991	zinc finger protein 644 [Source:HGNC Symbol;Acc:HGNC:29222]	ILMN_1760890	SELENON	57190	ENSG00000162430	0.0374415	1.2074	selenoprotein N [Source:HGNC Symbol;Acc:HGNC:15999]
							ILMN_2206554	SLC35F5	80255	ENSG00000115084	0.0148855	1.18024	solute carrier family 35 member F5 [Source:HGNC Symbol;Acc:HGNC:23617]	ILMN_2096116	HSP90B1	7184	ENSG00000166598	0.0221888	1.20809	heat shock protein 90 beta family member 1 [Source:HGNC Symbol;Acc:HGNC:12028]
							ILMN_2136177	CNOT6	57472	ENSG00000113300	0.00791857	1.18046	CCR4-NOT transcription complex subunit 6 [Source:HGNC Symbol;Acc:HGNC:14099]	ILMN_1660871	NEK6	10783	ENSG00000119408	0.0268059	1.2091	NIMA related kinase 6 [Source:HGNC Symbol;Acc:HGNC:7749]
							ILMN_1805778	RBM12B	389677	ENSG00000183808	0.0129059	1.18049	RNA binding motif protein 12B [Source:HGNC Symbol;Acc:HGNC:32310]	ILMN_1773865	HSPA5	3309	ENSG00000044574	0.00563183	1.2099	heat shock protein family A (Hsp70) member 5 [Source:HGNC Symbol;Acc:HGNC:5238]
							ILMN_1755221	LMAN2L	81562	ENSG00000114988	0.0409119	1.18051	lectin, mannose binding 2 like [Source:HGNC Symbol;Acc:HGNC:19263]	ILMN_2072296	CKS2	1164	ENSG00000123975	0.0271873	1.21167	CDC28 protein kinase regulatory subunit 2 [Source:HGNC Symbol;Acc:HGNC:2000]
							ILMN_1720606	LRCH2	57631	ENSG00000130224	0.0218426	1.1816	leucine rich repeats and calponin homology domain containing 2 [Source:HGNC Symbol;Acc:HGNC:29292]	ILMN_1679262	DPYSL3	1809	ENSG00000113657	0.0217122	1.21169	dihydropyrimidinase like 3 [Source:HGNC Symbol;Acc:HGNC:3015]
							ILMN_2129015	AFF1	4299	ENSG00000172493	0.00499037	1.18229	AF4/FMR2 family member 1 [Source:HGNC Symbol;Acc:HGNC:7135]	ILMN_1714602	CD86	942	ENSG00000114013	0.0442197	1.213	CD86 molecule [Source:HGNC Symbol;Acc:HGNC:1705]
							ILMN_2266309	CEPT1	10390	ENSG00000134255	0.045131	1.18242	choline/ethanolamine phosphotransferase 1 [Source:HGNC Symbol;Acc:HGNC:24289]	ILMN_1699496	PHF21A	51317	ENSG00000135365	0.048861	1.21302	PHD finger protein 21A [Source:HGNC Symbol;Acc:HGNC:24156]
							ILMN_2394561	IRF2BP2	359948	ENSG00000168264	0.039085	1.18301	interferon regulatory factor 2 binding protein 2 [Source:HGNC Symbol;Acc:HGNC:21729]	ILMN_2230025	PDLIM3	27295	ENSG00000154553	0.0199125	1.2131	PDZ and LIM domain 3 [Source:HGNC Symbol;Acc:HGNC:20767]
							ILMN_1787813	SLC5A3	6526	ENSG00000198743	0.0411602	1.18322	solute carrier family 5 member 3 [Source:HGNC Symbol;Acc:HGNC:11038]	ILMN_1768110	MAP3K20	51776	ENSG00000091436	0.00954864	1.21325	mitogen-activated protein kinase kinase kinase 20 [Source:HGNC Symbol;Acc:HGNC:17797]
							ILMN_1682226	CLDN15	24146	ENSG00000106404	0.0167476	1.18507	claudin 15 [Source:HGNC Symbol;Acc:HGNC:2036]	ILMN_1709486	SRPX	8406	ENSG00000101955	0.00710005	1.21511	sushi repeat containing protein, X-linked [Source:HGNC Symbol;Acc:HGNC:11309]
							ILMN_2268381	RRBP1	6238	ENSG00000125844	0.0184271	1.18533	ribosome binding protein 1 [Source:HGNC Symbol;Acc:HGNC:10448]	ILMN_1682928	CPVL	54504	ENSG00000106066	0.0326032	1.21537	carboxypeptidase, vitellogenic like [Source:HGNC Symbol;Acc:HGNC:14399]
							ILMN_1718907	TSHZ1	10194	ENSG00000179981	0.0309592	1.18633	teashirt zinc finger homeobox 1 [Source:HGNC Symbol;Acc:HGNC:10669]	ILMN_2072101	MGARP	84709	ENSG00000137463	0.00283055	1.21593	mitochondria localized glutamic acid rich protein [Source:HGNC Symbol;Acc:HGNC:29969]
							ILMN_1738816	FOXO1	2308	ENSG00000150907	0.0310171	1.18691	forkhead box O1 [Source:HGNC Symbol;Acc:HGNC:3819]	ILMN_1720083	EHD4	30844	ENSG00000103966	0.0312588	1.21754	EH domain containing 4 [Source:HGNC Symbol;Acc:HGNC:3245]
							ILMN_1801934	SERTAD3	29946	ENSG00000167565	0.0241456	1.18694	SERTA domain containing 3 [Source:HGNC Symbol;Acc:HGNC:17931]	ILMN_2326512	CASP1	834	ENSG00000137752	0.0369553	1.21892	caspase 1 [Source:HGNC Symbol;Acc:HGNC:1499]
							ILMN_2395856	TMEM218	219854	ENSG00000150433	0.0461374	1.18718	transmembrane protein 218 [Source:HGNC Symbol;Acc:HGNC:27344]	ILMN_1715715	CEBPA	1050	ENSG00000245848	0.0238837	1.219	CCAAT/enhancer binding protein alpha [Source:HGNC Symbol;Acc:HGNC:1833]
							ILMN_1739441	GANAB	23193	ENSG00000089597	0.0402112	1.18735	glucosidase II alpha subunit [Source:HGNC Symbol;Acc:HGNC:4138]	ILMN_2213759	DBX2	440097	ENSG00000185610	0.00374893	1.21922	developing brain homeobox 2 [Source:HGNC Symbol;Acc:HGNC:33186]
							ILMN_2180582	PNPLA8	50640	ENSG00000135241	0.0371526	1.18742	patatin like phospholipase domain containing 8 [Source:HGNC Symbol;Acc:HGNC:28900]	ILMN_1773567	LAMA5	3911	ENSG00000130702	0.034437	1.21932	laminin subunit alpha 5 [Source:HGNC Symbol;Acc:HGNC:6485]
							ILMN_1699772	RRAGD	58528	ENSG00000025039	0.0217842	1.18824	Ras related GTP binding D [Source:HGNC Symbol;Acc:HGNC:19903]	ILMN_1768483	KCNK3	3777	ENSG00000171303	0.0221998	1.22084	potassium two pore domain channel subfamily K member 3 [Source:HGNC Symbol;Acc:HGNC:6278]
							ILMN_1753165	WNK1	65125	ENSG00000060237	0.0143563	1.1906	WNK lysine deficient protein kinase 1 [Source:HGNC Symbol;Acc:HGNC:14540]	ILMN_1793770	DNAJB6	10049	ENSG00000105993	0.00570333	1.221	DnaJ heat shock protein family (Hsp40) member B6 [Source:HGNC Symbol;Acc:HGNC:14888]
							ILMN_1696839	RPS27P21; RPS27P29; RPS27	NA	ENSG00000240759; ENSG00000227081; ENSG00000240231; ENSG00000237749; ENSG00000234287; ENSG00000177954; ENSG00000236439; ENSG00000234268	0.0295477	1.19237	ribosomal protein S27 pseudogene 21 [Source:HGNC Symbol;Acc:HGNC:35826]; ribosomal protein S27 pseudogene 29 [Source:HGNC Symbol;Acc:HGNC:36516]; ribosomal protein S27 [Source:HGNC Symbol;Acc:HGNC:10416]	ILMN_2401978	STAT3	6774	ENSG00000168610	0.0132079	1.22107	signal transducer and activator of transcription 3 [Source:HGNC Symbol;Acc:HGNC:11364]
							ILMN_2090397	ISG20L2	81875	ENSG00000143319	0.0441803	1.19272	interferon stimulated exonuclease gene 20 like 2 [Source:HGNC Symbol;Acc:HGNC:25745]	ILMN_1720998	CA12	771	ENSG00000074410	0.000789654	1.22355	carbonic anhydrase 12 [Source:HGNC Symbol;Acc:HGNC:1371]
							ILMN_1689400	CLK1	1195	ENSG00000013441	0.0383971	1.19331	CDC like kinase 1 [Source:HGNC Symbol;Acc:HGNC:2068]	ILMN_1657803	CFH	3075	ENSG00000000971	0.0499405	1.22477	complement factor H [Source:HGNC Symbol;Acc:HGNC:4883]
							ILMN_2326712	BACE2	25825	ENSG00000182240	0.00802304	1.19364	beta-site APP-cleaving enzyme 2 [Source:HGNC Symbol;Acc:HGNC:934]	ILMN_1705849	SPR	6697	ENSG00000116096	0.0324422	1.22528	sepiapterin reductase [Source:HGNC Symbol;Acc:HGNC:11257]
							ILMN_1727194	CALU	813	ENSG00000128595	0.0233977	1.19418	calumenin [Source:HGNC Symbol;Acc:HGNC:1458]	ILMN_1809522	NACC2	138151	ENSG00000148411	0.0318498	1.22532	NACC family member 2 [Source:HGNC Symbol;Acc:HGNC:23846]
							ILMN_2194467	SGCB	6443	ENSG00000163069	0.0414992	1.19453	sarcoglycan beta [Source:HGNC Symbol;Acc:HGNC:10806]	ILMN_1765258	HLA-E	3133	ENSG00000230254; ENSG00000229252; ENSG00000204592; ENSG00000206493; ENSG00000225201; ENSG00000236632; ENSG00000233904	0.0388374	1.22588	major histocompatibility complex, class I, E [Source:HGNC Symbol;Acc:HGNC:4962]
							ILMN_1758090	BCCIP	56647	ENSG00000107949	0.037541	1.19513	BRCA2 and CDKN1A interacting protein [Source:HGNC Symbol;Acc:HGNC:978]	ILMN_2365549	BRPF1	7862	ENSG00000156983	0.000376039	1.22655	bromodomain and PHD finger containing 1 [Source:HGNC Symbol;Acc:HGNC:14255]
							ILMN_1708041	PLEKHF1	79156	ENSG00000166289	0.0221649	1.19548	pleckstrin homology and FYVE domain containing 1 [Source:HGNC Symbol;Acc:HGNC:20764]	ILMN_1701854	GNG5	2787	ENSG00000174021	0.0298914	1.22663	G protein subunit gamma 5 [Source:HGNC Symbol;Acc:HGNC:4408]
							ILMN_2095660	TMEM156	80008	ENSG00000121895	0.0248383	1.19557	transmembrane protein 156 [Source:HGNC Symbol;Acc:HGNC:26260]	ILMN_1774287	CFB	629	ENSG00000239754; ENSG00000241253; ENSG00000243570; ENSG00000242335; ENSG00000243649; ENSG00000244255; ENSG00000241534	0.013802	1.22911	complement factor B [Source:HGNC Symbol;Acc:HGNC:1037]
							ILMN_2411864	PHACTR3	116154	ENSG00000087495	0.030761	1.19581	phosphatase and actin regulator 3 [Source:HGNC Symbol;Acc:HGNC:15833]	ILMN_1778121	CALN1	83698	ENSG00000183166	0.00951171	1.22924	calneuron 1 [Source:HGNC Symbol;Acc:HGNC:13248]
							ILMN_1812666	DNAJC15	29103	ENSG00000120675	0.00763185	1.1963	DnaJ heat shock protein family (Hsp40) member C15 [Source:HGNC Symbol;Acc:HGNC:20325]	ILMN_2177156	SOX2	6657	ENSG00000181449	0.0278269	1.22955	SRY-box 2 [Source:HGNC Symbol;Acc:HGNC:11195]
							ILMN_1696643	TLN1	7094	ENSG00000137076	0.0196004	1.19694	talin 1 [Source:HGNC Symbol;Acc:HGNC:11845]	ILMN_1775743	BTG1	694	ENSG00000133639	0.00175566	1.2303	BTG anti-proliferation factor 1 [Source:HGNC Symbol;Acc:HGNC:1130]
							ILMN_1675939	NA	NA	NA	0.0267777	1.19712	NA	ILMN_2255310	RPS15A	6210	ENSG00000134419	0.020848	1.23231	ribosomal protein S15a [Source:HGNC Symbol;Acc:HGNC:10389]
							ILMN_1699496	PHF21A	51317	ENSG00000135365	0.0149743	1.19713	PHD finger protein 21A [Source:HGNC Symbol;Acc:HGNC:24156]	ILMN_1726460	RPL14	9045	ENSG00000188846	0.0409119	1.23232	ribosomal protein L14 [Source:HGNC Symbol;Acc:HGNC:10305]
							ILMN_1729563	UGDH	7358	ENSG00000109814	0.0363449	1.19717	UDP-glucose 6-dehydrogenase [Source:HGNC Symbol;Acc:HGNC:12525]	ILMN_1720511	LRRN1	57633	ENSG00000175928	0.0079174	1.23246	leucine rich repeat neuronal 1 [Source:HGNC Symbol;Acc:HGNC:20980]
							ILMN_1679268	PELI1	57162	ENSG00000197329	0.0258611	1.19776	pellino E3 ubiquitin protein ligase 1 [Source:HGNC Symbol;Acc:HGNC:8827]	ILMN_1681103	AQP1	358	ENSG00000240583	0.0316438	1.23362	aquaporin 1 (Colton blood group) [Source:HGNC Symbol;Acc:HGNC:633]
							ILMN_1711888	COBL	23242	ENSG00000106078	0.0142294	1.19842	cordon-bleu WH2 repeat protein [Source:HGNC Symbol;Acc:HGNC:22199]	ILMN_2410038	FAM111A	63901	ENSG00000166801	0.0188386	1.23482	family with sequence similarity 111 member A [Source:HGNC Symbol;Acc:HGNC:24725]
							ILMN_1749213	SDF2L1	23753	ENSG00000128228	0.0301748	1.19902	stromal cell derived factor 2 like 1 [Source:HGNC Symbol;Acc:HGNC:10676]	ILMN_2056032	CD99	4267	ENSG00000002586	0.0209762	1.23513	CD99 molecule (Xg blood group) [Source:HGNC Symbol;Acc:HGNC:7082]
							ILMN_1754489	FBXL20	84961	ENSG00000108306	0.0117594	1.19911	F-box and leucine rich repeat protein 20 [Source:HGNC Symbol;Acc:HGNC:24679]	ILMN_2345898	SLA	6503	ENSG00000155926	0.00774863	1.23636	Src like adaptor [Source:HGNC Symbol;Acc:HGNC:10902]
							ILMN_2214678	MXD1	4084	ENSG00000059728	0.0180808	1.20118	MAX dimerization protein 1 [Source:HGNC Symbol;Acc:HGNC:6761]	ILMN_1714592	CDA	978	ENSG00000158825	0.00559664	1.23643	cytidine deaminase [Source:HGNC Symbol;Acc:HGNC:1712]
							ILMN_2223130	SMARCA5	8467	ENSG00000153147	0.0397175	1.20209	SWI/SNF related, matrix associated, actin dependent regulator of chromatin, subfamily a, member 5 [Source:HGNC Symbol;Acc:HGNC:11101]	ILMN_1798354	PAPOLA	10914	ENSG00000090060	0.0426604	1.23696	poly(A) polymerase alpha [Source:HGNC Symbol;Acc:HGNC:14981]
							ILMN_2337974	PKIA	5569	ENSG00000171033	0.0450766	1.20271	cAMP-dependent protein kinase inhibitor alpha [Source:HGNC Symbol;Acc:HGNC:9017]	ILMN_1662799	GPSM3	63940	ENSG00000233490; ENSG00000234243; ENSG00000206314; ENSG00000237052; ENSG00000236697; ENSG00000213654; ENSG00000234508	0.0128056	1.23788	G protein signaling modulator 3 [Source:HGNC Symbol;Acc:HGNC:13945]
							ILMN_2054725	SUGT1	10910	ENSG00000165416	0.0420656	1.20294	SGT1 homolog, MIS12 kinetochore complex assembly cochaperone [Source:HGNC Symbol;Acc:HGNC:16987]	ILMN_1723743	ROM1	6094	ENSG00000149489	0.0365182	1.23821	retinal outer segment membrane protein 1 [Source:HGNC Symbol;Acc:HGNC:10254]
							ILMN_1723277	MFAP3L	9848	ENSG00000198948	0.0210031	1.20319	microfibril associated protein 3 like [Source:HGNC Symbol;Acc:HGNC:29083]	ILMN_1682034	HEY2	23493	ENSG00000135547	0.0382041	1.23843	hes related family bHLH transcription factor with YRPW motif 2 [Source:HGNC Symbol;Acc:HGNC:4881]
							ILMN_1671314	UXT	8409	ENSG00000126756	0.0292905	1.20324	ubiquitously expressed prefoldin like chaperone [Source:HGNC Symbol;Acc:HGNC:12641]	ILMN_1743655	TMED9	54732	ENSG00000184840	0.0266684	1.23859	transmembrane p24 trafficking protein 9 [Source:HGNC Symbol;Acc:HGNC:24878]
							ILMN_1679640	FXR1	8087	ENSG00000114416	0.0079593	1.20408	FMR1 autosomal homolog 1 [Source:HGNC Symbol;Acc:HGNC:4023]	ILMN_1685441	ASAP3	55616	ENSG00000088280; ENSG00000282854	0.0365417	1.23877	ArfGAP with SH3 domain, ankyrin repeat and PH domain 3 [Source:HGNC Symbol;Acc:HGNC:14987]
							ILMN_2386530	RPLP1	6176	ENSG00000137818	0.020917	1.20432	ribosomal protein lateral stalk subunit P1 [Source:HGNC Symbol;Acc:HGNC:10372]	ILMN_1661264	SHMT2	6472	ENSG00000182199	0.00826811	1.23992	serine hydroxymethyltransferase 2 [Source:HGNC Symbol;Acc:HGNC:10852]
							ILMN_2412192	CFH	3075	ENSG00000000971	0.0309549	1.20488	complement factor H [Source:HGNC Symbol;Acc:HGNC:4883]	ILMN_1790909	NFE2L2	4780	ENSG00000116044	0.0394445	1.24029	nuclear factor, erythroid 2 like 2 [Source:HGNC Symbol;Acc:HGNC:7782]
							ILMN_1741632	RAB3IL1	5866	ENSG00000167994	0.0344417	1.20504	RAB3A interacting protein like 1 [Source:HGNC Symbol;Acc:HGNC:9780]	ILMN_2349393	MDK	4192	ENSG00000110492	0.0298935	1.24057	midkine [Source:HGNC Symbol;Acc:HGNC:6972]
							ILMN_1681467	RAB11FIP4	84440	ENSG00000131242	0.0217299	1.20531	RAB11 family interacting protein 4 [Source:HGNC Symbol;Acc:HGNC:30267]	ILMN_2275098	DTX2	113878	ENSG00000091073; ENSG00000282379	0.00491486	1.24494	deltex E3 ubiquitin ligase 2 [Source:HGNC Symbol;Acc:HGNC:15973]
							ILMN_1738955	ANAPC16	119504	ENSG00000166295	0.0222636	1.20619	anaphase promoting complex subunit 16 [Source:HGNC Symbol;Acc:HGNC:26976]	ILMN_1664010	ELF1	1997	ENSG00000120690	0.024559	1.24532	E74 like ETS transcription factor 1 [Source:HGNC Symbol;Acc:HGNC:3316]
							ILMN_2274199	SUPT3H	8464	ENSG00000196284	0.00129834	1.20627	SPT3 homolog, SAGA and STAGA complex component [Source:HGNC Symbol;Acc:HGNC:11466]	ILMN_1791576	CHSY1	22856	ENSG00000131873	0.0151324	1.24651	chondroitin sulfate synthase 1 [Source:HGNC Symbol;Acc:HGNC:17198]
							ILMN_1786347	TNPO1	3842	ENSG00000083312	0.0336025	1.20669	transportin 1 [Source:HGNC Symbol;Acc:HGNC:6401]	ILMN_2402600	GLIS3	169792	ENSG00000107249	0.0221659	1.24679	GLIS family zinc finger 3 [Source:HGNC Symbol;Acc:HGNC:28510]
							ILMN_1748116	GEMIN8	54960	ENSG00000046647	0.000847832	1.20694	gem nuclear organelle associated protein 8 [Source:HGNC Symbol;Acc:HGNC:26044]	ILMN_2169439	ITGAV	3685	ENSG00000138448	0.0193272	1.24723	integrin subunit alpha V [Source:HGNC Symbol;Acc:HGNC:6150]
							ILMN_1722025	CPEB4	80315	ENSG00000113742	0.0286153	1.20724	cytoplasmic polyadenylation element binding protein 4 [Source:HGNC Symbol;Acc:HGNC:21747]	ILMN_1719938	FGF11	2256	ENSG00000272884; ENSG00000262880; ENSG00000161958; ENSG00000283843; ENSG00000283903; ENSG00000284115	0.0288206	1.24858	fibroblast growth factor 11 [Source:HGNC Symbol;Acc:HGNC:3667]
							ILMN_1683023	PDGFC	56034	ENSG00000145431	0.0244866	1.2074	platelet derived growth factor C [Source:HGNC Symbol;Acc:HGNC:8801]	ILMN_1808587	ZFHX3	463	ENSG00000140836	0.00276005	1.24878	zinc finger homeobox 3 [Source:HGNC Symbol;Acc:HGNC:777]
							ILMN_2403006	TJP1	7082	ENSG00000104067; ENSG00000277401	0.0474565	1.20777	tight junction protein 1 [Source:HGNC Symbol;Acc:HGNC:11827]	ILMN_1798360	ACKR3	57007	ENSG00000144476	0.0200257	1.24951	atypical chemokine receptor 3 [Source:HGNC Symbol;Acc:HGNC:23692]
							ILMN_2053103	SLC40A1	30061	ENSG00000138449	0.0478668	1.20815	solute carrier family 40 member 1 [Source:HGNC Symbol;Acc:HGNC:10909]	ILMN_1776861	HAP1	9001	ENSG00000173805	0.0236149	1.25081	huntingtin associated protein 1 [Source:HGNC Symbol;Acc:HGNC:4812]
							ILMN_1754303	RPL30	6156	ENSG00000156482	0.0300289	1.20882	ribosomal protein L30 [Source:HGNC Symbol;Acc:HGNC:10333]	ILMN_1736256	CALR	811	ENSG00000179218	0.00820463	1.25155	calreticulin [Source:HGNC Symbol;Acc:HGNC:1455]
							ILMN_1742230	BAZ1A	11177	ENSG00000198604	0.0360982	1.20885	bromodomain adjacent to zinc finger domain 1A [Source:HGNC Symbol;Acc:HGNC:960]	ILMN_2318638	TGIF1	7050	ENSG00000177426	0.0250124	1.25473	TGFB induced factor homeobox 1 [Source:HGNC Symbol;Acc:HGNC:11776]
							ILMN_1808939	RPS6	6194	ENSG00000137154	0.00875302	1.20936	ribosomal protein S6 [Source:HGNC Symbol;Acc:HGNC:10429]	ILMN_1741632	RAB3IL1	5866	ENSG00000167994	0.0313917	1.25488	RAB3A interacting protein like 1 [Source:HGNC Symbol;Acc:HGNC:9780]
							ILMN_2318638	TGIF1	7050	ENSG00000177426	0.0289287	1.21005	TGFB induced factor homeobox 1 [Source:HGNC Symbol;Acc:HGNC:11776]	ILMN_1674250	NCKAP1L	3071	ENSG00000123338	0.0161172	1.2555	NCK associated protein 1 like [Source:HGNC Symbol;Acc:HGNC:4862]
							ILMN_2411731	HPS5	11234	ENSG00000110756	0.0233148	1.21008	HPS5, biogenesis of lysosomal organelles complex 2 subunit 2 [Source:HGNC Symbol;Acc:HGNC:17022]	ILMN_1741566	BMP7	655	ENSG00000101144	0.039958	1.25754	bone morphogenetic protein 7 [Source:HGNC Symbol;Acc:HGNC:1074]
							ILMN_1814113	ZFR	51663	ENSG00000056097	0.00235623	1.21066	zinc finger RNA binding protein [Source:HGNC Symbol;Acc:HGNC:17277]	ILMN_2367883	GEM	2669	ENSG00000164949	0.0344023	1.25826	GTP binding protein overexpressed in skeletal muscle [Source:HGNC Symbol;Acc:HGNC:4234]
							ILMN_1701434	RAP1B	5908	ENSG00000127314	0.00503214	1.21072	RAP1B, member of RAS oncogene family [Source:HGNC Symbol;Acc:HGNC:9857]	ILMN_1810275	SLC7A7	9056	ENSG00000155465	0.0438801	1.25878	solute carrier family 7 member 7 [Source:HGNC Symbol;Acc:HGNC:11065]
							ILMN_1671005	IRF2BP2	359948	ENSG00000168264	0.0385914	1.21161	interferon regulatory factor 2 binding protein 2 [Source:HGNC Symbol;Acc:HGNC:21729]	ILMN_2116714	SLC39A1	27173	ENSG00000143570	0.03944	1.26038	solute carrier family 39 member 1 [Source:HGNC Symbol;Acc:HGNC:12876]
							ILMN_1771688	RAB7B	338382	ENSG00000276600	0.0120186	1.21207	RAB7B, member RAS oncogene family [Source:HGNC Symbol;Acc:HGNC:30513]	ILMN_1787813	SLC5A3	6526	ENSG00000198743	0.0165119	1.26154	solute carrier family 5 member 3 [Source:HGNC Symbol;Acc:HGNC:11038]
							ILMN_1810100	PBX3	5090	ENSG00000167081	0.0169744	1.21213	PBX homeobox 3 [Source:HGNC Symbol;Acc:HGNC:8634]	ILMN_2311166	ITGB5	3693	ENSG00000082781	0.00624308	1.26335	integrin subunit beta 5 [Source:HGNC Symbol;Acc:HGNC:6160]
							ILMN_1744534	ETFRF1	144363	ENSG00000205707	0.0133976	1.2132	electron transfer flavoprotein regulatory factor 1 [Source:HGNC Symbol;Acc:HGNC:27052]	ILMN_1674985	TMEM51	55092	ENSG00000171729	0.00649863	1.26534	transmembrane protein 51 [Source:HGNC Symbol;Acc:HGNC:25488]
							ILMN_1745885	POLR2F	5435	ENSG00000100142	0.0489788	1.21405	RNA polymerase II subunit F [Source:HGNC Symbol;Acc:HGNC:9193]	ILMN_1660691	RAB31	11031	ENSG00000168461	0.0310994	1.26684	RAB31, member RAS oncogene family [Source:HGNC Symbol;Acc:HGNC:9771]
							ILMN_1803279	TMED5	50999	ENSG00000117500	0.0103468	1.21434	transmembrane p24 trafficking protein 5 [Source:HGNC Symbol;Acc:HGNC:24251]	ILMN_1659564	SEC61A1	29927	ENSG00000058262	0.0297226	1.26889	Sec61 translocon alpha 1 subunit [Source:HGNC Symbol;Acc:HGNC:18276]
							ILMN_1743655	TMED9	54732	ENSG00000184840	0.0192498	1.21448	transmembrane p24 trafficking protein 9 [Source:HGNC Symbol;Acc:HGNC:24878]	ILMN_1745223	CDC42EP4	23580	ENSG00000179604	0.036348	1.26918	CDC42 effector protein 4 [Source:HGNC Symbol;Acc:HGNC:17147]
							ILMN_1780132	PELI2	57161	ENSG00000139946	0.0140293	1.21469	pellino E3 ubiquitin protein ligase family member 2 [Source:HGNC Symbol;Acc:HGNC:8828]	ILMN_1751851	ADA2	51816	ENSG00000093072	0.0463203	1.26938	adenosine deaminase 2 [Source:HGNC Symbol;Acc:HGNC:1839]
							ILMN_1768110	MAP3K20	51776	ENSG00000091436	0.0494814	1.2148	mitogen-activated protein kinase kinase kinase 20 [Source:HGNC Symbol;Acc:HGNC:17797]	ILMN_1749011	NECAP2	55707	ENSG00000157191	0.0131602	1.27133	NECAP endocytosis associated 2 [Source:HGNC Symbol;Acc:HGNC:25528]
							ILMN_1685661	RRP15	51018	ENSG00000067533	0.0106291	1.21503	ribosomal RNA processing 15 homolog [Source:HGNC Symbol;Acc:HGNC:24255]	ILMN_2380801	FYN	2534	ENSG00000010810	0.00727029	1.27195	FYN proto-oncogene, Src family tyrosine kinase [Source:HGNC Symbol;Acc:HGNC:4037]
							ILMN_2115949	ZNF394	84124	ENSG00000160908	0.0434418	1.21555	zinc finger protein 394 [Source:HGNC Symbol;Acc:HGNC:18832]	ILMN_1747744	LHFPL2	10184	ENSG00000145685	0.00667624	1.27271	LHFPL tetraspan subfamily member 2 [Source:HGNC Symbol;Acc:HGNC:6588]
							ILMN_2073289	MTSS1	9788	ENSG00000170873	0.0230776	1.2161	MTSS1, I-BAR domain containing [Source:HGNC Symbol;Acc:HGNC:20443]	ILMN_1726928	TCEA3	6920	ENSG00000204219; ENSG00000282941	0.0180178	1.27298	transcription elongation factor A3 [Source:HGNC Symbol;Acc:HGNC:11615]
							ILMN_1771689	EXD2	55218	ENSG00000081177	0.0109543	1.21683	exonuclease 3'-5' domain containing 2 [Source:HGNC Symbol;Acc:HGNC:20217]	ILMN_1671489	PC	5091	ENSG00000173599	0.0209176	1.27302	pyruvate carboxylase [Source:HGNC Symbol;Acc:HGNC:8636]
							ILMN_1750409	RAB9A	9367	ENSG00000123595	0.0322539	1.21926	RAB9A, member RAS oncogene family [Source:HGNC Symbol;Acc:HGNC:9792]	ILMN_1798288	MOB3C	148932	ENSG00000142961	0.00717111	1.2731	MOB kinase activator 3C [Source:HGNC Symbol;Acc:HGNC:29800]
							ILMN_1662021	ZNF326	284695	ENSG00000162664	0.0255808	1.21938	zinc finger protein 326 [Source:HGNC Symbol;Acc:HGNC:14104]	ILMN_1753342	SAT1	6303	ENSG00000130066	0.0221765	1.27439	spermidine/spermine N1-acetyltransferase 1 [Source:HGNC Symbol;Acc:HGNC:10540]
							ILMN_1750158	ACOX1	51	ENSG00000161533	0.0188192	1.22069	acyl-CoA oxidase 1 [Source:HGNC Symbol;Acc:HGNC:119]	ILMN_2405521	MTHFD2	10797	ENSG00000065911	0.0324344	1.27621	methylenetetrahydrofolate dehydrogenase (NADP+ dependent) 2, methenyltetrahydrofolate cyclohydrolase [Source:HGNC Symbol;Acc:HGNC:7434]
							ILMN_2275098	DTX2	113878	ENSG00000091073; ENSG00000282379	0.0114292	1.22098	deltex E3 ubiquitin ligase 2 [Source:HGNC Symbol;Acc:HGNC:15973]	ILMN_1765446	EMP3	2014	ENSG00000142227	0.011455	1.2779	epithelial membrane protein 3 [Source:HGNC Symbol;Acc:HGNC:3335]
							ILMN_1775759	NRAS	4893	ENSG00000213281	0.00938308	1.22214	NRAS proto-oncogene, GTPase [Source:HGNC Symbol;Acc:HGNC:7989]	ILMN_2186806	NA	NA	NA	0.0191286	1.27936	NA
							ILMN_1674551	SMAD5	4090	ENSG00000113658	0.0295305	1.22252	SMAD family member 5 [Source:HGNC Symbol;Acc:HGNC:6771]	ILMN_2149494	NPL	80896	ENSG00000135838	0.00385729	1.28035	N-acetylneuraminate pyruvate lyase [Source:HGNC Symbol;Acc:HGNC:16781]
							ILMN_2249920	FYN	2534	ENSG00000010810	0.0268593	1.22316	FYN proto-oncogene, Src family tyrosine kinase [Source:HGNC Symbol;Acc:HGNC:4037]	ILMN_1699265	TNFRSF10B	8795	ENSG00000120889	0.0132411	1.2804	TNF receptor superfamily member 10b [Source:HGNC Symbol;Acc:HGNC:11905]
							ILMN_2366703	SGK3	23678	ENSG00000104205	0.0489027	1.22376	serum/glucocorticoid regulated kinase family member 3 [Source:HGNC Symbol;Acc:HGNC:10812]	ILMN_1685194	CLDN10	9071	ENSG00000134873	0.0429187	1.28109	claudin 10 [Source:HGNC Symbol;Acc:HGNC:2033]
							ILMN_1725862	USP3	9960	ENSG00000140455	0.0182624	1.22378	ubiquitin specific peptidase 3 [Source:HGNC Symbol;Acc:HGNC:12626]	ILMN_2410523	DDR2; RN7SL861P	4921	ENSG00000162733; ENSG00000243173	0.00774741	1.28146	discoidin domain receptor tyrosine kinase 2 [Source:HGNC Symbol;Acc:HGNC:2731]; RNA, 7SL, cytoplasmic 861, pseudogene [Source:HGNC Symbol;Acc:HGNC:46877]
							ILMN_2197030	ZFYVE21	79038	ENSG00000100711	0.0261172	1.22484	zinc finger FYVE-type containing 21 [Source:HGNC Symbol;Acc:HGNC:20760]	ILMN_1729563	UGDH	7358	ENSG00000109814	0.017988	1.28219	UDP-glucose 6-dehydrogenase [Source:HGNC Symbol;Acc:HGNC:12525]
							ILMN_1745415	BBX	56987	ENSG00000114439	0.0205741	1.22538	BBX, HMG-box containing [Source:HGNC Symbol;Acc:HGNC:14422]	ILMN_1699772	RRAGD	58528	ENSG00000025039	0.00493875	1.28483	Ras related GTP binding D [Source:HGNC Symbol;Acc:HGNC:19903]
							ILMN_2091375	KRCC1	51315	ENSG00000172086	0.00441933	1.22539	lysine rich coiled-coil 1 [Source:HGNC Symbol;Acc:HGNC:28039]	ILMN_1773427	KANK1	23189	ENSG00000107104	0.0447103	1.28529	KN motif and ankyrin repeat domains 1 [Source:HGNC Symbol;Acc:HGNC:19309]
							ILMN_1670870	ALCAM	214	ENSG00000170017	0.0455617	1.22554	activated leukocyte cell adhesion molecule [Source:HGNC Symbol;Acc:HGNC:400]	ILMN_1728426	INPPL1	3636	ENSG00000165458	0.0350236	1.28641	inositol polyphosphate phosphatase like 1 [Source:HGNC Symbol;Acc:HGNC:6080]
							ILMN_1786328	DCAF12	25853	ENSG00000198876	0.00714056	1.22582	DDB1 and CUL4 associated factor 12 [Source:HGNC Symbol;Acc:HGNC:19911]	ILMN_1667068	ZC3HAV1	56829	ENSG00000105939	0.0448212	1.28644	zinc finger CCCH-type containing, antiviral 1 [Source:HGNC Symbol;Acc:HGNC:23721]
							ILMN_1696003	GNAI3	2773	ENSG00000065135	0.0473348	1.22583	G protein subunit alpha i3 [Source:HGNC Symbol;Acc:HGNC:4387]	ILMN_1728197	CLDN5	7122	ENSG00000184113	0.0466342	1.28768	claudin 5 [Source:HGNC Symbol;Acc:HGNC:2047]
							ILMN_2155719	NA	NA	NA	0.0279256	1.22638	NA	ILMN_1741003	ANXA5	308	ENSG00000164111	0.0125676	1.28793	annexin A5 [Source:HGNC Symbol;Acc:HGNC:543]
							ILMN_1672843	FBXO8	26269	ENSG00000164117	0.0179769	1.22744	F-box protein 8 [Source:HGNC Symbol;Acc:HGNC:13587]	ILMN_1773389	PLTP	5360	ENSG00000100979	0.0169016	1.28815	phospholipid transfer protein [Source:HGNC Symbol;Acc:HGNC:9093]
							ILMN_2410523	DDR2; RN7SL861P	4921	ENSG00000162733; ENSG00000243173	0.019923	1.22771	discoidin domain receptor tyrosine kinase 2 [Source:HGNC Symbol;Acc:HGNC:2731]; RNA, 7SL, cytoplasmic 861, pseudogene [Source:HGNC Symbol;Acc:HGNC:46877]	ILMN_1680874	TUBB2B	347733	ENSG00000137285	0.0239078	1.28822	tubulin beta 2B class IIb [Source:HGNC Symbol;Acc:HGNC:30829]
							ILMN_2178587	ANKRD6	22881	ENSG00000135299	0.0450267	1.22813	ankyrin repeat domain 6 [Source:HGNC Symbol;Acc:HGNC:17280]	ILMN_1781952	MGST1	4257	ENSG00000008394	0.0257549	1.28901	microsomal glutathione S-transferase 1 [Source:HGNC Symbol;Acc:HGNC:7061]
							ILMN_1652037	UPP2-IT1; UPP2	151531	ENSG00000237327; ENSG00000007001	0.0141536	1.22816	UPP2 intronic transcript 1 [Source:HGNC Symbol;Acc:HGNC:41467]; uridine phosphorylase 2 [Source:HGNC Symbol;Acc:HGNC:23061]	ILMN_1693421	RPN2	6185	ENSG00000118705	0.0261433	1.28927	ribophorin II [Source:HGNC Symbol;Acc:HGNC:10382]
							ILMN_1727553	ZBED8	63920	ENSG00000221886	0.00367181	1.22893	zinc finger BED-type containing 8 [Source:HGNC Symbol;Acc:HGNC:30804]	ILMN_1668374	ITGB5	3693	ENSG00000082781	0.0119155	1.28947	integrin subunit beta 5 [Source:HGNC Symbol;Acc:HGNC:6160]
							ILMN_1798975	EGFR	1956	ENSG00000146648	0.0383789	1.22941	epidermal growth factor receptor [Source:HGNC Symbol;Acc:HGNC:3236]	ILMN_1669409	VSIG4	11326	ENSG00000155659	0.0268845	1.29037	V-set and immunoglobulin domain containing 4 [Source:HGNC Symbol;Acc:HGNC:17032]
							ILMN_1761804	ALDH9A1	223	ENSG00000143149; ENSG00000206990	0.0242469	1.22976	aldehyde dehydrogenase 9 family member A1 [Source:HGNC Symbol;Acc:HGNC:412]; Y RNA [Source:RFAM;Acc:RF00019]	ILMN_2392043	SPI1	6688	ENSG00000066336	0.0134024	1.29152	Spi-1 proto-oncogene [Source:HGNC Symbol;Acc:HGNC:11241]
							ILMN_1729180	GATM	2628	ENSG00000171766	0.0446869	1.23014	glycine amidinotransferase [Source:HGNC Symbol;Acc:HGNC:4175]	ILMN_2085862	SLC15A3	51296	ENSG00000110446	0.0294477	1.2921	solute carrier family 15 member 3 [Source:HGNC Symbol;Acc:HGNC:18068]
							ILMN_1798288	MOB3C	148932	ENSG00000142961	0.0301484	1.23049	MOB kinase activator 3C [Source:HGNC Symbol;Acc:HGNC:29800]	ILMN_2376625	VHL	7428	ENSG00000134086	0.036323	1.29279	von Hippel-Lindau tumor suppressor [Source:HGNC Symbol;Acc:HGNC:12687]
							ILMN_1741159	MAP3K8	1326	ENSG00000107968	0.0212766	1.23114	mitogen-activated protein kinase kinase kinase 8 [Source:HGNC Symbol;Acc:HGNC:6860]	ILMN_2130441	NA	NA	NA	0.0420255	1.29355	NA
							ILMN_1696702	NEO1	4756	ENSG00000067141	0.032067	1.23168	neogenin 1 [Source:HGNC Symbol;Acc:HGNC:7754]	ILMN_2249920	FYN	2534	ENSG00000010810	0.0165534	1.29464	FYN proto-oncogene, Src family tyrosine kinase [Source:HGNC Symbol;Acc:HGNC:4037]
							ILMN_1700606	RNF43	54894	ENSG00000108375	0.0214752	1.232	ring finger protein 43 [Source:HGNC Symbol;Acc:HGNC:18505]	ILMN_1756541	MXD4; MIR4800	10608; 100616358	ENSG00000123933; ENSG00000284276	0.0197273	1.29562	MAX dimerization protein 4 [Source:HGNC Symbol;Acc:HGNC:13906]; microRNA 4800 [Source:HGNC Symbol;Acc:HGNC:41877]
							ILMN_1677432	SRGAP1	57522	ENSG00000196935	0.0333909	1.23437	SLIT-ROBO Rho GTPase activating protein 1 [Source:HGNC Symbol;Acc:HGNC:17382]	ILMN_2184184	ANXA1	301	ENSG00000135046	0.00426179	1.29717	annexin A1 [Source:HGNC Symbol;Acc:HGNC:533]
							ILMN_1793770	DNAJB6	10049	ENSG00000105993	0.0116572	1.23555	DnaJ heat shock protein family (Hsp40) member B6 [Source:HGNC Symbol;Acc:HGNC:14888]	ILMN_1709747	EXOG	9941	ENSG00000157036	0.00817104	1.29719	exo/endonuclease G [Source:HGNC Symbol;Acc:HGNC:3347]
							ILMN_1672004	TOB1	10140	ENSG00000141232	0.0304696	1.2372	transducer of ERBB2, 1 [Source:HGNC Symbol;Acc:HGNC:11979]	ILMN_1713952	INAVA	55765	ENSG00000244144; ENSG00000163362	0.0195973	1.2972	innate immunity activator [Source:HGNC Symbol;Acc:HGNC:25599]
							ILMN_2129545	GNB4	59345	ENSG00000114450	0.0193935	1.23887	G protein subunit beta 4 [Source:HGNC Symbol;Acc:HGNC:20731]	ILMN_1693014	CEBPB	1051	ENSG00000172216	0.0102531	1.29896	CCAAT/enhancer binding protein beta [Source:HGNC Symbol;Acc:HGNC:1834]
							ILMN_2374683	PTPN13	5783	ENSG00000163629	0.0244781	1.2403	protein tyrosine phosphatase, non-receptor type 13 [Source:HGNC Symbol;Acc:HGNC:9646]	ILMN_1661755	FAM129B	64855	ENSG00000136830	0.0181952	1.29934	family with sequence similarity 129 member B [Source:HGNC Symbol;Acc:HGNC:25282]
							ILMN_2091347	IDH1	3417	ENSG00000138413	0.0248804	1.24213	isocitrate dehydrogenase (NADP(+)) 1, cytosolic [Source:HGNC Symbol;Acc:HGNC:5382]	ILMN_1784005	NA	NA	ENSG00000237493	0.018561	1.30019	NA
							ILMN_2123665	SBF2	81846	ENSG00000133812	0.00141499	1.24223	SET binding factor 2 [Source:HGNC Symbol;Acc:HGNC:2135]	ILMN_1772218	HLA-DPA1	3113	ENSG00000235844; ENSG00000224103; ENSG00000231389; ENSG00000229685; ENSG00000236177; ENSG00000228163; ENSG00000168384; ENSG00000206291	0.0266399	1.30065	major histocompatibility complex, class II, DP alpha 1 [Source:HGNC Symbol;Acc:HGNC:4938]
							ILMN_1789830	CFLAR	8837	ENSG00000003402	0.0292563	1.24283	CASP8 and FADD like apoptosis regulator [Source:HGNC Symbol;Acc:HGNC:1876]	ILMN_1683211	NCAN	1463	ENSG00000130287	0.0152805	1.30253	neurocan [Source:HGNC Symbol;Acc:HGNC:2465]
							ILMN_2371458	ACKR3	57007	ENSG00000144476	0.0177906	1.24312	atypical chemokine receptor 3 [Source:HGNC Symbol;Acc:HGNC:23692]	ILMN_1727043	COLGALT1	79709	ENSG00000130309	0.00443033	1.30261	collagen beta(1-O)galactosyltransferase 1 [Source:HGNC Symbol;Acc:HGNC:26182]
							ILMN_2183728	INTU	27152	ENSG00000164066	0.0120554	1.24406	inturned planar cell polarity protein [Source:HGNC Symbol;Acc:HGNC:29239]	ILMN_1737314	BCL6	604	ENSG00000113916	0.0162089	1.30341	B-cell CLL/lymphoma 6 [Source:HGNC Symbol;Acc:HGNC:1001]
							ILMN_1691476	MYLK	4638	ENSG00000065534	0.048663	1.24498	myosin light chain kinase [Source:HGNC Symbol;Acc:HGNC:7590]	ILMN_1744897	KCNN3	3782	ENSG00000143603	0.0255275	1.3046	potassium calcium-activated channel subfamily N member 3 [Source:HGNC Symbol;Acc:HGNC:6292]
							ILMN_1710514	BCL3; MIR8085	602; 102465879	ENSG00000069399; ENSG00000284258	0.00304055	1.24499	B-cell CLL/lymphoma 3 [Source:HGNC Symbol;Acc:HGNC:998]; microRNA 8085 [Source:HGNC Symbol;Acc:HGNC:50120]	ILMN_1651315	HMG20B	10362	ENSG00000064961	0.0295643	1.30573	high mobility group 20B [Source:HGNC Symbol;Acc:HGNC:5002]
							ILMN_1684051	WASF2	10163	ENSG00000158195	0.0440081	1.24514	WAS protein family member 2 [Source:HGNC Symbol;Acc:HGNC:12733]	ILMN_2138589	MERTK	10461	ENSG00000153208	0.00309586	1.30577	MER proto-oncogene, tyrosine kinase [Source:HGNC Symbol;Acc:HGNC:7027]
							ILMN_2116366	RPL12	6136	ENSG00000197958	0.0382537	1.24555	ribosomal protein L12 [Source:HGNC Symbol;Acc:HGNC:10302]	ILMN_1771599	PLOD2	5352	ENSG00000152952	0.00699048	1.30599	procollagen-lysine,2-oxoglutarate 5-dioxygenase 2 [Source:HGNC Symbol;Acc:HGNC:9082]
							ILMN_1723481	CHST3	9469	ENSG00000122863	0.0386068	1.24567	carbohydrate sulfotransferase 3 [Source:HGNC Symbol;Acc:HGNC:1971]	ILMN_1750101	S100A11	6282	ENSG00000163191	0.041379	1.30727	S100 calcium binding protein A11 [Source:HGNC Symbol;Acc:HGNC:10488]
							ILMN_1747020	SGK3	23678	ENSG00000104205	0.0429857	1.24577	serum/glucocorticoid regulated kinase family member 3 [Source:HGNC Symbol;Acc:HGNC:10812]	ILMN_1695311	HLA-DMA	3108	ENSG00000242361; ENSG00000243719; ENSG00000204257; ENSG00000243215; ENSG00000241394; ENSG00000243189; ENSG00000239463; ENSG00000242685	0.0285987	1.30976	major histocompatibility complex, class II, DM alpha [Source:HGNC Symbol;Acc:HGNC:4934]
							ILMN_1758293	UBR7	55148	ENSG00000281847; ENSG00000278787; ENSG00000012963; ENSG00000259066	0.035163	1.24586	ubiquitin protein ligase E3 component n-recognin 7 (putative) [Source:HGNC Symbol;Acc:HGNC:20344]	ILMN_2400759	CPVL	54504	ENSG00000106066	0.0282386	1.31036	carboxypeptidase, vitellogenic like [Source:HGNC Symbol;Acc:HGNC:14399]
							ILMN_2152581	STK38	11329	ENSG00000112079	0.0121954	1.24603	serine/threonine kinase 38 [Source:HGNC Symbol;Acc:HGNC:17847]	ILMN_1781400	SLC7A2	6542	ENSG00000003989	0.0302425	1.31091	solute carrier family 7 member 2 [Source:HGNC Symbol;Acc:HGNC:11060]
							ILMN_1687410	OSBPL11	114885	ENSG00000144909	0.00391542	1.24636	oxysterol binding protein like 11 [Source:HGNC Symbol;Acc:HGNC:16397]	ILMN_1782439	CNN3	1266	ENSG00000117519	0.0454975	1.3125	calponin 3 [Source:HGNC Symbol;Acc:HGNC:2157]
							ILMN_1760412	SHISA2	387914	ENSG00000180730	0.0355607	1.24678	shisa family member 2 [Source:HGNC Symbol;Acc:HGNC:20366]	ILMN_2216157	GNA12	2768	ENSG00000146535	0.0418318	1.31265	G protein subunit alpha 12 [Source:HGNC Symbol;Acc:HGNC:4380]
							ILMN_2269564	ARID4B	51742	ENSG00000054267	0.0186963	1.24734	AT-rich interaction domain 4B [Source:HGNC Symbol;Acc:HGNC:15550]	ILMN_1702231	NA	NA	NA	0.0366458	1.31281	NA
							ILMN_1690653	CDK2AP2	10263	ENSG00000167797	0.0354134	1.24909	cyclin dependent kinase 2 associated protein 2 [Source:HGNC Symbol;Acc:HGNC:30833]	ILMN_1792689	HIST1H2AC	8334	ENSG00000180573	0.00633599	1.31306	histone cluster 1 H2A family member c [Source:HGNC Symbol;Acc:HGNC:4733]
							ILMN_1813685	RAB29	8934	ENSG00000117280	0.0239625	1.24915	RAB29, member RAS oncogene family [Source:HGNC Symbol;Acc:HGNC:9789]	ILMN_1671565	RNASET2	8635	ENSG00000026297	0.0211929	1.31499	ribonuclease T2 [Source:HGNC Symbol;Acc:HGNC:21686]
							ILMN_2058795	CPQ	10404	ENSG00000104324	0.0323282	1.24966	carboxypeptidase Q [Source:HGNC Symbol;Acc:HGNC:16910]	ILMN_1813741	KCNJ16	3773	ENSG00000153822	0.0175106	1.31545	potassium voltage-gated channel subfamily J member 16 [Source:HGNC Symbol;Acc:HGNC:6262]
							ILMN_1814247	TCFL5	10732	ENSG00000101190	0.00650116	1.2507	transcription factor like 5 [Source:HGNC Symbol;Acc:HGNC:11646]	ILMN_1784037	ZBTB40	9923	ENSG00000184677	0.0203947	1.31706	zinc finger and BTB domain containing 40 [Source:HGNC Symbol;Acc:HGNC:29045]
							ILMN_1666453	STK3	6788	ENSG00000104375	0.0344588	1.25118	serine/threonine kinase 3 [Source:HGNC Symbol;Acc:HGNC:11406]	ILMN_1758315	SLC9A9	285195	ENSG00000181804	0.0307321	1.31856	solute carrier family 9 member A9 [Source:HGNC Symbol;Acc:HGNC:20653]
							ILMN_1736178	AEBP1	165	ENSG00000106624	0.016201	1.25128	AE binding protein 1 [Source:HGNC Symbol;Acc:HGNC:303]	ILMN_1710937	IFI16	3428	ENSG00000163565	0.0347761	1.32004	interferon gamma inducible protein 16 [Source:HGNC Symbol;Acc:HGNC:5395]
							ILMN_1698770	NADK2	133686	ENSG00000152620	0.00986407	1.25196	NAD kinase 2, mitochondrial [Source:HGNC Symbol;Acc:HGNC:26404]	ILMN_2197365	RGS2	5997	ENSG00000116741	0.00632816	1.3233	regulator of G protein signaling 2 [Source:HGNC Symbol;Acc:HGNC:9998]
							ILMN_1808587	ZFHX3	463	ENSG00000140836	0.0247542	1.25277	zinc finger homeobox 3 [Source:HGNC Symbol;Acc:HGNC:777]	ILMN_1747683	AQP4	361	ENSG00000171885	0.0429206	1.32333	aquaporin 4 [Source:HGNC Symbol;Acc:HGNC:637]
							ILMN_1682930	SIPA1; MIR4489	6494; 100616284	ENSG00000213445; ENSG00000265874	0.0319821	1.25308	signal-induced proliferation-associated 1 [Source:HGNC Symbol;Acc:HGNC:10885]; microRNA 4489 [Source:HGNC Symbol;Acc:HGNC:41685]	ILMN_1798181	IRF7	3665	ENSG00000185507; ENSG00000276561	0.0442953	1.32356	interferon regulatory factor 7 [Source:HGNC Symbol;Acc:HGNC:6122]
							ILMN_1666222	PHACTR3	116154	ENSG00000087495	0.041448	1.25336	phosphatase and actin regulator 3 [Source:HGNC Symbol;Acc:HGNC:15833]	ILMN_1699644	2018-03-03	115123	ENSG00000173926	0.02217	1.32402	membrane associated ring-CH-type finger 3 [Source:HGNC Symbol;Acc:HGNC:28728]
							ILMN_1654773	CASK	8573	ENSG00000147044	0.00152819	1.25677	calcium/calmodulin dependent serine protein kinase [Source:HGNC Symbol;Acc:HGNC:1497]	ILMN_1655796	2018-03-03	115123	ENSG00000173926	0.0246439	1.32599	membrane associated ring-CH-type finger 3 [Source:HGNC Symbol;Acc:HGNC:28728]
							ILMN_1791576	CHSY1	22856	ENSG00000131873	0.00890659	1.25785	chondroitin sulfate synthase 1 [Source:HGNC Symbol;Acc:HGNC:17198]	ILMN_1773576	CPNE3	8895	ENSG00000085719	0.0101108	1.32611	copine 3 [Source:HGNC Symbol;Acc:HGNC:2316]
							ILMN_2081883	IQCK	124152	ENSG00000174628	0.0207798	1.26046	IQ motif containing K [Source:HGNC Symbol;Acc:HGNC:28556]	ILMN_1651496	HIST1H2BD	3017	ENSG00000158373	0.00374044	1.32695	histone cluster 1 H2B family member d [Source:HGNC Symbol;Acc:HGNC:4747]
							ILMN_1748911	SNAP23	8773	ENSG00000092531	0.0187257	1.26145	synaptosome associated protein 23 [Source:HGNC Symbol;Acc:HGNC:11131]	ILMN_1701025	EPHX1	2052	ENSG00000143819	0.0315739	1.32832	epoxide hydrolase 1 [Source:HGNC Symbol;Acc:HGNC:3401]
							ILMN_2334242	CREB1	1385	ENSG00000118260	0.0476927	1.2619	cAMP responsive element binding protein 1 [Source:HGNC Symbol;Acc:HGNC:2345]	ILMN_1676616	PTPRZ1	5803	ENSG00000106278	0.00297906	1.33119	protein tyrosine phosphatase, receptor type Z1 [Source:HGNC Symbol;Acc:HGNC:9685]
							ILMN_1798354	PAPOLA	10914	ENSG00000090060	0.0380262	1.26273	poly(A) polymerase alpha [Source:HGNC Symbol;Acc:HGNC:14981]	ILMN_1696463	SPI1	6688	ENSG00000066336	0.0207469	1.33201	Spi-1 proto-oncogene [Source:HGNC Symbol;Acc:HGNC:11241]
							ILMN_2156936	SCCPDH	51097	ENSG00000143653	0.00544356	1.26366	saccharopine dehydrogenase (putative) [Source:HGNC Symbol;Acc:HGNC:24275]	ILMN_1815023	PIM1	5292	ENSG00000137193	0.00302081	1.33214	Pim-1 proto-oncogene, serine/threonine kinase [Source:HGNC Symbol;Acc:HGNC:8986]
							ILMN_1815745	SOX4	6659	ENSG00000124766	0.0365665	1.26372	SRY-box 4 [Source:HGNC Symbol;Acc:HGNC:11200]	ILMN_1684391	PLOD1	5351	ENSG00000083444	0.00806638	1.33248	procollagen-lysine,2-oxoglutarate 5-dioxygenase 1 [Source:HGNC Symbol;Acc:HGNC:9081]
							ILMN_2213558	NA	NA	NA	0.0219329	1.26549	NA	ILMN_1702487	SGK1	6446	ENSG00000118515	0.0336125	1.33403	serum/glucocorticoid regulated kinase 1 [Source:HGNC Symbol;Acc:HGNC:10810]
							ILMN_1756541	MXD4; MIR4800	10608; 100616358	ENSG00000123933; ENSG00000284276	0.0198562	1.26571	MAX dimerization protein 4 [Source:HGNC Symbol;Acc:HGNC:13906]; microRNA 4800 [Source:HGNC Symbol;Acc:HGNC:41877]	ILMN_1809477	CARHSP1	23589	ENSG00000153048	0.00389752	1.33603	calcium regulated heat stable protein 1 [Source:HGNC Symbol;Acc:HGNC:17150]
							ILMN_1656977	HIBCH	26275	ENSG00000198130	0.0212699	1.26571	3-hydroxyisobutyryl-CoA hydrolase [Source:HGNC Symbol;Acc:HGNC:4908]	ILMN_1815745	SOX4	6659	ENSG00000124766	0.0431373	1.33922	SRY-box 4 [Source:HGNC Symbol;Acc:HGNC:11200]
							ILMN_1679262	DPYSL3	1809	ENSG00000113657	0.0322147	1.26707	dihydropyrimidinase like 3 [Source:HGNC Symbol;Acc:HGNC:3015]	ILMN_2352097	ADGRG1	9289	ENSG00000205336	0.00216477	1.33944	adhesion G protein-coupled receptor G1 [Source:HGNC Symbol;Acc:HGNC:4512]
							ILMN_2209045	POU3F2	5454	ENSG00000184486	0.000142826	1.26754	POU class 3 homeobox 2 [Source:HGNC Symbol;Acc:HGNC:9215]	ILMN_1675448	ZFP36L1	677	ENSG00000185650	0.0243135	1.34041	ZFP36 ring finger protein like 1 [Source:HGNC Symbol;Acc:HGNC:1107]
							ILMN_2346997	RAB23	51715	ENSG00000112210	0.00575701	1.26824	RAB23, member RAS oncogene family [Source:HGNC Symbol;Acc:HGNC:14263]	ILMN_1696187	PYGL	5836	ENSG00000100504	0.0257937	1.34341	glycogen phosphorylase L [Source:HGNC Symbol;Acc:HGNC:9725]
							ILMN_1711314	NUDT5	11164	ENSG00000165609	0.0306296	1.26933	nudix hydrolase 5 [Source:HGNC Symbol;Acc:HGNC:8052]	ILMN_2331082	MS4A7	58475	ENSG00000166927	0.022076	1.34476	membrane spanning 4-domains A7 [Source:HGNC Symbol;Acc:HGNC:13378]
							ILMN_1693421	RPN2	6185	ENSG00000118705	0.020429	1.2696	ribophorin II [Source:HGNC Symbol;Acc:HGNC:10382]	ILMN_1806023	JUN	3725	ENSG00000177606	0.00322535	1.34537	Jun proto-oncogene, AP-1 transcription factor subunit [Source:HGNC Symbol;Acc:HGNC:6204]
							ILMN_1665559	CDK2	1017	ENSG00000123374	0.00856253	1.27231	cyclin dependent kinase 2 [Source:HGNC Symbol;Acc:HGNC:1771]	ILMN_2176063	FCGR1CP; FCGR1A	2209	ENSG00000265531; ENSG00000150337	0.0471127	1.34618	Fc fragment of IgG receptor Ic, pseudogene [Source:HGNC Symbol;Acc:HGNC:3615]; Fc fragment of IgG receptor Ia [Source:HGNC Symbol;Acc:HGNC:3613]
							ILMN_1724040	SOWAHC	65124	ENSG00000198142	0.0313927	1.27258	sosondowah ankyrin repeat domain family member C [Source:HGNC Symbol;Acc:HGNC:26149]	ILMN_1757406	HIST1H1C	3006	ENSG00000187837	0.0339579	1.34669	histone cluster 1 H1 family member c [Source:HGNC Symbol;Acc:HGNC:4716]
							ILMN_1667561	IFRD1	3475	ENSG00000006652	0.0124509	1.27263	interferon related developmental regulator 1 [Source:HGNC Symbol;Acc:HGNC:5456]	ILMN_1698934	CMTM7	112616	ENSG00000153551	0.0184365	1.34727	CKLF like MARVEL transmembrane domain containing 7 [Source:HGNC Symbol;Acc:HGNC:19178]
							ILMN_1779163	AAMDC	28971	ENSG00000087884	0.0210373	1.27306	adipogenesis associated Mth938 domain containing [Source:HGNC Symbol;Acc:HGNC:30205]	ILMN_2041101	NA	NA	NA	0.0374613	1.34728	NA
							ILMN_1773485	QKI	9444	ENSG00000112531	0.023742	1.27545	QKI, KH domain containing RNA binding [Source:HGNC Symbol;Acc:HGNC:21100]	ILMN_1795865	FGFRL1	53834	ENSG00000127418	0.0442341	1.34838	fibroblast growth factor receptor like 1 [Source:HGNC Symbol;Acc:HGNC:3693]
							ILMN_1728426	INPPL1	3636	ENSG00000165458	0.0477882	1.27571	inositol polyphosphate phosphatase like 1 [Source:HGNC Symbol;Acc:HGNC:6080]	ILMN_2384122	ADGRG1	9289	ENSG00000205336	0.00142416	1.351	adhesion G protein-coupled receptor G1 [Source:HGNC Symbol;Acc:HGNC:4512]
							ILMN_1734895	SFT2D1	113402	ENSG00000198818	0.0140993	1.27601	SFT2 domain containing 1 [Source:HGNC Symbol;Acc:HGNC:21102]	ILMN_1709795	RAC2	5880	ENSG00000128340	0.0387705	1.35155	Rac family small GTPase 2 [Source:HGNC Symbol;Acc:HGNC:9802]
							ILMN_1720998	CA12	771	ENSG00000074410	0.0150922	1.27618	carbonic anhydrase 12 [Source:HGNC Symbol;Acc:HGNC:1371]	ILMN_1682332	GYPC	2995	ENSG00000136732	0.00888281	1.35218	glycophorin C (Gerbich blood group) [Source:HGNC Symbol;Acc:HGNC:4704]
							ILMN_1688178	RRP7A	27341	ENSG00000189306	0.0336916	1.27717	ribosomal RNA processing 7 homolog A [Source:HGNC Symbol;Acc:HGNC:24286]	ILMN_1805192	ITPRIP	85450	ENSG00000148841	0.00866941	1.35315	inositol 1,4,5-trisphosphate receptor interacting protein [Source:HGNC Symbol;Acc:HGNC:29370]
							ILMN_1683120	UNG	7374	ENSG00000076248	0.00675414	1.27801	uracil DNA glycosylase [Source:HGNC Symbol;Acc:HGNC:12572]	ILMN_2124769	YBX1	4904	ENSG00000065978	0.0476972	1.35375	Y-box binding protein 1 [Source:HGNC Symbol;Acc:HGNC:8014]
							ILMN_2222317	DNAJB4	11080	ENSG00000162616	0.0272074	1.27802	DnaJ heat shock protein family (Hsp40) member B4 [Source:HGNC Symbol;Acc:HGNC:14886]	ILMN_1705442	CMTM3	123920	ENSG00000140931	0.0159339	1.35554	CKLF like MARVEL transmembrane domain containing 3 [Source:HGNC Symbol;Acc:HGNC:19174]
							ILMN_2402600	GLIS3	169792	ENSG00000107249	0.0115451	1.28018	GLIS family zinc finger 3 [Source:HGNC Symbol;Acc:HGNC:28510]	ILMN_2333319	PTBP1	5725	ENSG00000011304	0.0280401	1.35695	polypyrimidine tract binding protein 1 [Source:HGNC Symbol;Acc:HGNC:9583]
							ILMN_1771599	PLOD2	5352	ENSG00000152952	0.0465016	1.28067	procollagen-lysine,2-oxoglutarate 5-dioxygenase 2 [Source:HGNC Symbol;Acc:HGNC:9082]	ILMN_1680132	CADM1	23705	ENSG00000182985	0.0323757	1.35725	cell adhesion molecule 1 [Source:HGNC Symbol;Acc:HGNC:5951]
							ILMN_1723743	ROM1	6094	ENSG00000149489	0.0248599	1.28143	retinal outer segment membrane protein 1 [Source:HGNC Symbol;Acc:HGNC:10254]	ILMN_1661577	MAFA	389692	ENSG00000182759	0.000603249	1.36135	MAF bZIP transcription factor A [Source:HGNC Symbol;Acc:HGNC:23145]
							ILMN_1815023	PIM1	5292	ENSG00000137193	0.0300628	1.28147	Pim-1 proto-oncogene, serine/threonine kinase [Source:HGNC Symbol;Acc:HGNC:8986]	ILMN_2385220	DFFA	1676	ENSG00000160049	0.00770763	1.36397	DNA fragmentation factor subunit alpha [Source:HGNC Symbol;Acc:HGNC:2772]
							ILMN_1720511	LRRN1	57633	ENSG00000175928	0.00499348	1.28199	leucine rich repeat neuronal 1 [Source:HGNC Symbol;Acc:HGNC:20980]	ILMN_1753312	PLXDC2	84898	ENSG00000120594	0.0196002	1.36564	plexin domain containing 2 [Source:HGNC Symbol;Acc:HGNC:21013]
							ILMN_1665207	LINC01561	404216	ENSG00000177234	0.0125537	1.28233	long intergenic non-protein coding RNA 1561 [Source:HGNC Symbol;Acc:HGNC:31365]	ILMN_1668863	LYPD1	116372	ENSG00000150551	0.0305254	1.366	LY6/PLAUR domain containing 1 [Source:HGNC Symbol;Acc:HGNC:28431]
							ILMN_2298818	RPS29; RPL32P29	6235	ENSG00000213741; ENSG00000244270	0.00638005	1.28248	ribosomal protein S29 [Source:HGNC Symbol;Acc:HGNC:10419]	ILMN_1786347	TNPO1	3842	ENSG00000083312	0.0193416	1.36616	transportin 1 [Source:HGNC Symbol;Acc:HGNC:6401]
							ILMN_1805800	RAB5A	5868	ENSG00000144566	0.0152258	1.28322	RAB5A, member RAS oncogene family [Source:HGNC Symbol;Acc:HGNC:9783]	ILMN_2322996	EYA2	2139	ENSG00000064655	0.00198949	1.36663	EYA transcriptional coactivator and phosphatase 2 [Source:HGNC Symbol;Acc:HGNC:3520]
							ILMN_1782609	STAG2	10735	ENSG00000101972	0.00799307	1.28483	stromal antigen 2 [Source:HGNC Symbol;Acc:HGNC:11355]	ILMN_1803988	MCL1	4170	ENSG00000143384	0.00670336	1.36676	MCL1, BCL2 family apoptosis regulator [Source:HGNC Symbol;Acc:HGNC:6943]
							ILMN_2376625	VHL	7428	ENSG00000134086	0.0224686	1.28599	von Hippel-Lindau tumor suppressor [Source:HGNC Symbol;Acc:HGNC:12687]	ILMN_1737918	C1QA	712	ENSG00000173372	0.0361504	1.36819	complement C1q A chain [Source:HGNC Symbol;Acc:HGNC:1241]
							ILMN_1775743	BTG1	694	ENSG00000133639	0.00291432	1.28668	BTG anti-proliferation factor 1 [Source:HGNC Symbol;Acc:HGNC:1130]	ILMN_1732410	SLC16A9	220963	ENSG00000165449	0.018025	1.3694	solute carrier family 16 member 9 [Source:HGNC Symbol;Acc:HGNC:23520]
							ILMN_1751851	ADA2	51816	ENSG00000093072	0.0431946	1.28691	adenosine deaminase 2 [Source:HGNC Symbol;Acc:HGNC:1839]	ILMN_1727402	HCLS1	3059	ENSG00000180353	0.0251381	1.3706	hematopoietic cell-specific Lyn substrate 1 [Source:HGNC Symbol;Acc:HGNC:4844]
							ILMN_1746888	PCOLCE2	26577	ENSG00000163710	0.0136517	1.28743	procollagen C-endopeptidase enhancer 2 [Source:HGNC Symbol;Acc:HGNC:8739]	ILMN_1693334	P4HA1	5033	ENSG00000122884	0.00250326	1.37351	prolyl 4-hydroxylase subunit alpha 1 [Source:HGNC Symbol;Acc:HGNC:8546]
							ILMN_1719695	NFKBIZ	64332	ENSG00000144802	0.0117451	1.29334	NFKB inhibitor zeta [Source:HGNC Symbol;Acc:HGNC:29805]	ILMN_1796537	FYB1	2533	ENSG00000082074	0.0409543	1.37395	FYN binding protein 1 [Source:HGNC Symbol;Acc:HGNC:4036]
							ILMN_1753182	COL20A1	57642	ENSG00000101203	0.0423342	1.29453	collagen type XX alpha 1 chain [Source:HGNC Symbol;Acc:HGNC:14670]	ILMN_1685625	UCP2	7351	ENSG00000175567	0.0232844	1.37619	uncoupling protein 2 [Source:HGNC Symbol;Acc:HGNC:12518]
							ILMN_1678766	DYNLT1	6993	ENSG00000146425	0.0165176	1.29599	dynein light chain Tctex-type 1 [Source:HGNC Symbol;Acc:HGNC:11697]	ILMN_2172174	PNP	4860	ENSG00000198805	0.0346074	1.3789	purine nucleoside phosphorylase [Source:HGNC Symbol;Acc:HGNC:7892]
							ILMN_1661755	FAM129B	64855	ENSG00000136830	0.0239598	1.29767	family with sequence similarity 129 member B [Source:HGNC Symbol;Acc:HGNC:25282]	ILMN_2203950	HLA-A	3105	ENSG00000235657; ENSG00000206503; ENSG00000227715; ENSG00000224320; ENSG00000229215	0.0120871	1.38043	major histocompatibility complex, class I, A [Source:HGNC Symbol;Acc:HGNC:4931]
							ILMN_2154836	BTG3	10950	ENSG00000154640	0.0494911	1.29972	BTG anti-proliferation factor 3 [Source:HGNC Symbol;Acc:HGNC:1132]	ILMN_1654289	ELK1	2002	ENSG00000126767	0.00341928	1.38477	ELK1, ETS transcription factor [Source:HGNC Symbol;Acc:HGNC:3321]
							ILMN_2285713	TDP1	55775	ENSG00000042088	0.0195523	1.30117	tyrosyl-DNA phosphodiesterase 1 [Source:HGNC Symbol;Acc:HGNC:18884]	ILMN_1686664	NA	NA	NA	0.0275299	1.38517	NA
							ILMN_2282641	TBXAS1	6916	ENSG00000059377	0.047982	1.30191	thromboxane A synthase 1 [Source:HGNC Symbol;Acc:HGNC:11609]	ILMN_1719695	NFKBIZ	64332	ENSG00000144802	0.0187431	1.38883	NFKB inhibitor zeta [Source:HGNC Symbol;Acc:HGNC:29805]
							ILMN_1768973	HIST2H2AC	8338	ENSG00000184260	0.0282087	1.30242	histone cluster 2 H2A family member c [Source:HGNC Symbol;Acc:HGNC:4738]	ILMN_1736178	AEBP1	165	ENSG00000106624	0.00273556	1.39319	AE binding protein 1 [Source:HGNC Symbol;Acc:HGNC:303]
							ILMN_1737314	BCL6	604	ENSG00000113916	0.0234861	1.3044	B-cell CLL/lymphoma 6 [Source:HGNC Symbol;Acc:HGNC:1001]	ILMN_2242463	CTSC	1075	ENSG00000109861	0.0464873	1.39611	cathepsin C [Source:HGNC Symbol;Acc:HGNC:2528]
							ILMN_1791511	TMEM176A	55365	ENSG00000002933	0.0122121	1.30565	transmembrane protein 176A [Source:HGNC Symbol;Acc:HGNC:24930]	ILMN_1740938	APOE	348	ENSG00000130203	0.024947	1.40446	apolipoprotein E [Source:HGNC Symbol;Acc:HGNC:613]
							ILMN_1791226	NXN	64359	ENSG00000167693	0.00399121	1.30571	nucleoredoxin [Source:HGNC Symbol;Acc:HGNC:18008]	ILMN_1674706	MTHFD2	10797	ENSG00000065911	0.0230275	1.40537	methylenetetrahydrofolate dehydrogenase (NADP+ dependent) 2, methenyltetrahydrofolate cyclohydrolase [Source:HGNC Symbol;Acc:HGNC:7434]
							ILMN_1699644	2018-03-03	115123	ENSG00000173926	0.0067877	1.30617	membrane associated ring-CH-type finger 3 [Source:HGNC Symbol;Acc:HGNC:28728]	ILMN_2090105	TAGLN2	8407	ENSG00000158710	0.0115212	1.40711	transgelin 2 [Source:HGNC Symbol;Acc:HGNC:11554]
							ILMN_1680132	CADM1	23705	ENSG00000182985	0.0281497	1.31018	cell adhesion molecule 1 [Source:HGNC Symbol;Acc:HGNC:5951]	ILMN_1810560	NUPR1	26471	ENSG00000176046	0.0361406	1.40813	nuclear protein 1, transcriptional regulator [Source:HGNC Symbol;Acc:HGNC:29990]
							ILMN_1660199	ACAA2; RNU6-29P	10449	ENSG00000233585; ENSG00000167315; ENSG00000207367	0.0373198	1.314	acetyl-CoA acyltransferase 2 [Source:HGNC Symbol;Acc:HGNC:83]; RNA, U6 small nuclear 29, pseudogene [Source:HGNC Symbol;Acc:HGNC:34273]	ILMN_2373062	RHBDF2	79651	ENSG00000129667	0.0105441	1.41411	rhomboid 5 homolog 2 [Source:HGNC Symbol;Acc:HGNC:20788]
							ILMN_2262288	EEF1G	1937	ENSG00000254772; ENSG00000255508	0.049992	1.31476	eukaryotic translation elongation factor 1 gamma [Source:HGNC Symbol;Acc:HGNC:3213]	ILMN_1684982	PDK4	5166	ENSG00000004799	0.0331694	1.41701	pyruvate dehydrogenase kinase 4 [Source:HGNC Symbol;Acc:HGNC:8812]
							ILMN_1683305	COMMD2	51122	ENSG00000114744	0.00544305	1.3157	COMM domain containing 2 [Source:HGNC Symbol;Acc:HGNC:24993]	ILMN_2302118	CCDC50	152137	ENSG00000152492	0.00383329	1.42062	coiled-coil domain containing 50 [Source:HGNC Symbol;Acc:HGNC:18111]
							ILMN_1749297	ACTL6A	86	ENSG00000136518	0.0326897	1.31601	actin like 6A [Source:HGNC Symbol;Acc:HGNC:24124]	ILMN_1766157	MRVI1	10335	ENSG00000072952	0.00168357	1.42072	murine retrovirus integration site 1 homolog [Source:HGNC Symbol;Acc:HGNC:7237]
							ILMN_1714602	CD86	942	ENSG00000114013	0.0205173	1.3172	CD86 molecule [Source:HGNC Symbol;Acc:HGNC:1705]	ILMN_2138765	PLIN2	123	ENSG00000147872	0.0122554	1.42384	perilipin 2 [Source:HGNC Symbol;Acc:HGNC:248]
							ILMN_1804448	MSI2	124540	ENSG00000153944	0.0410787	1.31795	musashi RNA binding protein 2 [Source:HGNC Symbol;Acc:HGNC:18585]	ILMN_2058251	VIM	7431	ENSG00000026025	0.00548475	1.42388	vimentin [Source:HGNC Symbol;Acc:HGNC:12692]
							ILMN_2136133	PABPC1; MIR7705	26986; 102466854	ENSG00000070756; ENSG00000284570	0.0165602	1.32057	poly(A) binding protein cytoplasmic 1 [Source:HGNC Symbol;Acc:HGNC:8554]; microRNA 7705 [Source:HGNC Symbol;Acc:HGNC:50143]	ILMN_1802923	APOC4-APOC2; APOC2	344	ENSG00000224916; ENSG00000234906	0.0159476	1.4264	APOC4-APOC2 readthrough (NMD candidate) [Source:HGNC Symbol;Acc:HGNC:44426]; apolipoprotein C2 [Source:HGNC Symbol;Acc:HGNC:609]
							ILMN_2218277	RPS2; RPS2P5; RPS2P46; SNORA64	6187; 26784	ENSG00000255513; ENSG00000140988; ENSG00000240342; ENSG00000189343; ENSG00000235979; ENSG00000207405	0.0094582	1.32184	ribosomal protein S2 [Source:HGNC Symbol;Acc:HGNC:10404]; small nucleolar RNA, H/ACA box 64 [Source:HGNC Symbol;Acc:HGNC:10221]	ILMN_1724533	LY96	23643	ENSG00000154589	0.0145173	1.43111	lymphocyte antigen 96 [Source:HGNC Symbol;Acc:HGNC:17156]
							ILMN_2134538	FTH1P11	NA	ENSG00000237264	0.0266912	1.32195	ferritin heavy chain 1 pseudogene 11 [Source:HGNC Symbol;Acc:HGNC:3981]	ILMN_2184064	NA	NA	NA	0.0121467	1.43386	NA
							ILMN_2074860	RN7SK; RN7SKP80	125050	ENSG00000283293; ENSG00000202058; ENSG00000271394; ENSG00000202198; ENSG00000274262	0.0302666	1.32545	RNA, 7SK small nuclear [Source:HGNC Symbol;Acc:HGNC:10037]; RNA, 7SK small nuclear pseudogene 80 [Source:HGNC Symbol;Acc:HGNC:45804]; 7SK RNA [Source:RFAM;Acc:RF00100]	ILMN_1705750	TGM2	7052	ENSG00000198959	0.00348281	1.43772	transglutaminase 2 [Source:HGNC Symbol;Acc:HGNC:11778]
							ILMN_1657760	SYT17	51760	ENSG00000103528	0.0058717	1.32674	synaptotagmin 17 [Source:HGNC Symbol;Acc:HGNC:24119]	ILMN_1691717	RHBDF2	79651	ENSG00000129667	0.0111912	1.44181	rhomboid 5 homolog 2 [Source:HGNC Symbol;Acc:HGNC:20788]
							ILMN_1716957	C1QL1	10882	ENSG00000131094	0.00577074	1.32689	complement C1q like 1 [Source:HGNC Symbol;Acc:HGNC:24182]	ILMN_1749213	SDF2L1	23753	ENSG00000128228	0.0143764	1.44186	stromal cell derived factor 2 like 1 [Source:HGNC Symbol;Acc:HGNC:10676]
							ILMN_1664010	ELF1	1997	ENSG00000120690	0.0222296	1.32771	E74 like ETS transcription factor 1 [Source:HGNC Symbol;Acc:HGNC:3316]	ILMN_2062468	IGFBP7	3490	ENSG00000163453	0.00950666	1.44413	insulin like growth factor binding protein 7 [Source:HGNC Symbol;Acc:HGNC:5476]
							ILMN_1803988	MCL1	4170	ENSG00000143384	0.0157452	1.32924	MCL1, BCL2 family apoptosis regulator [Source:HGNC Symbol;Acc:HGNC:6943]	ILMN_2132982	IGFBP5	3488	ENSG00000115461	0.00229345	1.44475	insulin like growth factor binding protein 5 [Source:HGNC Symbol;Acc:HGNC:5474]
							ILMN_1684391	PLOD1	5351	ENSG00000083444	0.0127697	1.3296	procollagen-lysine,2-oxoglutarate 5-dioxygenase 1 [Source:HGNC Symbol;Acc:HGNC:9081]	ILMN_1760027	WAS	7454	ENSG00000015285	0.0144138	1.44818	Wiskott-Aldrich syndrome [Source:HGNC Symbol;Acc:HGNC:12731]
							ILMN_2124769	YBX1	4904	ENSG00000065978	0.023467	1.33041	Y-box binding protein 1 [Source:HGNC Symbol;Acc:HGNC:8014]	ILMN_1698732	PALLD	23022	ENSG00000129116	0.0308826	1.44967	palladin, cytoskeletal associated protein [Source:HGNC Symbol;Acc:HGNC:17068]
							ILMN_1683133	KLF15	28999	ENSG00000163884	0.0119023	1.3318	Kruppel like factor 15 [Source:HGNC Symbol;Acc:HGNC:14536]	ILMN_1713124	AKR1C3	8644	ENSG00000196139	0.00574945	1.45478	aldo-keto reductase family 1 member C3 [Source:HGNC Symbol;Acc:HGNC:386]
							ILMN_1790909	NFE2L2	4780	ENSG00000116044	0.0363475	1.33569	nuclear factor, erythroid 2 like 2 [Source:HGNC Symbol;Acc:HGNC:7782]	ILMN_2374449	SPP1	6696	ENSG00000118785	0.0424837	1.45665	secreted phosphoprotein 1 [Source:HGNC Symbol;Acc:HGNC:11255]
							ILMN_1667825	MLKL	197259	ENSG00000168404	0.0485736	1.33675	mixed lineage kinase domain like pseudokinase [Source:HGNC Symbol;Acc:HGNC:26617]	ILMN_1651498	NA	NA	NA	0.000591057	1.46023	NA
							ILMN_1687546	NA	NA	NA	0.00916225	1.33701	NA	ILMN_1659895	MSN	4478	ENSG00000147065	0.0207978	1.46124	moesin [Source:HGNC Symbol;Acc:HGNC:7373]
							ILMN_1726928	TCEA3	6920	ENSG00000204219; ENSG00000282941	0.0326329	1.3374	transcription elongation factor A3 [Source:HGNC Symbol;Acc:HGNC:11615]	ILMN_1732071	HIST2H2BE; HIST2H2AB	8349; 317772	ENSG00000184678; ENSG00000184270	0.0486447	1.46171	histone cluster 2 H2B family member e [Source:HGNC Symbol;Acc:HGNC:4760]; histone cluster 2 H2A family member b [Source:HGNC Symbol;Acc:HGNC:20508]
							ILMN_1702383	NA	NA	NA	0.013665	1.33902	NA	ILMN_2190084	VAMP8	8673	ENSG00000118640	0.0399512	1.46239	vesicle associated membrane protein 8 [Source:HGNC Symbol;Acc:HGNC:12647]
							ILMN_2173835	FTH1P3	NA	ENSG00000213453	0.0325303	1.33947	ferritin heavy chain 1 pseudogene 3 [Source:HGNC Symbol;Acc:HGNC:3990]	ILMN_1671337	SLC2A5	6518	ENSG00000142583	0.00877009	1.46421	solute carrier family 2 member 5 [Source:HGNC Symbol;Acc:HGNC:11010]
							ILMN_2174369	ELOVL5	60481	ENSG00000012660	0.0457338	1.34068	ELOVL fatty acid elongase 5 [Source:HGNC Symbol;Acc:HGNC:21308]	ILMN_1668039	GYPC	2995	ENSG00000136732	0.00405041	1.47814	glycophorin C (Gerbich blood group) [Source:HGNC Symbol;Acc:HGNC:4704]
							ILMN_2188521	NECTIN3	25945	ENSG00000177707	0.0149437	1.34133	nectin cell adhesion molecule 3 [Source:HGNC Symbol;Acc:HGNC:17664]	ILMN_1685005	TNFRSF1A	7132	ENSG00000067182	0.00741802	1.48057	TNF receptor superfamily member 1A [Source:HGNC Symbol;Acc:HGNC:11916]
							ILMN_1681679	TSPO	706	ENSG00000100300	0.0307995	1.34212	translocator protein [Source:HGNC Symbol;Acc:HGNC:1158]	ILMN_2347068	MKNK2	2872	ENSG00000099875	0.00673906	1.48619	MAP kinase interacting serine/threonine kinase 2 [Source:HGNC Symbol;Acc:HGNC:7111]
							ILMN_1757406	HIST1H1C	3006	ENSG00000187837	0.0192996	1.34467	histone cluster 1 H1 family member c [Source:HGNC Symbol;Acc:HGNC:4716]	ILMN_1794017	SERTAD1	29950	ENSG00000197019	0.00403999	1.49289	SERTA domain containing 1 [Source:HGNC Symbol;Acc:HGNC:17932]
							ILMN_1709486	SRPX	8406	ENSG00000101955	0.0346177	1.34539	sushi repeat containing protein, X-linked [Source:HGNC Symbol;Acc:HGNC:11309]	ILMN_1732296	ID3	3399	ENSG00000117318; ENSG00000283060	0.0101897	1.50214	inhibitor of DNA binding 3, HLH protein [Source:HGNC Symbol;Acc:HGNC:5362]
							ILMN_2314007	TCF12	6938	ENSG00000140262	0.031953	1.3462	transcription factor 12 [Source:HGNC Symbol;Acc:HGNC:11623]	ILMN_1803560	LAT2	7462	ENSG00000086730	0.00628487	1.50637	linker for activation of T-cells family member 2 [Source:HGNC Symbol;Acc:HGNC:12749]
							ILMN_1785330	SH3BP4	23677	ENSG00000130147	0.028785	1.3471	SH3 domain binding protein 4 [Source:HGNC Symbol;Acc:HGNC:10826]	ILMN_1723480	BST2	684	ENSG00000130303	0.0250435	1.50698	bone marrow stromal cell antigen 2 [Source:HGNC Symbol;Acc:HGNC:1119]
							ILMN_1712095	FOXO4	4303	ENSG00000184481	0.0413107	1.34817	forkhead box O4 [Source:HGNC Symbol;Acc:HGNC:7139]	ILMN_1753143	RHPN2	85415	ENSG00000131941	0.0129333	1.50738	rhophilin Rho GTPase binding protein 2 [Source:HGNC Symbol;Acc:HGNC:19974]
							ILMN_1805192	ITPRIP	85450	ENSG00000148841	0.00236872	1.34937	inositol 1,4,5-trisphosphate receptor interacting protein [Source:HGNC Symbol;Acc:HGNC:29370]	ILMN_1766054	ABCA1	19	ENSG00000165029	0.00207451	1.52104	ATP binding cassette subfamily A member 1 [Source:HGNC Symbol;Acc:HGNC:29]
							ILMN_1809477	CARHSP1	23589	ENSG00000153048	0.0053541	1.35015	calcium regulated heat stable protein 1 [Source:HGNC Symbol;Acc:HGNC:17150]	ILMN_2407389	GPNMB	10457	ENSG00000136235	0.00147244	1.53473	glycoprotein nmb [Source:HGNC Symbol;Acc:HGNC:4462]
							ILMN_2149494	NPL	80896	ENSG00000135838	0.00363686	1.35034	N-acetylneuraminate pyruvate lyase [Source:HGNC Symbol;Acc:HGNC:16781]	ILMN_1661599	DDIT4	54541	ENSG00000168209	0.00527175	1.53621	DNA damage inducible transcript 4 [Source:HGNC Symbol;Acc:HGNC:24944]
							ILMN_2176037	GNA13	10672	ENSG00000120063	0.0230816	1.3534	G protein subunit alpha 13 [Source:HGNC Symbol;Acc:HGNC:4381]	ILMN_1728478	CXCL16	58191	ENSG00000161921	0.00925996	1.53834	C-X-C motif chemokine ligand 16 [Source:HGNC Symbol;Acc:HGNC:16642]
							ILMN_1766157	MRVI1	10335	ENSG00000072952	0.0186787	1.35417	murine retrovirus integration site 1 homolog [Source:HGNC Symbol;Acc:HGNC:7237]	ILMN_1805750	IFITM3	10410	ENSG00000270105; ENSG00000142089	0.048053	1.53971	interferon induced transmembrane protein 3 [Source:HGNC Symbol;Acc:HGNC:5414]
							ILMN_1668039	GYPC	2995	ENSG00000136732	0.0202305	1.35585	glycophorin C (Gerbich blood group) [Source:HGNC Symbol;Acc:HGNC:4704]	ILMN_2409167	ANXA2	302	ENSG00000182718	0.0277934	1.54586	annexin A2 [Source:HGNC Symbol;Acc:HGNC:537]
							ILMN_1655796	2018-03-03	115123	ENSG00000173926	0.00684054	1.35792	membrane associated ring-CH-type finger 3 [Source:HGNC Symbol;Acc:HGNC:28728]	ILMN_1781155	LYN	4067	ENSG00000254087	0.0134873	1.54915	LYN proto-oncogene, Src family tyrosine kinase [Source:HGNC Symbol;Acc:HGNC:6735]
							ILMN_2255310	RPS15A	6210	ENSG00000134419	0.0233837	1.3611	ribosomal protein S15a [Source:HGNC Symbol;Acc:HGNC:10389]	ILMN_2364022	SLC16A3	9123	ENSG00000141526	0.000531013	1.55035	solute carrier family 16 member 3 [Source:HGNC Symbol;Acc:HGNC:10924]
							ILMN_1790518	JADE3	9767	ENSG00000102221	0.00226092	1.36174	jade family PHD finger 3 [Source:HGNC Symbol;Acc:HGNC:22982]	ILMN_1723035	OLR1	4973	ENSG00000173391	0.0171191	1.55507	oxidized low density lipoprotein receptor 1 [Source:HGNC Symbol;Acc:HGNC:8133]
							ILMN_1660125	SFMBT2	57713	ENSG00000198879	0.00970529	1.36264	Scm like with four mbt domains 2 [Source:HGNC Symbol;Acc:HGNC:20256]	ILMN_1704730	CD93	22918	ENSG00000125810	0.0228873	1.56991	CD93 molecule [Source:HGNC Symbol;Acc:HGNC:15855]
							ILMN_1705750	TGM2	7052	ENSG00000198959	0.0461894	1.36329	transglutaminase 2 [Source:HGNC Symbol;Acc:HGNC:11778]	ILMN_2175912	ITGB2	3689	ENSG00000160255	0.048336	1.5782	integrin subunit beta 2 [Source:HGNC Symbol;Acc:HGNC:6155]
							ILMN_1693334	P4HA1	5033	ENSG00000122884	0.0216836	1.36375	prolyl 4-hydroxylase subunit alpha 1 [Source:HGNC Symbol;Acc:HGNC:8546]	ILMN_2046730	S100A10	6281	ENSG00000197747	0.00323664	1.57861	S100 calcium binding protein A10 [Source:HGNC Symbol;Acc:HGNC:10487]
							ILMN_1709747	EXOG	9941	ENSG00000157036	0.0372027	1.36548	exo/endonuclease G [Source:HGNC Symbol;Acc:HGNC:3347]	ILMN_1800512	HMOX1	3162	ENSG00000100292	0.00837957	1.5796	heme oxygenase 1 [Source:HGNC Symbol;Acc:HGNC:5013]
							ILMN_1798360	ACKR3	57007	ENSG00000144476	0.0298733	1.36577	atypical chemokine receptor 3 [Source:HGNC Symbol;Acc:HGNC:23692]	ILMN_1772359	LAPTM5	7805	ENSG00000162511	0.0207707	1.58615	lysosomal protein transmembrane 5 [Source:HGNC Symbol;Acc:HGNC:29612]
							ILMN_1736888	SAR1B	51128	ENSG00000152700	0.00315904	1.3663	secretion associated Ras related GTPase 1B [Source:HGNC Symbol;Acc:HGNC:10535]	ILMN_1662932	LCP1	3936	ENSG00000136167	0.0218994	1.58888	lymphocyte cytosolic protein 1 [Source:HGNC Symbol;Acc:HGNC:6528]
							ILMN_1758623	HIST1H2BD	3017	ENSG00000158373	0.0187196	1.36773	histone cluster 1 H2B family member d [Source:HGNC Symbol;Acc:HGNC:4747]	ILMN_1774077	GBP2	2634	ENSG00000162645	0.0199894	1.59158	guanylate binding protein 2 [Source:HGNC Symbol;Acc:HGNC:4183]
							ILMN_2197365	RGS2	5997	ENSG00000116741	0.0130576	1.36801	regulator of G protein signaling 2 [Source:HGNC Symbol;Acc:HGNC:9998]	ILMN_1735502	FAM181B	220382	ENSG00000182103	0.0147058	1.60502	family with sequence similarity 181 member B [Source:HGNC Symbol;Acc:HGNC:28512]
							ILMN_2169439	ITGAV	3685	ENSG00000138448	0.0120719	1.36868	integrin subunit alpha V [Source:HGNC Symbol;Acc:HGNC:6150]	ILMN_1687384	IFI6	2537	ENSG00000126709	0.00119152	1.60882	interferon alpha inducible protein 6 [Source:HGNC Symbol;Acc:HGNC:4054]
							ILMN_1713952	INAVA	55765	ENSG00000244144; ENSG00000163362	0.0241911	1.36907	innate immunity activator [Source:HGNC Symbol;Acc:HGNC:25599]	ILMN_1782050	CEBPD	1052	ENSG00000221869	0.0104229	1.63003	CCAAT/enhancer binding protein delta [Source:HGNC Symbol;Acc:HGNC:1835]
							ILMN_2385220	DFFA	1676	ENSG00000160049	0.0018375	1.36927	DNA fragmentation factor subunit alpha [Source:HGNC Symbol;Acc:HGNC:2772]	ILMN_1775304	DNAJB1	3337	ENSG00000132002	0.0257808	1.6314	DnaJ heat shock protein family (Hsp40) member B1 [Source:HGNC Symbol;Acc:HGNC:5270]
							ILMN_1744897	KCNN3	3782	ENSG00000143603	0.0311531	1.37016	potassium calcium-activated channel subfamily N member 3 [Source:HGNC Symbol;Acc:HGNC:6292]	ILMN_1756982	CLIC1	1192	ENSG00000213719; ENSG00000223639; ENSG00000206394; ENSG00000226651; ENSG00000230685; ENSG00000226417; ENSG00000226248	0.00902588	1.6331	chloride intracellular channel 1 [Source:HGNC Symbol;Acc:HGNC:2062]
							ILMN_1674706	MTHFD2	10797	ENSG00000065911	0.0230896	1.37179	methylenetetrahydrofolate dehydrogenase (NADP+ dependent) 2, methenyltetrahydrofolate cyclohydrolase [Source:HGNC Symbol;Acc:HGNC:7434]	ILMN_2394777	DTNA	1837	ENSG00000134769	0.0183896	1.6418	dystrobrevin alpha [Source:HGNC Symbol;Acc:HGNC:3057]
							ILMN_1654289	ELK1	2002	ENSG00000126767	0.0181605	1.37218	ELK1, ETS transcription factor [Source:HGNC Symbol;Acc:HGNC:3321]	ILMN_1789074	HSPA1A	3303	ENSG00000237724; ENSG00000215328; ENSG00000235941; ENSG00000204389; ENSG00000234475	0.0409245	1.64973	heat shock protein family A (Hsp70) member 1A [Source:HGNC Symbol;Acc:HGNC:5232]
							ILMN_2371280	CSF3R	1441	ENSG00000119535	0.00890887	1.37282	colony stimulating factor 3 receptor [Source:HGNC Symbol;Acc:HGNC:2439]	ILMN_1740015	CD14	929	ENSG00000170458	0.0394189	1.67228	CD14 molecule [Source:HGNC Symbol;Acc:HGNC:1628]
							ILMN_2172174	PNP	4860	ENSG00000198805	0.0351054	1.37285	purine nucleoside phosphorylase [Source:HGNC Symbol;Acc:HGNC:7892]	ILMN_1652549	DTNA	1837	ENSG00000134769	0.0146429	1.68112	dystrobrevin alpha [Source:HGNC Symbol;Acc:HGNC:3057]
							ILMN_1659895	MSN	4478	ENSG00000147065	0.0413989	1.37289	moesin [Source:HGNC Symbol;Acc:HGNC:7373]	ILMN_1801205	GPNMB	10457	ENSG00000136235	0.00160327	1.70603	glycoprotein nmb [Source:HGNC Symbol;Acc:HGNC:4462]
							ILMN_1801441	RFTN2	130132	ENSG00000162944	0.0458211	1.37531	raftlin family member 2 [Source:HGNC Symbol;Acc:HGNC:26402]	ILMN_1730201	DTNA	1837	ENSG00000134769	0.011978	1.71234	dystrobrevin alpha [Source:HGNC Symbol;Acc:HGNC:3057]
							ILMN_1695311	HLA-DMA	3108	ENSG00000242361; ENSG00000243719; ENSG00000204257; ENSG00000243215; ENSG00000241394; ENSG00000243189; ENSG00000239463; ENSG00000242685	0.0205873	1.37556	major histocompatibility complex, class II, DM alpha [Source:HGNC Symbol;Acc:HGNC:4934]	ILMN_1782788	YBX3	8531	ENSG00000060138	0.0304767	1.71597	Y-box binding protein 3 [Source:HGNC Symbol;Acc:HGNC:2428]
							ILMN_1784005	NA	NA	ENSG00000237493	0.022591	1.37981	NA	ILMN_1674236	HSPB1	3315	ENSG00000106211	0.00163157	1.746	heat shock protein family B (small) member 1 [Source:HGNC Symbol;Acc:HGNC:5246]
							ILMN_2347068	MKNK2	2872	ENSG00000099875	0.00990846	1.38112	MAP kinase interacting serine/threonine kinase 2 [Source:HGNC Symbol;Acc:HGNC:7111]	ILMN_2165753	HLA-A	3105	ENSG00000223980; ENSG00000206505; ENSG00000231834	0.00874451	1.79104	major histocompatibility complex, class I, A [Source:HGNC Symbol;Acc:HGNC:4931]
							ILMN_1766408	CBFB	865	ENSG00000067955	0.0129425	1.38148	core-binding factor beta subunit [Source:HGNC Symbol;Acc:HGNC:1539]	ILMN_1708934	ADM	133	ENSG00000148926	0.00368392	1.79229	adrenomedullin [Source:HGNC Symbol;Acc:HGNC:259]
							ILMN_1698259	TMEM100	55273	ENSG00000166292	0.00463929	1.38179	transmembrane protein 100 [Source:HGNC Symbol;Acc:HGNC:25607]	ILMN_1720282	NQO1	1728	ENSG00000181019	0.00962321	1.79819	NAD(P)H quinone dehydrogenase 1 [Source:HGNC Symbol;Acc:HGNC:2874]
							ILMN_2364022	SLC16A3	9123	ENSG00000141526	0.0213665	1.38231	solute carrier family 16 member 3 [Source:HGNC Symbol;Acc:HGNC:10924]	ILMN_1711566	TIMP1	7076	ENSG00000102265	0.025987	1.81029	TIMP metallopeptidase inhibitor 1 [Source:HGNC Symbol;Acc:HGNC:11820]
							ILMN_1656011	RGS1	5996	ENSG00000090104	0.0271691	1.38346	regulator of G protein signaling 1 [Source:HGNC Symbol;Acc:HGNC:9991]	ILMN_1785902	C1QC	714	ENSG00000159189	0.0183861	1.85981	complement C1q C chain [Source:HGNC Symbol;Acc:HGNC:1245]
							ILMN_1758315	SLC9A9	285195	ENSG00000181804	0.014195	1.38504	solute carrier family 9 member A9 [Source:HGNC Symbol;Acc:HGNC:20653]	ILMN_1796409	C1QB	713	ENSG00000173369	0.0311649	1.88274	complement C1q B chain [Source:HGNC Symbol;Acc:HGNC:1242]
							ILMN_2259119	PRMT2	3275	ENSG00000160310	0.0250304	1.38612	protein arginine methyltransferase 2 [Source:HGNC Symbol;Acc:HGNC:5186]	ILMN_2396444	CD14	929	ENSG00000170458	0.0212905	1.89109	CD14 molecule [Source:HGNC Symbol;Acc:HGNC:1628]
							ILMN_1682332	GYPC	2995	ENSG00000136732	0.00529445	1.38681	glycophorin C (Gerbich blood group) [Source:HGNC Symbol;Acc:HGNC:4704]	ILMN_1789007	APOC1	341	ENSG00000130208	0.0249487	1.89384	apolipoprotein C1 [Source:HGNC Symbol;Acc:HGNC:607]
							ILMN_2379644	CD74	972	ENSG00000019582	0.0360659	1.38828	CD74 molecule [Source:HGNC Symbol;Acc:HGNC:1697]	ILMN_1801616	EMP1	2012	ENSG00000134531	0.00826914	1.9084	epithelial membrane protein 1 [Source:HGNC Symbol;Acc:HGNC:3333]
							ILMN_1699265	TNFRSF10B	8795	ENSG00000120889	0.00651344	1.38894	TNF receptor superfamily member 10b [Source:HGNC Symbol;Acc:HGNC:11905]	ILMN_2302757	FCGBP	8857	ENSG00000275395; ENSG00000281123	0.0401878	1.97383	Fc fragment of IgG binding protein [Source:HGNC Symbol;Acc:HGNC:13572]
							ILMN_1682034	HEY2	23493	ENSG00000135547	0.0246044	1.39328	hes related family bHLH transcription factor with YRPW motif 2 [Source:HGNC Symbol;Acc:HGNC:4881]	ILMN_1720048	CCL2	6347	ENSG00000108691	0.02756	1.98378	C-C motif chemokine ligand 2 [Source:HGNC Symbol;Acc:HGNC:10618]
							ILMN_2056032	CD99	4267	ENSG00000002586	0.0111473	1.39495	CD99 molecule (Xg blood group) [Source:HGNC Symbol;Acc:HGNC:7082]	ILMN_1659766	BAG3	9531	ENSG00000151929	0.0452626	1.98459	BCL2 associated athanogene 3 [Source:HGNC Symbol;Acc:HGNC:939]
							ILMN_1774836	PLOD3	8985	ENSG00000106397	0.0204529	1.39875	procollagen-lysine,2-oxoglutarate 5-dioxygenase 3 [Source:HGNC Symbol;Acc:HGNC:9083]	ILMN_1784602	CDKN1A	1026	ENSG00000124762	0.00684172	2.07219	cyclin dependent kinase inhibitor 1A [Source:HGNC Symbol;Acc:HGNC:1784]
							ILMN_1738116	TMEM119	338773	ENSG00000183160	0.0275369	1.39986	transmembrane protein 119 [Source:HGNC Symbol;Acc:HGNC:27884]
							ILMN_2302118	CCDC50	152137	ENSG00000152492	0.0365033	1.40386	coiled-coil domain containing 50 [Source:HGNC Symbol;Acc:HGNC:18111]
							ILMN_1698934	CMTM7	112616	ENSG00000153551	0.0113772	1.40905	CKLF like MARVEL transmembrane domain containing 7 [Source:HGNC Symbol;Acc:HGNC:19178]
							ILMN_1691410	BAMBI	25805	ENSG00000095739	0.0402165	1.40968	BMP and activin membrane bound inhibitor [Source:HGNC Symbol;Acc:HGNC:30251]
							ILMN_2128750	PTTG1IP	754	ENSG00000183255	0.0147156	1.41176	PTTG1 interacting protein [Source:HGNC Symbol;Acc:HGNC:13524]
							ILMN_1773576	CPNE3	8895	ENSG00000085719	0.00442785	1.4124	copine 3 [Source:HGNC Symbol;Acc:HGNC:2316]
							ILMN_1668417	WIPF1	7456	ENSG00000115935	0.0213295	1.42341	WAS/WASL interacting protein family member 1 [Source:HGNC Symbol;Acc:HGNC:12736]
							ILMN_1736567	CD74	972	ENSG00000019582	0.0382177	1.42423	CD74 molecule [Source:HGNC Symbol;Acc:HGNC:1697]
							ILMN_1738854	CACHD1	57685	ENSG00000158966	0.0234878	1.43681	cache domain containing 1 [Source:HGNC Symbol;Acc:HGNC:29314]
							ILMN_2090105	TAGLN2	8407	ENSG00000158710	0.0259006	1.43819	transgelin 2 [Source:HGNC Symbol;Acc:HGNC:11554]
							ILMN_1802923	APOC4-APOC2; APOC2	344	ENSG00000224916; ENSG00000234906	0.0118515	1.44048	APOC4-APOC2 readthrough (NMD candidate) [Source:HGNC Symbol;Acc:HGNC:44426]; apolipoprotein C2 [Source:HGNC Symbol;Acc:HGNC:609]
							ILMN_1676616	PTPRZ1	5803	ENSG00000106278	0.0311134	1.44425	protein tyrosine phosphatase, receptor type Z1 [Source:HGNC Symbol;Acc:HGNC:9685]
							ILMN_1792689	HIST1H2AC	8334	ENSG00000180573	0.002057	1.44533	histone cluster 1 H2A family member c [Source:HGNC Symbol;Acc:HGNC:4733]
							ILMN_1693826	HAVCR2	84868	ENSG00000135077	0.0213126	1.44636	hepatitis A virus cellular receptor 2 [Source:HGNC Symbol;Acc:HGNC:18437]
							ILMN_2407389	GPNMB	10457	ENSG00000136235	0.0329878	1.44782	glycoprotein nmb [Source:HGNC Symbol;Acc:HGNC:4462]
							ILMN_1773427	KANK1	23189	ENSG00000107104	0.0328972	1.45164	KN motif and ankyrin repeat domains 1 [Source:HGNC Symbol;Acc:HGNC:19309]
							ILMN_1803560	LAT2	7462	ENSG00000086730	0.0198712	1.45362	linker for activation of T-cells family member 2 [Source:HGNC Symbol;Acc:HGNC:12749]
							ILMN_2115490	NA	NA	NA	0.0233827	1.45443	NA
							ILMN_1806023	JUN	3725	ENSG00000177606	0.00444789	1.45627	Jun proto-oncogene, AP-1 transcription factor subunit [Source:HGNC Symbol;Acc:HGNC:6204]
							ILMN_1794017	SERTAD1	29950	ENSG00000197019	0.0226408	1.45767	SERTA domain containing 1 [Source:HGNC Symbol;Acc:HGNC:17932]
							ILMN_1772359	LAPTM5	7805	ENSG00000162511	0.00956716	1.46353	lysosomal protein transmembrane 5 [Source:HGNC Symbol;Acc:HGNC:29612]
							ILMN_2322996	EYA2	2139	ENSG00000064655	0.0308044	1.46863	EYA transcriptional coactivator and phosphatase 2 [Source:HGNC Symbol;Acc:HGNC:3520]
							ILMN_2138765	PLIN2	123	ENSG00000147872	0.0211746	1.47136	perilipin 2 [Source:HGNC Symbol;Acc:HGNC:248]
							ILMN_1751028	SERPINH1	871	ENSG00000149257	0.0252602	1.47455	serpin family H member 1 [Source:HGNC Symbol;Acc:HGNC:1546]
							ILMN_1671337	SLC2A5	6518	ENSG00000142583	0.046448	1.47528	solute carrier family 2 member 5 [Source:HGNC Symbol;Acc:HGNC:11010]
							ILMN_1661599	DDIT4	54541	ENSG00000168209	0.029845	1.48213	DNA damage inducible transcript 4 [Source:HGNC Symbol;Acc:HGNC:24944]
							ILMN_1651498	NA	NA	NA	0.000681783	1.485	NA
							ILMN_2176592	BCHE	590	ENSG00000114200	0.0340954	1.48562	butyrylcholinesterase [Source:HGNC Symbol;Acc:HGNC:983]
							ILMN_1760027	WAS	7454	ENSG00000015285	0.00637247	1.49049	Wiskott-Aldrich syndrome [Source:HGNC Symbol;Acc:HGNC:12731]
							ILMN_1704730	CD93	22918	ENSG00000125810	0.0334625	1.49814	CD93 molecule [Source:HGNC Symbol;Acc:HGNC:15855]
							ILMN_1687301	VCAN	1462	ENSG00000038427	0.0151805	1.49817	versican [Source:HGNC Symbol;Acc:HGNC:2464]
							ILMN_1796734	SPARC	6678	ENSG00000113140	0.00690699	1.49965	secreted protein acidic and cysteine rich [Source:HGNC Symbol;Acc:HGNC:11219]
							ILMN_1732071	HIST2H2BE; HIST2H2AB	8349; 317772	ENSG00000184678; ENSG00000184270	0.0103279	1.50071	histone cluster 2 H2B family member e [Source:HGNC Symbol;Acc:HGNC:4760]; histone cluster 2 H2A family member b [Source:HGNC Symbol;Acc:HGNC:20508]
							ILMN_1813639	NKAIN4	128414	ENSG00000101198	0.0220764	1.51596	sodium/potassium transporting ATPase interacting 4 [Source:HGNC Symbol;Acc:HGNC:16191]
							ILMN_1708934	ADM	133	ENSG00000148926	0.0192207	1.5171	adrenomedullin [Source:HGNC Symbol;Acc:HGNC:259]
							ILMN_2046730	S100A10	6281	ENSG00000197747	0.0479887	1.51814	S100 calcium binding protein A10 [Source:HGNC Symbol;Acc:HGNC:10487]
							ILMN_1775304	DNAJB1	3337	ENSG00000132002	0.00738052	1.51912	DnaJ heat shock protein family (Hsp40) member B1 [Source:HGNC Symbol;Acc:HGNC:5270]
							ILMN_1691717	RHBDF2	79651	ENSG00000129667	0.0118713	1.52115	rhomboid 5 homolog 2 [Source:HGNC Symbol;Acc:HGNC:20788]
							ILMN_1789074	HSPA1A	3303	ENSG00000237724; ENSG00000215328; ENSG00000235941; ENSG00000204389; ENSG00000234475	0.0352436	1.52618	heat shock protein family A (Hsp70) member 1A [Source:HGNC Symbol;Acc:HGNC:5232]
							ILMN_1753312	PLXDC2	84898	ENSG00000120594	0.000101187	1.52805	plexin domain containing 2 [Source:HGNC Symbol;Acc:HGNC:21013]
							ILMN_1810560	NUPR1	26471	ENSG00000176046	0.0218623	1.54699	nuclear protein 1, transcriptional regulator [Source:HGNC Symbol;Acc:HGNC:29990]
							ILMN_1697448	TXNIP	10628	ENSG00000265972	0.0429969	1.55853	thioredoxin interacting protein [Source:HGNC Symbol;Acc:HGNC:16952]
							ILMN_1652549	DTNA	1837	ENSG00000134769	0.0490768	1.56509	dystrobrevin alpha [Source:HGNC Symbol;Acc:HGNC:3057]
							ILMN_1675448	ZFP36L1	677	ENSG00000185650	0.0126492	1.56717	ZFP36 ring finger protein like 1 [Source:HGNC Symbol;Acc:HGNC:1107]
							ILMN_1698732	PALLD	23022	ENSG00000129116	0.0416667	1.57903	palladin, cytoskeletal associated protein [Source:HGNC Symbol;Acc:HGNC:17068]
							ILMN_1728478	CXCL16	58191	ENSG00000161921	0.00193948	1.5796	C-X-C motif chemokine ligand 16 [Source:HGNC Symbol;Acc:HGNC:16642]
							ILMN_1686623	CSF1R	1436	ENSG00000182578	0.0158404	1.58002	colony stimulating factor 1 receptor [Source:HGNC Symbol;Acc:HGNC:2433]
							ILMN_2132982	IGFBP5	3488	ENSG00000115461	0.00142202	1.59732	insulin like growth factor binding protein 5 [Source:HGNC Symbol;Acc:HGNC:5474]
							ILMN_2373062	RHBDF2	79651	ENSG00000129667	0.00353689	1.60576	rhomboid 5 homolog 2 [Source:HGNC Symbol;Acc:HGNC:20788]
							ILMN_1651496	HIST1H2BD	3017	ENSG00000158373	0.00113408	1.60626	histone cluster 1 H2B family member d [Source:HGNC Symbol;Acc:HGNC:4747]
							ILMN_2205963	VSIR	64115	ENSG00000107738	0.0283448	1.61904	V-set immunoregulatory receptor [Source:HGNC Symbol;Acc:HGNC:30085]
							ILMN_1782050	CEBPD	1052	ENSG00000221869	0.0143618	1.62716	CCAAT/enhancer binding protein delta [Source:HGNC Symbol;Acc:HGNC:1835]
							ILMN_1662932	LCP1	3936	ENSG00000136167	0.0141586	1.65249	lymphocyte cytosolic protein 1 [Source:HGNC Symbol;Acc:HGNC:6528]
							ILMN_1747019	PDYN	5173	ENSG00000101327	0.0336857	1.65332	prodynorphin [Source:HGNC Symbol;Acc:HGNC:8820]
							ILMN_1730201	DTNA	1837	ENSG00000134769	0.0307332	1.65554	dystrobrevin alpha [Source:HGNC Symbol;Acc:HGNC:3057]
							ILMN_1801205	GPNMB	10457	ENSG00000136235	0.0383642	1.65715	glycoprotein nmb [Source:HGNC Symbol;Acc:HGNC:4462]
							ILMN_2086470	PDGFRA	5156	ENSG00000134853	0.0112862	1.67892	platelet derived growth factor receptor alpha [Source:HGNC Symbol;Acc:HGNC:8803]
							ILMN_1674236	HSPB1	3315	ENSG00000106211	0.00814618	1.73204	heat shock protein family B (small) member 1 [Source:HGNC Symbol;Acc:HGNC:5246]
							ILMN_2054297	PTGS2	5743	ENSG00000073756	0.0363256	1.73687	prostaglandin-endoperoxide synthase 2 [Source:HGNC Symbol;Acc:HGNC:9605]
							ILMN_1668779	GPR17	2840	ENSG00000144230	0.0481946	1.75189	G protein-coupled receptor 17 [Source:HGNC Symbol;Acc:HGNC:4471]
							ILMN_1684982	PDK4	5166	ENSG00000004799	0.0128477	1.8184	pyruvate dehydrogenase kinase 4 [Source:HGNC Symbol;Acc:HGNC:8812]
							ILMN_1784602	CDKN1A	1026	ENSG00000124762	0.0229753	1.88056	cyclin dependent kinase inhibitor 1A [Source:HGNC Symbol;Acc:HGNC:1784]
							ILMN_1735502	FAM181B	220382	ENSG00000182103	0.00756141	1.98184	family with sequence similarity 181 member B [Source:HGNC Symbol;Acc:HGNC:28512]
							ILMN_1785902	C1QC	714	ENSG00000159189	0.0409632	1.98426	complement C1q C chain [Source:HGNC Symbol;Acc:HGNC:1245]
							ILMN_1659766	BAG3	9531	ENSG00000151929	0.0336342	2.14639	BCL2 associated athanogene 3 [Source:HGNC Symbol;Acc:HGNC:939]
							ILMN_1729801	S100A8	6279	ENSG00000143546	0.0360806	2.47004	S100 calcium binding protein A8 [Source:HGNC Symbol;Acc:HGNC:10498]
