# Supplementary material for: Strong correlation of downregulated genes related to synaptic transmission and mitochondria in post-mortem autism cerebral cortex
Source: J Neurodev Disord. 2018 Jun 1;10:18. doi: 10.1186/s11689-018-9237-x (PMC5984825; doi:10.1186/s11689-018-9237-x)
Supplement: Supplementary file 8 — Table S6. DAVID functional annotation clustering analysis of Voineagu et al. upregulated genes. Using the genes upregulated in autism cerebral cortex from Voineagu et al., DAVID functional annotation clustering was performed to generate groups of enriched gene sets. (XLSX 48 kb) [file 11689_2018_9237_MOESM8_ESM.xlsx]

## Sheet: Voineagu up-regulated genes DAV
Table S6 DAVID functional annotation clustering analysis of Voineagu et al. up-regulated genes
Annotation Cluster 1	Enrichment Score: 2.612245669666092
Category	Term	Count	%	P Value	Genes	List Total	Pop Hits	Pop Total	Fold Enrichment	Bonferroni	Benjamini	FDR
UP_SEQ_FEATURE	domain:SERTA	3	1.62162	0.00172764	29950, 9792, 29946	182	4	10517	43.3393	0.638849	0.399042	2.51516
INTERPRO	IPR009263:SERTA	3	1.62162	0.0017847	29950, 9792, 29946	177	4	10059	42.6229	0.553189	0.235505	2.50316
GOTERM_BP_DIRECT	GO:0030308~negative regulation of cell growth	7	3.78378	0.00472329	29950, 9792, 694, 978, 29946, 1026, 604	173	86	9445	4.44381	0.994805	0.650762	7.30046
Annotation Cluster 2	Enrichment Score: 2.0265397799555362
Category	Term	Count	%	P Value	Genes	List Total	Pop Hits	Pop Total	Fold Enrichment	Bonferroni	Benjamini	FDR
INTERPRO	IPR001006:Procollagen-lysine 5-dioxygenase	3	1.62162	0.000902749	8985, 5352, 5351	177	3	10059	56.8305	0.334571	0.334571	1.27353
GOTERM_MF_DIRECT	GO:0008475~procollagen-lysine 5-dioxygenase activity	3	1.62162	0.000946227	8985, 5352, 5351	171	3	9488	55.4854	0.261354	0.261354	1.26936
INTERPRO	IPR006620:Prolyl 4-hydroxylase, alpha subunit	4	2.16216	0.00132353	8985, 5033, 5352, 5351	177	13	10059	17.4863	0.449709	0.258184	1.86198
SMART	SM00702:P4Hc	4	2.16216	0.00190613	8985, 5033, 5352, 5351	108	13	5366	15.2877	0.203115	0.203115	2.16313
UP_KEYWORDS	Vitamin C	4	2.16216	0.00234771	8985, 5033, 5352, 5351	183	16	10627	14.5178	0.441732	0.176594	3.0036
GOTERM_MF_DIRECT	GO:0031418~L-ascorbic acid binding	4	2.16216	0.00266543	8985, 5033, 5352, 5351	171	16	9488	13.8713	0.574324	0.347561	3.53757
GOTERM_CC_DIRECT	GO:0030867~rough endoplasmic reticulum membrane	3	1.62162	0.00303725	8985, 5352, 5351	179	5	10007	33.543	0.509239	0.132691	3.83507
UP_SEQ_FEATURE	domain:Fe2OG dioxygenase	4	2.16216	0.00338191	8985, 5033, 5352, 5351	182	18	10517	12.8413	0.86403	0.485782	4.86814
INTERPRO	IPR005123:Oxoglutarate/iron-dependent dioxygenase	4	2.16216	0.00354107	8985, 5033, 5352, 5351	177	18	10059	12.629	0.798074	0.329656	4.90959
UP_SEQ_FEATURE	metal ion-binding site:Iron	4	2.16216	0.0119729	8985, 5033, 5352, 5351	182	28	10517	8.2551	0.99917	0.758024	16.2595
GOTERM_MF_DIRECT	GO:0005506~iron ion binding	5	2.7027	0.0275083	811, 8985, 5033, 5352, 5351	171	64	9488	4.3348	0.999867	0.720609	31.368
UP_KEYWORDS	Dioxygenase	4	2.16216	0.0414792	8985, 5033, 5352, 5351	183	45	10627	5.16187	0.999973	0.615233	42.2851
KEGG_PATHWAY	hsa00310:Lysine degradation	4	2.16216	0.0691941	79709, 8985, 5352, 5351	92	42	4000	4.14079	0.999993	0.997303	58.1204
UP_KEYWORDS	Oxidoreductase	11	5.94595	0.0705168	3162, 7358, 10797, 3417, 51, 64359, 8985, 5033, 5352, 55163, 5351	183	343	10627	1.86234	1	0.726207	61.2788
GOTERM_BP_DIRECT	GO:0055114~oxidation-reduction process	9	4.86486	0.317064	7358, 81542, 10797, 64359, 8985, 5033, 5352, 55163, 5351	173	354	9445	1.38802	1	0.998667	99.7771
UP_KEYWORDS	Iron	5	2.7027	0.362847	3162, 8985, 5033, 5352, 5351	183	178	10627	1.63121	1	0.93016	99.7115
Annotation Cluster 3	Enrichment Score: 1.9018602248595449
Category	Term	Count	%	P Value	Genes	List Total	Pop Hits	Pop Total	Fold Enrichment	Bonferroni	Benjamini	FDR
UP_SEQ_FEATURE	short sequence motif:Prevents secretion from ER	5	2.7027	0.00478299	811, 10130, 23753, 79709, 3309	182	40	10517	7.22321	0.940628	0.506378	6.81946
GOTERM_CC_DIRECT	GO:0034663~endoplasmic reticulum chaperone complex	3	1.62162	0.00623024	10130, 23753, 3309	179	7	10007	23.9593	0.768329	0.188539	7.72017
GOTERM_MF_DIRECT	GO:0051087~chaperone binding	5	2.7027	0.0235369	811, 10049, 23753, 3337, 3309	171	61	9488	4.54798	0.99951	0.719256	27.4878
GOTERM_CC_DIRECT	GO:0005788~endoplasmic reticulum lumen	6	3.24324	0.0352051	811, 10130, 23753, 79709, 5033, 3309	179	102	10007	3.28853	0.999772	0.606169	36.9186
Annotation Cluster 4	Enrichment Score: 1.7043932870741516
Category	Term	Count	%	P Value	Genes	List Total	Pop Hits	Pop Total	Fold Enrichment	Bonferroni	Benjamini	FDR
GOTERM_MF_DIRECT	GO:0001077~transcriptional activator activity, RNA polymerase II core promoter proximal region sequence-specific binding	8	4.32432	0.00355104	3725, 1997, 1052, 2002, 389692, 6688, 4904, 5454	171	110	9488	4.0353	0.679654	0.315763	4.68706
UP_SEQ_FEATURE	DNA-binding region:ETS	3	1.62162	0.0121048	1997, 2002, 6688	182	10	10517	17.3357	0.999233	0.697459	16.424
INTERPRO	IPR000418:Ets domain	3	1.62162	0.0124907	1997, 2002, 6688	177	10	10059	17.0492	0.996548	0.555065	16.3374
SMART	SM00413:ETS	3	1.62162	0.0159694	1997, 2002, 6688	108	10	5366	14.9056	0.85276	0.47195	16.8494
INTERPRO	IPR011991:Winged helix-turn-helix DNA-binding domain	4	2.16216	0.350627	1997, 6223, 2002, 6688	177	120	10059	1.89435	1	0.999906	99.7817
Annotation Cluster 5	Enrichment Score: 1.6663415273771702
Category	Term	Count	%	P Value	Genes	List Total	Pop Hits	Pop Total	Fold Enrichment	Bonferroni	Benjamini	FDR
UP_KEYWORDS	Activator	20	10.8108	4.91418e-05	3725, 2002, 389692, 6688, 5090, 169792, 359948, 463, 1997, 1052, 8464, 64332, 2139, 29946, 7862, 604, 4904, 602, 83759, 5454	183	397	10627	2.92549	0.0121135	0.0121135	0.0637404
GOTERM_MF_DIRECT	GO:0001077~transcriptional activator activity, RNA polymerase II core promoter proximal region sequence-specific binding	8	4.32432	0.00355104	3725, 1997, 1052, 2002, 389692, 6688, 4904, 5454	171	110	9488	4.0353	0.679654	0.315763	4.68706
GOTERM_BP_DIRECT	GO:0006366~transcription from RNA polymerase II promoter	13	7.02703	0.00480761	3725, 463, 1997, 865, 1052, 2002, 8464, 389692, 6688, 4904, 5090, 5454, 169792	173	278	9445	2.55302	0.995271	0.590311	7.42613
GOTERM_MF_DIRECT	GO:0000978~RNA polymerase II core promoter proximal region sequence-specific DNA binding	9	4.86486	0.0120997	3725, 7050, 1997, 1052, 2002, 389692, 6688, 4904, 5454	171	172	9488	2.9033	0.979667	0.622385	15.1491
GOTERM_BP_DIRECT	GO:0045944~positive regulation of transcription from RNA polymerase II promoter	18	9.72973	0.0239393	29950, 3725, 865, 2002, 389692, 8573, 6688, 169792, 7132, 5090, 28971, 55252, 1997, 1052, 57178, 4904, 602, 5454	173	554	9445	1.77386	1	0.913472	32.1567
UP_KEYWORDS	Repressor	13	7.02703	0.0370784	165, 169792, 359948, 1523, 463, 7050, 55252, 51317, 10608, 64332, 3068, 604, 4904	183	392	10627	1.92583	0.999915	0.690031	38.7509
UP_KEYWORDS	DNA-binding	26	14.0541	0.0374704	3725, 677, 8349, 51663, 440097, 2002, 389692, 6688, 165, 5090, 169792, 3017, 1523, 7050, 463, 1997, 10608, 51317, 1052, 6920, 8334, 3068, 7862, 604, 4904, 5454	183	1008	10627	1.49786	0.999923	0.650887	39.0736
GOTERM_MF_DIRECT	GO:0003700~transcription factor activity, sequence-specific DNA binding	16	8.64865	0.0467783	3725, 677, 865, 2002, 389692, 6688, 165, 5090, 7050, 463, 1997, 1052, 604, 4904, 602, 5454	171	521	9488	1.70397	1	0.817934	47.6119
UP_KEYWORDS	Transcription regulation	31	16.7568	0.0527324	3725, 29950, 2002, 389692, 359948, 1523, 55252, 1997, 9792, 1052, 8464, 6920, 57178, 64332, 604, 4904, 602, 6688, 165, 5090, 169792, 463, 7050, 51317, 10608, 2139, 29946, 3068, 51122, 7862, 5454	183	1298	10627	1.3869	0.999999	0.644229	50.4842
UP_KEYWORDS	Transcription	31	16.7568	0.0771578	3725, 29950, 2002, 389692, 359948, 1523, 55252, 1997, 9792, 1052, 8464, 6920, 57178, 64332, 604, 4904, 602, 6688, 165, 5090, 169792, 463, 7050, 51317, 10608, 2139, 29946, 3068, 51122, 7862, 5454	183	1346	10627	1.33745	1	0.711945	64.7187
UP_KEYWORDS	Nucleus	61	32.973	0.273863	3725, 2002, 8573, 3337, 1523, 9792, 51776, 1052, 8464, 6920, 57178, 64359, 604, 602, 677, 8349, 51663, 6688, 165, 54960, 6223, 9960, 29946, 5454, 83759, 10049, 865, 440097, 389692, 1026, 9092, 3315, 55218, 359948, 55252, 2872, 1997, 113878, 7374, 64332, 8895, 4904, 754, 5090, 4170, 169792, 3017, 81875, 7050, 150290, 463, 5997, 5292, 51317, 10608, 2139, 2534, 58528, 8334, 3068, 7862	183	3260	10627	1.08661	1	0.903115	98.4268
GOTERM_BP_DIRECT	GO:0006351~transcription, DNA-templated	21	11.3514	0.57337	29950, 389692, 165, 359948, 1523, 7050, 55252, 9792, 10608, 51317, 1052, 57178, 6920, 64332, 2139, 29946, 3068, 7862, 51122, 604, 602	173	1120	9445	1.02366	1	0.999962	99.9999
Annotation Cluster 6	Enrichment Score: 1.5214949401991889
Category	Term	Count	%	P Value	Genes	List Total	Pop Hits	Pop Total	Fold Enrichment	Bonferroni	Benjamini	FDR
INTERPRO	IPR001356:Homeodomain	6	3.24324	0.00795313	1523, 7050, 463, 440097, 5090, 5454	177	71	10059	4.80258	0.972709	0.513365	10.7133
UP_KEYWORDS	Homeobox	6	3.24324	0.00866413	1523, 7050, 463, 440097, 5090, 5454	183	74	10627	4.70846	0.884452	0.350539	10.6763
INTERPRO	IPR017970:Homeobox, conserved site	5	2.7027	0.00968189	1523, 463, 440097, 5090, 5454	177	48	10059	5.91984	0.987572	0.518718	12.8962
SMART	SM00389:HOX	6	3.24324	0.0110587	1523, 7050, 463, 440097, 5090, 5454	108	68	5366	4.38399	0.733749	0.484004	11.9671
INTERPRO	IPR009057:Homeodomain-like	6	3.24324	0.0526969	1523, 7050, 463, 440097, 5090, 5454	177	116	10059	2.93951	1	0.912973	53.6186
UP_SEQ_FEATURE	DNA-binding region:Homeobox	3	1.62162	0.218852	1523, 440097, 5454	182	51	10517	3.39916	1	0.999887	97.3711
GOTERM_CC_DIRECT	GO:0005667~transcription factor complex	4	2.16216	0.26283	3725, 463, 5090, 5454	179	100	10007	2.2362	1	0.928837	98.0162
Annotation Cluster 7	Enrichment Score: 1.4186135785255187
Category	Term	Count	%	P Value	Genes	List Total	Pop Hits	Pop Total	Fold Enrichment	Bonferroni	Benjamini	FDR
GOTERM_CC_DIRECT	GO:0005783~endoplasmic reticulum	18	9.72973	0.0233174	811, 10130, 8406, 123, 27230, 5033, 3309, 5352, 6185, 5351, 7060, 51128, 3162, 81542, 7052, 55273, 25825, 8985	179	565	10007	1.78105	0.995998	0.498479	26.1631
UP_KEYWORDS	Endoplasmic reticulum	20	10.8108	0.0271557	811, 10130, 50999, 79651, 79709, 27230, 5033, 3309, 5352, 6185, 5351, 7060, 51128, 3162, 81542, 118429, 23753, 55273, 25825, 8985	183	690	10627	1.68322	0.998917	0.622955	30.0371
GOTERM_CC_DIRECT	GO:0005789~endoplasmic reticulum membrane	16	8.64865	0.0876233	10130, 10335, 50999, 79651, 19, 27230, 3309, 5352, 6185, 5351, 51128, 3162, 118429, 81542, 23753, 8985	179	575	10007	1.55562	1	0.760824	69.2382
Annotation Cluster 8	Enrichment Score: 1.309549366480961
Category	Term	Count	%	P Value	Genes	List Total	Pop Hits	Pop Total	Fold Enrichment	Bonferroni	Benjamini	FDR
UP_SEQ_FEATURE	signal peptide	41	22.1622	0.000994632	10130, 133, 57633, 50999, 79709, 5352, 5351, 6185, 7060, 5803, 23753, 8795, 3454, 25825, 5327, 3075, 4921, 10461, 4074, 754, 811, 10882, 23705, 771, 8406, 3488, 5033, 344, 3309, 165, 7132, 3685, 118429, 4267, 81542, 84898, 85450, 58191, 2537, 8985, 10457	182	1423	10517	1.66494	0.443523	0.443523	1.45531
UP_KEYWORDS	Signal	44	23.7838	0.00804883	10130, 133, 57633, 50999, 79709, 5352, 5351, 6185, 7060, 5803, 23753, 113878, 8795, 3454, 25825, 5327, 3075, 4921, 10461, 4074, 754, 811, 10882, 23705, 771, 8406, 3488, 5033, 344, 3309, 165, 7462, 7132, 3685, 118429, 4267, 81542, 84898, 9960, 85450, 58191, 2537, 8985, 10457	183	1756	10627	1.45508	0.86523	0.394104	9.95426
UP_SEQ_FEATURE	topological domain:Extracellular	26	14.0541	0.0712439	57633, 19, 6518, 27230, 9123, 5803, 8795, 25825, 3454, 83698, 2995, 10461, 4921, 754, 23705, 771, 7132, 7462, 3685, 9213, 4267, 81542, 118429, 84898, 58191, 10457	182	1072	10517	1.40152	1	0.992069	66.3386
UP_KEYWORDS	Glycoprotein	39	21.0811	0.151204	57633, 19, 79709, 6518, 22856, 5352, 5351, 6185, 7060, 5803, 3454, 25825, 5327, 8140, 2995, 3075, 4921, 10461, 4074, 754, 811, 23705, 8349, 771, 3488, 5033, 344, 165, 3017, 7132, 3685, 118429, 4267, 84898, 85450, 58191, 8985, 10457, 285195	183	1882	10627	1.20338	1	0.855722	88.0806
UP_SEQ_FEATURE	disulfide bond	22	11.8919	0.151388	811, 10130, 23705, 771, 133, 57633, 8406, 19, 3488, 7132, 7060, 3685, 118429, 81542, 8795, 25825, 3454, 5327, 58191, 3075, 10461, 4921	182	961	10517	1.32288	1	0.998998	91.0926
UP_KEYWORDS	Disulfide bond	26	14.0541	0.179642	10130, 133, 57633, 19, 7060, 1523, 5803, 8795, 25825, 3454, 5327, 8140, 3075, 10461, 4921, 811, 6094, 23705, 771, 8406, 3488, 7132, 3685, 81542, 118429, 58191	183	1205	10627	1.25299	1	0.892704	92.3399
UP_SEQ_FEATURE	glycosylation site:N-linked (GlcNAc...)	34	18.3784	0.290366	57633, 19, 79709, 6518, 22856, 5352, 5351, 6185, 7060, 5803, 3454, 25825, 5327, 8140, 2995, 3075, 4921, 10461, 4074, 754, 811, 23705, 771, 5033, 165, 7132, 3685, 118429, 84898, 85450, 58191, 8985, 10457, 285195	182	1734	10517	1.13305	1	0.999959	99.3611
Annotation Cluster 9	Enrichment Score: 1.0382855469634296
Category	Term	Count	%	P Value	Genes	List Total	Pop Hits	Pop Total	Fold Enrichment	Bonferroni	Benjamini	FDR
INTERPRO	IPR009072:Histone-fold	4	2.16216	0.0246379	8349, 8464, 8334, 3017	177	36	10059	6.3145	0.999987	0.754967	29.8145
UP_SEQ_FEATURE	cross-link:Glycyl lysine isopeptide (Lys-Gly) (interchain with G-Cter in ubiquitin)	7	3.78378	0.032849	8349, 8140, 8334, 6185, 4904, 4170, 3017	182	139	10517	2.91007	1	0.91449	38.863
INTERPRO	IPR007125:Histone core	3	1.62162	0.0387627	8349, 8334, 3017	177	18	10059	9.47175	1	0.862082	42.9388
UP_KEYWORDS	Nucleosome core	3	1.62162	0.0412131	8349, 8334, 3017	183	19	10627	9.16911	0.999971	0.647866	42.0768
GOTERM_CC_DIRECT	GO:0000786~nucleosome	3	1.62162	0.0722748	8349, 8334, 3017	179	25	10007	6.7086	1	0.714611	61.88
KEGG_PATHWAY	hsa05322:Systemic lupus erythematosus	3	1.62162	0.247534	8349, 8334, 3017	92	42	4000	3.10559	1	0.915397	96.8322
KEGG_PATHWAY	hsa05034:Alcoholism	4	2.16216	0.311194	8349, 4893, 8334, 3017	92	86	4000	2.02224	1	0.914604	98.9167
UP_KEYWORDS	Chromosome	4	2.16216	0.686256	8349, 51663, 8334, 3017	183	205	10627	1.13309	1	0.9888	100
Annotation Cluster 10	Enrichment Score: 0.9978303363238175
Category	Term	Count	%	P Value	Genes	List Total	Pop Hits	Pop Total	Fold Enrichment	Bonferroni	Benjamini	FDR
GOTERM_MF_DIRECT	GO:0051087~chaperone binding	5	2.7027	0.0235369	811, 10049, 23753, 3337, 3309	171	61	9488	4.54798	0.99951	0.719256	27.4878
BIOCARTA	h_prionPathway:Prion Pathway	3	1.62162	0.0247776	10049, 3337, 3309	25	11	1039	11.3345	0.898039	0.898039	23.9308
GOTERM_MF_DIRECT	GO:0051082~unfolded protein binding	4	2.16216	0.186171	811, 10049, 3337, 3309	171	83	9488	2.67399	1	0.962972	93.7957
KEGG_PATHWAY	hsa04141:Protein processing in endoplasmic reticulum	6	3.24324	0.196114	811, 10130, 51128, 3337, 3309, 6185	92	136	4000	1.91816	1	0.923679	92.9333
GOTERM_BP_DIRECT	GO:0006457~protein folding	5	2.7027	0.200964	811, 10130, 10049, 81542, 3337	173	127	9445	2.14942	1	0.990106	97.2462
UP_KEYWORDS	Chaperone	5	2.7027	0.240807	811, 10130, 10049, 3337, 3315	183	146	10627	1.98873	1	0.9052	97.197
Annotation Cluster 11	Enrichment Score: 0.9345117348457387
Category	Term	Count	%	P Value	Genes	List Total	Pop Hits	Pop Total	Fold Enrichment	Bonferroni	Benjamini	FDR
GOTERM_CC_DIRECT	GO:0022627~cytosolic small ribosomal subunit	5	2.7027	0.00536822	100529239, 6210, 6223, 6217, 6194	179	40	10007	6.98813	0.716217	0.189355	6.68582
GOTERM_BP_DIRECT	GO:0042274~ribosomal small subunit biogenesis	3	1.62162	0.0296336	6223, 6217, 6194	173	15	9445	10.9191	1	0.908112	38.2239
GOTERM_BP_DIRECT	GO:0006614~SRP-dependent cotranslational protein targeting to membrane	5	2.7027	0.0764748	6210, 6223, 6217, 6176, 6194	173	88	9445	3.10201	1	0.936843	72.0245
GOTERM_BP_DIRECT	GO:0006364~rRNA processing	7	3.78378	0.10635	81875, 6210, 6223, 6217, 51018, 6176, 6194	173	178	9445	2.14701	1	0.952493	83.4761
GOTERM_CC_DIRECT	GO:0005840~ribosome	6	3.24324	0.111472	6210, 6223, 6217, 27230, 6176, 6194	179	143	10007	2.34567	1	0.803449	78.1157
GOTERM_BP_DIRECT	GO:0019083~viral transcription	5	2.7027	0.115307	6210, 6223, 6217, 6176, 6194	173	102	9445	2.67624	1	0.957805	85.9375
GOTERM_BP_DIRECT	GO:0000184~nuclear-transcribed mRNA catabolic process, nonsense-mediated decay	5	2.7027	0.140702	6210, 6223, 6217, 6176, 6194	173	110	9445	2.48161	1	0.97225	91.1787
KEGG_PATHWAY	hsa03010:Ribosome	6	3.24324	0.150452	100529239, 6210, 6223, 6217, 6176, 6194	92	124	4000	2.10379	1	0.949676	86.1816
GOTERM_BP_DIRECT	GO:0006413~translational initiation	5	2.7027	0.193496	6210, 6223, 6217, 6176, 6194	173	125	9445	2.18382	1	0.988978	96.8039
GOTERM_MF_DIRECT	GO:0003735~structural constituent of ribosome	6	3.24324	0.22772	100529239, 6210, 6223, 6217, 6176, 6194	171	182	9488	1.82919	1	0.968109	96.941
UP_KEYWORDS	Ribosomal protein	5	2.7027	0.310471	6210, 6223, 6217, 6176, 6194	183	165	10627	1.75973	1	0.90595	99.1959
GOTERM_BP_DIRECT	GO:0006412~translation	6	3.24324	0.336461	6210, 6223, 6217, 8761, 6176, 6194	173	210	9445	1.55987	1	0.998511	99.8595
UP_KEYWORDS	Ribonucleoprotein	6	3.24324	0.438252	677, 6210, 6223, 6217, 6176, 6194	183	253	10627	1.37718	1	0.958342	99.9437
Annotation Cluster 12	Enrichment Score: 0.8344692126056946
Category	Term	Count	%	P Value	Genes	List Total	Pop Hits	Pop Total	Fold Enrichment	Bonferroni	Benjamini	FDR
GOTERM_BP_DIRECT	GO:0032496~response to lipopolysaccharide	5	2.7027	0.0668236	3725, 133, 8795, 3454, 7132	173	84	9445	3.24972	1	0.929319	66.9577
KEGG_PATHWAY	hsa04380:Osteoclast differentiation	5	2.7027	0.0738424	3725, 3454, 2534, 6688, 7132	92	70	4000	3.10559	0.999997	0.985288	60.5897
GOTERM_BP_DIRECT	GO:0042127~regulation of cell proliferation	5	2.7027	0.103447	3725, 8795, 2534, 604, 7132	173	98	9445	2.78548	1	0.951827	82.5953
KEGG_PATHWAY	hsa05164:Influenza A	5	2.7027	0.182711	3725, 8795, 3454, 3337, 7132	92	98	4000	2.21828	1	0.937602	91.3625
KEGG_PATHWAY	hsa05168:Herpes simplex infection	3	1.62162	0.721005	3725, 3454, 7132	92	110	4000	1.18577	1	0.992542	100
Annotation Cluster 13	Enrichment Score: 0.7931792921601346
Category	Term	Count	%	P Value	Genes	List Total	Pop Hits	Pop Total	Fold Enrichment	Bonferroni	Benjamini	FDR
BBID	67.Ikaros_and_signaling_inhibitors	3	1.62162	0.0892565	3725, 2002, 2534	11	11	210	5.20661	0.872146	0.872146	51.8917
BIOCARTA	h_tcrPathway:T Cell Receptor Signaling Pathway	3	1.62162	0.134313	3725, 2002, 2534	25	28	1039	4.45286	0.999998	0.987412	79.2454
KEGG_PATHWAY	hsa04510:Focal adhesion	5	2.7027	0.3481	7060, 3725, 3685, 2002, 2534	92	131	4000	1.65948	1	0.919649	99.4448
Annotation Cluster 14	Enrichment Score: 0.7768870599479418
Category	Term	Count	%	P Value	Genes	List Total	Pop Hits	Pop Total	Fold Enrichment	Bonferroni	Benjamini	FDR
UP_SEQ_FEATURE	domain:Leucine-zipper	4	2.16216	0.142728	3725, 51776, 1052, 389692	182	76	10517	3.04135	1	0.999067	89.6554
INTERPRO	IPR004827:Basic-leucine zipper domain	3	1.62162	0.154601	3725, 1052, 389692	177	40	10059	4.26229	1	0.99553	90.7764
SMART	SM00338:BRLZ	3	1.62162	0.167742	3725, 1052, 389692	108	37	5366	4.02853	1	0.995757	87.81
UP_SEQ_FEATURE	DNA-binding region:Basic motif	4	2.16216	0.210907	3725, 10608, 1052, 389692	182	92	10517	2.51242	1	0.999909	96.9485
Annotation Cluster 15	Enrichment Score: 0.6998912024686539
Category	Term	Count	%	P Value	Genes	List Total	Pop Hits	Pop Total	Fold Enrichment	Bonferroni	Benjamini	FDR
GOTERM_CC_DIRECT	GO:0005887~integral component of plasma membrane	18	9.72973	0.0674719	6094, 23705, 19, 6518, 7132, 9123, 3685, 4267, 5803, 8795, 3454, 2995, 7805, 10457, 8140, 10461, 4921, 4074	179	646	10007	1.55773	1	0.71561	59.2636
UP_SEQ_FEATURE	topological domain:Extracellular	26	14.0541	0.0712439	57633, 19, 6518, 27230, 9123, 5803, 8795, 25825, 3454, 83698, 2995, 10461, 4921, 754, 23705, 771, 7132, 7462, 3685, 9213, 4267, 81542, 118429, 84898, 58191, 10457	182	1072	10517	1.40152	1	0.992069	66.3386
UP_SEQ_FEATURE	topological domain:Cytoplasmic	33	17.8378	0.126221	2054, 57633, 50999, 6518, 27230, 22856, 6185, 9123, 1523, 5803, 8795, 3454, 25825, 83698, 2995, 4921, 10461, 4074, 754, 6094, 23705, 771, 79651, 7132, 7462, 3685, 118429, 9213, 4267, 81542, 84898, 58191, 10457	182	1517	10517	1.25704	1	0.999272	86.2995
UP_KEYWORDS	Transmembrane helix	52	28.1081	0.234872	2054, 57633, 50999, 27230, 6518, 1523, 8773, 55273, 25825, 7805, 2995, 4921, 4074, 6094, 57161, 10335, 23705, 771, 79651, 6688, 7132, 3685, 4267, 9213, 84898, 58191, 285195, 19, 115123, 22856, 6281, 6185, 55218, 9123, 5803, 3454, 8795, 83698, 8140, 84709, 10461, 754, 4170, 7462, 3162, 118429, 81542, 2537, 9941, 10457, 112616, 1837	183	2705	10627	1.11634	1	0.914478	96.899
UP_KEYWORDS	Membrane	74	40	0.237002	2054, 10130, 57633, 50999, 6518, 27230, 8573, 1523, 8773, 55273, 25825, 2995, 7805, 4921, 4074, 6094, 57161, 23705, 10335, 771, 79651, 123, 81846, 6688, 7132, 3685, 51128, 4267, 9213, 4893, 84898, 6016, 58191, 8985, 285195, 5872, 51715, 19, 115123, 22856, 5352, 6281, 6185, 5351, 55218, 9123, 5803, 3454, 8795, 83698, 8140, 84709, 30846, 8895, 10461, 754, 4170, 7462, 150290, 3936, 4478, 5292, 3162,…	183	3964	10627	1.08407	1	0.908905	97.0091
UP_KEYWORDS	Transmembrane	52	28.1081	0.24131	2054, 57633, 50999, 27230, 6518, 1523, 8773, 55273, 25825, 7805, 2995, 4921, 4074, 6094, 57161, 10335, 23705, 771, 79651, 6688, 7132, 3685, 4267, 9213, 84898, 58191, 285195, 19, 115123, 22856, 6281, 6185, 55218, 9123, 5803, 3454, 8795, 83698, 8140, 84709, 10461, 754, 4170, 7462, 3162, 118429, 81542, 2537, 9941, 10457, 112616, 1837	183	2712	10627	1.11346	1	0.898016	97.221
UP_SEQ_FEATURE	transmembrane region	44	23.7838	0.416884	2054, 57633, 50999, 115123, 19, 27230, 6518, 22856, 6185, 1523, 9123, 5803, 55273, 8795, 3454, 25825, 83698, 7805, 8140, 2995, 84709, 4921, 10461, 4074, 754, 6094, 23705, 10335, 771, 79651, 4170, 7462, 7132, 3685, 118429, 9213, 4267, 81542, 84898, 58191, 2537, 112616, 10457, 285195	182	2406	10517	1.05676	1	0.999998	99.9646
GOTERM_CC_DIRECT	GO:0016021~integral component of membrane	42	22.7027	0.740789	2054, 57633, 50999, 115123, 27230, 6518, 22856, 6281, 6185, 55218, 8773, 5803, 55273, 8795, 25825, 83698, 8140, 10461, 4074, 754, 57161, 23705, 10335, 771, 79651, 6688, 4170, 7462, 7132, 3162, 118429, 9213, 4267, 81542, 84898, 58191, 2537, 9941, 10457, 112616, 285195, 1837	179	2487	10007	0.944114	1	0.998415	100
Annotation Cluster 16	Enrichment Score: 0.6869010638628291
Category	Term	Count	%	P Value	Genes	List Total	Pop Hits	Pop Total	Fold Enrichment	Bonferroni	Benjamini	FDR
INTERPRO	IPR013766:Thioredoxin domain	3	1.62162	0.0855673	10130, 81542, 64359	177	28	10059	6.08898	1	0.96533	71.9013
GOTERM_BP_DIRECT	GO:0045454~cell redox homeostasis	3	1.62162	0.230954	10130, 81542, 64359	173	50	9445	3.27572	1	0.992269	98.5075
INTERPRO	IPR012336:Thioredoxin-like fold	3	1.62162	0.440011	10130, 81542, 64359	177	85	10059	2.00578	1	0.999988	99.9733
Annotation Cluster 17	Enrichment Score: 0.6630120575550819
Category	Term	Count	%	P Value	Genes	List Total	Pop Hits	Pop Total	Fold Enrichment	Bonferroni	Benjamini	FDR
GOTERM_BP_DIRECT	GO:0007265~Ras protein signal transduction	5	2.7027	0.0145825	3725, 4893, 6016, 1026, 5863	173	52	9445	5.24956	1	0.869979	20.9594
KEGG_PATHWAY	hsa05161:Hepatitis B	5	2.7027	0.147435	3725, 4893, 3454, 2002, 1026	92	90	4000	2.41546	1	0.976711	85.5739
KEGG_PATHWAY	hsa05166:HTLV-I infection	7	3.78378	0.148886	811, 3725, 4893, 2002, 6688, 1026, 7132	92	158	4000	1.92625	1	0.964025	85.8691
KEGG_PATHWAY	hsa05205:Proteoglycans in cancer	6	3.24324	0.161408	3685, 4478, 4893, 2002, 1026, 6194	92	127	4000	2.05409	1	0.945224	88.1959
KEGG_PATHWAY	hsa04010:MAPK signaling pathway	7	3.78378	0.195692	3725, 2872, 4893, 51776, 2002, 3315, 7132	92	172	4000	1.76946	1	0.936964	92.8881
KEGG_PATHWAY	hsa04012:ErbB signaling pathway	4	2.16216	0.200633	3725, 4893, 2002, 1026	92	68	4000	2.55754	1	0.914845	93.4006
KEGG_PATHWAY	hsa05160:Hepatitis C	4	2.16216	0.267381	4893, 3454, 1026, 7132	92	79	4000	2.20143	1	0.913238	97.7099
KEGG_PATHWAY	hsa04921:Oxytocin signaling pathway	5	2.7027	0.27031	3725, 5997, 4893, 2002, 1026	92	116	4000	1.87406	1	0.905911	97.8186
KEGG_PATHWAY	hsa05203:Viral carcinogenesis	5	2.7027	0.321945	3725, 8349, 4893, 1026, 3017	92	126	4000	1.72533	1	0.915046	99.105
KEGG_PATHWAY	hsa04912:GnRH signaling pathway	3	1.62162	0.445954	3725, 4893, 2002	92	66	4000	1.97628	1	0.947793	99.9229
KEGG_PATHWAY	hsa05169:Epstein-Barr virus infection	4	2.16216	0.62908	3725, 6688, 1026, 3315	92	141	4000	1.23343	1	0.983278	99.9994
KEGG_PATHWAY	hsa05200:Pathways in cancer	5	2.7027	0.835413	3725, 3685, 4893, 6688, 1026	92	252	4000	0.862664	1	0.998661	100
Annotation Cluster 18	Enrichment Score: 0.48767239549820307
Category	Term	Count	%	P Value	Genes	List Total	Pop Hits	Pop Total	Fold Enrichment	Bonferroni	Benjamini	FDR
INTERPRO	IPR005225:Small GTP-binding protein domain	5	2.7027	0.165429	5872, 51128, 4893, 51715, 6016	177	122	10059	2.32912	1	0.995648	92.3184
GOTERM_MF_DIRECT	GO:0005525~GTP binding	8	4.32432	0.195409	5872, 51128, 4893, 7052, 51715, 6016, 58528, 30846	171	264	9488	1.68138	1	0.963596	94.6815
GOTERM_BP_DIRECT	GO:0007264~small GTPase mediated signal transduction	6	3.24324	0.207988	5872, 3162, 4893, 51715, 6016, 5863	173	173	9445	1.89348	1	0.990207	97.6093
GOTERM_MF_DIRECT	GO:0003924~GTPase activity	6	3.24324	0.208353	5872, 51128, 7052, 51715, 6016, 58528	171	176	9488	1.89155	1	0.966573	95.727
INTERPRO	IPR001806:Small GTPase superfamily	4	2.16216	0.245582	5872, 4893, 51715, 6016	177	98	10059	2.31961	1	0.998756	98.1671
UP_SEQ_FEATURE	nucleotide phosphate-binding region:GTP	6	3.24324	0.300372	5872, 51128, 4893, 51715, 6016, 58528	182	212	10517	1.63544	1	0.999955	99.4817
UP_SEQ_FEATURE	short sequence motif:Effector region	3	1.62162	0.364948	5872, 4893, 51715	182	74	10517	2.34266	1	0.999991	99.8755
UP_KEYWORDS	GTP-binding	6	3.24324	0.376109	5872, 51128, 4893, 51715, 6016, 58528	183	235	10627	1.48266	1	0.934189	99.7804
UP_KEYWORDS	Prenylation	3	1.62162	0.603495	5872, 4893, 51715	183	118	10627	1.47638	1	0.983373	99.9994
UP_SEQ_FEATURE	propeptide:Removed in mature form	3	1.62162	0.650459	5872, 4893, 51715	182	128	10517	1.35435	1	1	100
INTERPRO	IPR027417:P-loop containing nucleoside triphosphate hydrolase	9	4.86486	0.776095	5872, 51128, 4893, 51715, 19, 8573, 6016, 58528, 30846	177	563	10059	0.908481	1	1	100
Annotation Cluster 19	Enrichment Score: 0.4499517587949614
Category	Term	Count	%	P Value	Genes	List Total	Pop Hits	Pop Total	Fold Enrichment	Bonferroni	Benjamini	FDR
GOTERM_CC_DIRECT	GO:0005913~cell-cell adherens junction	7	3.78378	0.304512	23705, 8407, 10606, 3417, 3337, 64855, 3309	179	256	10007	1.52865	1	0.935503	99.0613
GOTERM_BP_DIRECT	GO:0098609~cell-cell adhesion	6	3.24324	0.361475	8407, 10606, 3417, 3337, 64855, 3309	173	217	9445	1.50955	1	0.998916	99.924
GOTERM_MF_DIRECT	GO:0098641~cadherin binding involved in cell-cell adhesion	6	3.24324	0.40594	8407, 10606, 3417, 3337, 64855, 3309	171	233	9488	1.42881	1	0.99359	99.9113
Annotation Cluster 20	Enrichment Score: 0.4178107029984047
Category	Term	Count	%	P Value	Genes	List Total	Pop Hits	Pop Total	Fold Enrichment	Bonferroni	Benjamini	FDR
GOTERM_MF_DIRECT	GO:0004725~protein tyrosine phosphatase activity	3	1.62162	0.338425	150290, 5803, 2139	171	67	9488	2.48442	1	0.985942	99.6209
GOTERM_BP_DIRECT	GO:0035335~peptidyl-tyrosine dephosphorylation	3	1.62162	0.33896	150290, 5803, 2139	173	66	9445	2.48161	1	0.998462	99.8677
UP_KEYWORDS	Protein phosphatase	3	1.62162	0.486358	150290, 5803, 2139	183	95	10627	1.83382	1	0.970265	99.9824
Annotation Cluster 21	Enrichment Score: 0.41002909381287966
Category	Term	Count	%	P Value	Genes	List Total	Pop Hits	Pop Total	Fold Enrichment	Bonferroni	Benjamini	FDR
GOTERM_MF_DIRECT	GO:0008270~zinc ion binding	16	8.64865	0.216606	811, 978, 771, 51663, 115123, 84282, 165, 463, 51317, 113878, 57178, 9960, 6920, 7862, 83759, 1837	171	668	9488	1.32899	1	0.966508	96.2904
UP_KEYWORDS	Metal-binding	41	22.1622	0.253309	115123, 22856, 1026, 5352, 5351, 359948, 55252, 2872, 51776, 113878, 83698, 6920, 3417, 57178, 30846, 604, 811, 677, 771, 978, 84282, 5033, 169792, 3936, 463, 3685, 3162, 51128, 5292, 118429, 7052, 51317, 9960, 2534, 2139, 9941, 8985, 7862, 148932, 83759, 1837	183	2103	10627	1.13215	1	0.896046	97.7402
INTERPRO	IPR013083:Zinc finger, RING/FYVE/PHD-type	7	3.78378	0.372146	51317, 84282, 113878, 115123, 57178, 9960, 7862	177	282	10059	1.41069	1	0.999928	99.8647
UP_KEYWORDS	Zinc	22	11.8919	0.658972	811, 677, 771, 978, 115123, 84282, 1026, 169792, 359948, 2872, 55252, 463, 51317, 113878, 57178, 9960, 6920, 7862, 604, 148932, 1837, 83759	183	1308	10627	0.97673	1	0.987396	99.9999
UP_KEYWORDS	Zinc-finger	17	9.18919	0.662147	677, 115123, 84282, 1026, 169792, 359948, 55252, 463, 51317, 113878, 57178, 9960, 6920, 7862, 604, 1837, 83759	183	1007	10627	0.980345	1	0.986971	99.9999
Annotation Cluster 22	Enrichment Score: 0.3052705252142974
Category	Term	Count	%	P Value	Genes	List Total	Pop Hits	Pop Total	Fold Enrichment	Bonferroni	Benjamini	FDR
INTERPRO	IPR001245:Serine-threonine/tyrosine-protein kinase catalytic domain	4	2.16216	0.151919	51776, 2534, 4921, 10461	177	77	10059	2.95223	1	0.996709	90.3524
INTERPRO	IPR020635:Tyrosine-protein kinase, catalytic domain	3	1.62162	0.192141	2534, 4921, 10461	177	46	10059	3.70634	1	0.996519	95.1588
INTERPRO	IPR008266:Tyrosine-protein kinase, active site	3	1.62162	0.204914	2534, 4921, 10461	177	48	10059	3.55191	1	0.996802	96.1387
GOTERM_BP_DIRECT	GO:0018108~peptidyl-tyrosine phosphorylation	4	2.16216	0.206353	1523, 2534, 4921, 10461	173	86	9445	2.53932	1	0.990614	97.529
SMART	SM00219:TyrKc	3	1.62162	0.233351	2534, 4921, 10461	108	46	5366	3.24034	1	0.998208	95.2439
UP_SEQ_FEATURE	binding site:ATP	9	4.86486	0.287799	2872, 5292, 5166, 51776, 2534, 8573, 30846, 4921, 10461	182	363	10517	1.4327	1	0.999985	99.3262
UP_KEYWORDS	Tyrosine-protein kinase	3	1.62162	0.293566	2534, 4921, 10461	183	63	10627	2.76529	1	0.902642	98.899
GOTERM_BP_DIRECT	GO:0006468~protein phosphorylation	8	4.32432	0.326512	2872, 5292, 5166, 51776, 2534, 8573, 8895, 10461	173	307	9445	1.42268	1	0.998577	99.8216
UP_SEQ_FEATURE	domain:Protein kinase	7	3.78378	0.425556	2872, 5292, 51776, 2534, 8573, 4921, 10461	182	304	10517	1.33059	1	0.999998	99.9716
INTERPRO	IPR000719:Protein kinase, catalytic domain	7	3.78378	0.465939	2872, 5292, 51776, 2534, 8573, 4921, 10461	177	312	10059	1.27504	1	0.999992	99.9864
UP_SEQ_FEATURE	active site:Proton acceptor	9	4.86486	0.467641	2872, 5292, 51776, 7374, 51, 2534, 9941, 4921, 10461	182	432	10517	1.20387	1	0.999998	99.9907
INTERPRO	IPR011009:Protein kinase-like domain	7	3.78378	0.564478	2872, 5292, 51776, 2534, 8573, 4921, 10461	177	345	10059	1.15308	1	1	99.9992
UP_KEYWORDS	Kinase	9	4.86486	0.631324	2872, 5292, 5166, 51776, 2534, 8573, 1026, 4921, 10461	183	501	10627	1.04319	1	0.985971	99.9998
UP_KEYWORDS	Magnesium	7	3.78378	0.632884	2872, 5292, 51128, 10797, 51776, 3417, 2139	183	378	10627	1.07539	1	0.985185	99.9998
GOTERM_BP_DIRECT	GO:0046777~protein autophosphorylation	3	1.62162	0.641814	2872, 5292, 4921	173	119	9445	1.37635	1	0.999993	100
GOTERM_MF_DIRECT	GO:0004674~protein serine/threonine kinase activity	5	2.7027	0.695569	2872, 5292, 51776, 8573, 8895	171	262	9488	1.05888	1	0.999825	100
UP_KEYWORDS	Nucleotide-binding	19	10.2703	0.753859	5872, 5166, 51715, 19, 8573, 3309, 2872, 51128, 5292, 4893, 51776, 10606, 6016, 2534, 3068, 58528, 30846, 10461, 4921	183	1195	10627	0.923305	1	0.992002	100
INTERPRO	IPR017441:Protein kinase, ATP binding site	4	2.16216	0.800309	2872, 5292, 2534, 10461	177	242	10059	0.939347	1	1	100
UP_KEYWORDS	Serine/threonine-protein kinase	4	2.16216	0.84216	2872, 5292, 51776, 8573	183	268	10627	0.866732	1	0.997768	100
UP_SEQ_FEATURE	nucleotide phosphate-binding region:ATP	9	4.86486	0.853062	2872, 5292, 5166, 51776, 2534, 8573, 30846, 4921, 10461	182	627	10517	0.82946	1	1	100
INTERPRO	IPR008271:Serine/threonine-protein kinase, active site	3	1.62162	0.882937	2872, 5292, 51776	177	208	10059	0.819671	1	1	100
UP_KEYWORDS	ATP-binding	12	6.48649	0.925693	2872, 5292, 5166, 51776, 10606, 19, 2534, 8573, 30846, 3309, 4921, 10461	183	921	10627	0.756626	1	0.999651	100
GOTERM_MF_DIRECT	GO:0005524~ATP binding	13	7.02703	0.945289	2872, 5292, 5166, 7052, 51776, 19, 10606, 2534, 8573, 3309, 30846, 4921, 10461	171	981	9488	0.73528	1	1	100
SMART	SM00220:S_TKc	3	1.62162	0.960154	2872, 5292, 51776	108	245	5366	0.60839	1	1	100
UP_KEYWORDS	Transferase	13	7.02703	0.978854	5166, 79709, 8573, 22856, 1026, 6185, 2872, 5292, 7052, 51776, 2534, 10461, 4921	183	1136	10627	0.664545	1	0.999985	100
Annotation Cluster 23	Enrichment Score: 0.2696003505523293
Category	Term	Count	%	P Value	Genes	List Total	Pop Hits	Pop Total	Fold Enrichment	Bonferroni	Benjamini	FDR
INTERPRO	IPR011992:EF-hand-like domain	6	3.24324	0.18035	3936, 83698, 30846, 6281, 4170, 1837	177	171	10059	1.99405	1	0.996324	94.0535
INTERPRO	IPR018247:EF-Hand 1, calcium-binding site	3	1.62162	0.566902	3936, 83698, 30846	177	108	10059	1.57863	1	1	99.9993
INTERPRO	IPR002048:EF-hand domain	3	1.62162	0.699502	3936, 83698, 30846	177	138	10059	1.23545	1	1	100
GOTERM_MF_DIRECT	GO:0005509~calcium ion binding	7	3.78378	0.741217	811, 7060, 3936, 83698, 30846, 3309, 6281	171	406	9488	0.956644	1	0.999899	100
UP_KEYWORDS	Calcium	7	3.78378	0.846525	811, 7060, 3685, 3936, 7052, 83698, 30846	183	487	10627	0.834697	1	0.997792	100
Annotation Cluster 24	Enrichment Score: 0.25009002879341863
Category	Term	Count	%	P Value	Genes	List Total	Pop Hits	Pop Total	Fold Enrichment	Bonferroni	Benjamini	FDR
GOTERM_BP_DIRECT	GO:0016567~protein ubiquitination	6	3.24324	0.451843	57161, 25853, 84282, 113878, 115123, 122809	173	242	9445	1.3536	1	0.99971	99.9934
UP_KEYWORDS	Ubl conjugation pathway	9	4.86486	0.523656	57161, 25853, 84282, 113878, 115123, 9960, 51122, 57695, 122809	183	456	10627	1.14614	1	0.976564	99.9934
UP_KEYWORDS	Ligase	5	2.7027	0.630528	57161, 84282, 113878, 10606, 115123	183	252	10627	1.1522	1	0.98686	99.9998
GOTERM_MF_DIRECT	GO:0016874~ligase activity	4	2.16216	0.669733	57161, 84282, 113878, 115123	171	191	9488	1.162	1	0.999824	100
Annotation Cluster 25	Enrichment Score: 0.10168073194715183
Category	Term	Count	%	P Value	Genes	List Total	Pop Hits	Pop Total	Fold Enrichment	Bonferroni	Benjamini	FDR
INTERPRO	IPR013783:Immunoglobulin-like fold	6	3.24324	0.589002	23705, 5803, 7052, 57633, 3454, 10461	177	294	10059	1.15981	1	1	99.9997
INTERPRO	IPR003599:Immunoglobulin subtype	3	1.62162	0.807432	23705, 57633, 10461	177	172	10059	0.99123	1	1	100
UP_KEYWORDS	Immunoglobulin domain	3	1.62162	0.857017	23705, 57633, 10461	183	198	10627	0.879864	1	0.997938	100
SMART	SM00409:IG	3	1.62162	0.863525	23705, 57633, 10461	108	172	5366	0.866602	1	1	100
INTERPRO	IPR007110:Immunoglobulin-like domain	3	1.62162	0.881271	23705, 57633, 10461	177	207	10059	0.823631	1	1	100
Annotation Cluster 26	Enrichment Score: 0.03845413102790203
Category	Term	Count	%	P Value	Genes	List Total	Pop Hits	Pop Total	Fold Enrichment	Bonferroni	Benjamini	FDR
GOTERM_MF_DIRECT	GO:0003676~nucleic acid binding	10	5.40541	0.665326	463, 51663, 6920, 8761, 9941, 30846, 604, 55218, 83759, 169792	171	553	9488	1.00335	1	0.999843	100
INTERPRO	IPR007087:Zinc finger, C2H2	5	2.7027	0.904383	463, 51663, 7862, 604, 169792	177	380	10059	0.74777	1	1	100
UP_SEQ_FEATURE	zinc finger region:C2H2-type 1	3	1.62162	0.954246	463, 604, 169792	182	277	10517	0.625838	1	1	100
INTERPRO	IPR015880:Zinc finger, C2H2-like	4	2.16216	0.954847	463, 51663, 604, 169792	177	361	10059	0.629701	1	1	100
UP_SEQ_FEATURE	zinc finger region:C2H2-type 4	3	1.62162	0.96226	463, 604, 169792	182	290	10517	0.597783	1	1	100
UP_SEQ_FEATURE	zinc finger region:C2H2-type 3	3	1.62162	0.972446	463, 604, 169792	182	311	10517	0.557418	1	1	100
SMART	SM00355:ZnF_C2H2	4	2.16216	0.978738	463, 51663, 604, 169792	108	361	5366	0.550528	1	1	100
INTERPRO	IPR013087:Zinc finger C2H2-type/integrase DNA-binding domain	3	1.62162	0.980757	463, 604, 169792	177	329	10059	0.518211	1	1	100
Annotation Cluster 27	Enrichment Score: 0.027232276347774514
Category	Term	Count	%	P Value	Genes	List Total	Pop Hits	Pop Total	Fold Enrichment	Bonferroni	Benjamini	FDR
GOTERM_CC_DIRECT	GO:0005759~mitochondrial matrix	4	2.16216	0.851509	5166, 10797, 26275, 4170	179	263	10007	0.850267	1	0.999842	100
UP_SEQ_FEATURE	transit peptide:Mitochondrion	4	2.16216	0.9619	5166, 10797, 26275, 9941	182	380	10517	0.608271	1	1	100
UP_KEYWORDS	Mitochondrion	10	5.40541	0.96829	150290, 5166, 5997, 10797, 7374, 26275, 9941, 84709, 54541, 4170	183	873	10627	0.665189	1	0.999962	100
UP_KEYWORDS	Transit peptide	4	2.16216	0.981175	5166, 10797, 26275, 9941	183	434	10627	0.535217	1	0.999988	100
