# Supplementary material for: Strong correlation of downregulated genes related to synaptic transmission and mitochondria in post-mortem autism cerebral cortex
Source: J Neurodev Disord. 2018 Jun 1;10:18. doi: 10.1186/s11689-018-9237-x (PMC5984825; doi:10.1186/s11689-018-9237-x)
Supplement: Supplementary file 9 — Table S7. DAVID functional annotation clustering analysis of Voineagu et al. downregulated genes. Using the genes downregulated in autism cerebral cortex from Voineagu et al., DAVID functional annotation clustering was performed to generate groups of enriched gene sets. The top 5 clusters had several gene sets related to mitochondrial function. (XLSX 49 kb) [file 11689_2018_9237_MOESM9_ESM.xlsx]

## Sheet: Voineagu down-regulated genes D
Table S7 DAVID functional annotation clustering analysis of Voineagu et al. down-regulated genes
Annotation Cluster 1	Enrichment Score: 5.677205441284964
Category	Term	Count	%	P Value	Genes	List Total	Pop Hits	Pop Total	Fold Enrichment	Bonferroni	Benjamini	FDR
UP_KEYWORDS	Mitochondrion inner membrane	21	8.53659	3.79601e-08	4729, 79133, 51004, 55744, 4714, 10989, 8604, 498, 513, 548596, 5018, 1537, 9481, 51805, 5498, 125988, 1346, 93058, 9131, 55486, 7384	243	204	10627	4.50188	1.08186e-05	1.08186e-05	5.03293e-05
UP_KEYWORDS	Transit peptide	30	12.1951	1.78202e-07	84816, 5162, 51069, 3029, 51004, 51103, 513, 548596, 5018, 2271, 3419, 51805, 1346, 29088, 55739, 4729, 60314, 79133, 4714, 55753, 10531, 10989, 498, 84681, 1537, 93058, 9131, 3421, 55486, 7384	243	434	10627	3.02298	5.07864e-05	2.53935e-05	0.000236269
UP_SEQ_FEATURE	transit peptide:Mitochondrion	27	10.9756	5.32979e-07	84816, 5162, 51069, 3029, 51103, 513, 548596, 5018, 2271, 51805, 3419, 29088, 1346, 4729, 60314, 4714, 55753, 79133, 10531, 498, 84681, 1537, 93058, 9131, 3421, 55486, 7384	241	380	10517	3.10067	0.000406581	0.000406581	0.000813032
GOTERM_CC_DIRECT	GO:0005739~mitochondrion	45	18.2927	1.86948e-05	221120, 1571, 5917, 5162, 131474, 55744, 51004, 51654, 5521, 3035, 548596, 513, 5018, 2271, 3419, 51805, 89876, 1346, 29088, 285367, 55739, 4729, 60314, 79133, 55753, 4714, 221545, 4744, 10531, 10989, 8604, 498, 1537, 84681, 11022, 9481, 529, 93058, 56267, 9158, 3421, 9131, 7384, 55486, 25813	227	1024	10007	1.93727	0.00529531	0.00529531	0.0247702
UP_KEYWORDS	Mitochondrion	40	16.2602	3.30469e-05	84816, 5162, 51069, 3029, 131474, 51004, 55744, 51103, 5521, 548596, 513, 5018, 2271, 3419, 51805, 125988, 89876, 1346, 29088, 55739, 4729, 60314, 79133, 55753, 4714, 10531, 10989, 8604, 498, 1537, 84681, 11022, 9481, 5498, 93058, 9131, 3421, 7384, 55486, 25813	243	873	10627	2.00378	0.0093743	0.00313458	0.0438062
GOTERM_CC_DIRECT	GO:0005743~mitochondrial inner membrane	22	8.94309	3.88118e-05	4729, 51069, 79133, 51004, 51103, 4714, 10989, 8604, 498, 513, 548596, 5018, 1537, 9481, 51805, 125988, 29088, 93058, 9131, 25813, 55486, 7384	227	348	10007	2.7869	0.0109622	0.00549623	0.0514184
Annotation Cluster 2	Enrichment Score: 2.126202427074721
Category	Term	Count	%	P Value	Genes	List Total	Pop Hits	Pop Total	Fold Enrichment	Bonferroni	Benjamini	FDR
UP_KEYWORDS	Oxidoreductase	18	7.31707	0.00217856	221120, 1571, 51292, 5162, 26063, 4729, 79133, 131474, 55753, 51004, 79154, 119391, 7881, 5498, 3419, 7108, 3421, 9131	243	343	10627	2.295	0.462897	0.14392	2.85017
GOTERM_MF_DIRECT	GO:0016491~oxidoreductase activity	10	4.06504	0.00589466	84816, 1571, 119391, 51292, 5498, 4729, 51004, 79133, 9131, 79154	222	142	9488	3.00977	0.911952	0.911952	7.94536
GOTERM_BP_DIRECT	GO:0055114~oxidation-reduction process	15	6.09756	0.032566	84816, 1571, 51292, 26063, 131474, 51004, 79133, 79154, 5018, 119391, 7881, 5498, 7108, 9131, 7384	217	354	9445	1.84429	1	0.997827	40.4272
Annotation Cluster 3	Enrichment Score: 1.4895950851186792
Category	Term	Count	%	P Value	Genes	List Total	Pop Hits	Pop Total	Fold Enrichment	Bonferroni	Benjamini	FDR
GOTERM_BP_DIRECT	GO:0032981~mitochondrial respiratory chain complex I assembly	7	2.84553	0.000915563	5018, 4729, 4714, 51103, 79133, 55744, 9131	217	50	9445	6.09355	0.571815	0.571815	1.42282
GOTERM_BP_DIRECT	GO:0006120~mitochondrial electron transport, NADH to ubiquinone	3	1.21951	0.190355	4729, 4714, 51103	217	35	9445	3.73074	1	0.999943	96.3248
GOTERM_CC_DIRECT	GO:0005747~mitochondrial respiratory chain complex I	3	1.21951	0.194968	4729, 4714, 51103	227	36	10007	3.67364	1	0.994099	94.3519
Annotation Cluster 4	Enrichment Score: 1.3769329962660302
Category	Term	Count	%	P Value	Genes	List Total	Pop Hits	Pop Total	Fold Enrichment	Bonferroni	Benjamini	FDR
KEGG_PATHWAY	hsa00190:Oxidative phosphorylation	8	3.25203	0.00285932	513, 1537, 4729, 529, 1346, 4714, 498, 7384	83	94	4000	4.10151	0.296861	0.161466	3.24779
KEGG_PATHWAY	hsa05012:Parkinson's disease	7	2.84553	0.0138309	513, 1537, 4729, 1346, 4714, 498, 7384	83	97	4000	3.47783	0.81969	0.348364	14.8361
KEGG_PATHWAY	hsa04932:Non-alcoholic fatty liver disease (NAFLD)	7	2.84553	0.0181659	1537, 1571, 5564, 4729, 1346, 4714, 7384	83	103	4000	3.27524	0.895121	0.363003	19.0542
KEGG_PATHWAY	hsa05010:Alzheimer's disease	7	2.84553	0.0391463	513, 1537, 4729, 1346, 4714, 498, 7384	83	123	4000	2.74268	0.992641	0.504249	36.9002
KEGG_PATHWAY	hsa05016:Huntington's disease	7	2.84553	0.0554592	513, 1537, 4729, 1346, 4714, 498, 7384	83	134	4000	2.51753	0.999104	0.541489	48.206
GOTERM_BP_DIRECT	GO:0042776~mitochondrial ATP synthesis coupled proton transport	3	1.21951	0.0626521	513, 1537, 498	217	18	9445	7.25422	1	0.9975	63.6594
UP_KEYWORDS	Respiratory chain	4	1.62602	0.0781401	1537, 4729, 4714, 7384	243	44	10627	3.97568	1	0.855192	65.9975
KEGG_PATHWAY	hsa04260:Cardiac muscle contraction	3	1.21951	0.212427	1537, 1346, 7384	83	42	4000	3.44234	1	0.930762	93.6296
UP_KEYWORDS	Electron transport	4	1.62602	0.249774	1537, 4729, 4714, 7384	243	76	10627	2.30171	1	0.951852	97.7857
Annotation Cluster 5	Enrichment Score: 1.3701735763749248
Category	Term	Count	%	P Value	Genes	List Total	Pop Hits	Pop Total	Fold Enrichment	Bonferroni	Benjamini	FDR
KEGG_PATHWAY	hsa00020:Citrate cycle (TCA cycle)	5	2.03252	0.00173958	2271, 3419, 5162, 55753, 3421	83	26	4000	9.26784	0.192777	0.192777	1.98757
GOTERM_BP_DIRECT	GO:0006099~tricarboxylic acid cycle	5	2.03252	0.00267839	2271, 3419, 5162, 55753, 3421	217	26	9445	8.37026	0.916551	0.711124	4.10912
UP_KEYWORDS	Tricarboxylic acid cycle	4	1.62602	0.0114555	2271, 3419, 5162, 3421	243	21	10627	8.33	0.962509	0.481457	14.1663
KEGG_PATHWAY	hsa01200:Carbon metabolism	6	2.43902	0.0333202	2271, 3419, 5162, 55753, 5214, 3421	83	88	4000	3.28587	0.98452	0.500778	32.3451
KEGG_PATHWAY	hsa01130:Biosynthesis of antibiotics	8	3.25203	0.0481643	2271, 3419, 5162, 7108, 55753, 8382, 5214, 3421	83	163	4000	2.36529	0.997693	0.531844	43.4013
GOTERM_CC_DIRECT	GO:0005759~mitochondrial matrix	11	4.47154	0.0740061	513, 2271, 55739, 3419, 5162, 51805, 3029, 55753, 10531, 3421, 498	227	263	10007	1.8438	1	0.934749	63.8994
UP_SEQ_FEATURE	binding site:Substrate	7	2.84553	0.294658	221120, 2271, 2937, 3419, 5214, 3421, 2166	241	197	10517	1.55062	1	0.999861	99.5131
KEGG_PATHWAY	hsa01230:Biosynthesis of amino acids	3	1.21951	0.326971	3419, 5214, 3421	83	57	4000	2.53646	1	0.982728	98.9598
UP_KEYWORDS	Magnesium	8	3.25203	0.763093	2937, 3419, 7155, 26061, 5214, 29789, 3421, 5073	243	378	10627	0.925556	1	0.996098	100
Annotation Cluster 6	Enrichment Score: 1.230737252594173
Category	Term	Count	%	P Value	Genes	List Total	Pop Hits	Pop Total	Fold Enrichment	Bonferroni	Benjamini	FDR
UP_SEQ_FEATURE	binding site:S-adenosyl-L-methionine; via carbonyl oxygen	4	1.62602	0.0100408	8731, 4337, 6894, 56341	241	20	10517	8.7278	0.999547	0.978718	14.2678
GOTERM_MF_DIRECT	GO:0008757~S-adenosylmethionine-dependent methyltransferase activity	3	1.21951	0.052307	6839, 51805, 56341	222	16	9488	8.01351	1	0.999364	52.8725
UP_KEYWORDS	S-adenosyl-L-methionine	7	2.84553	0.063846	6839, 51805, 8731, 51654, 4337, 6894, 56341	243	124	10627	2.46877	1	0.819018	58.3026
UP_KEYWORDS	Methyltransferase	7	2.84553	0.0903341	51603, 6839, 51805, 79133, 8731, 6894, 56341	243	136	10627	2.25094	1	0.834516	71.5005
UP_SEQ_FEATURE	binding site:S-adenosyl-L-methionine	3	1.21951	0.23174	8731, 4337, 56341	241	40	10517	3.27293	1	0.99968	98.2074
Annotation Cluster 7	Enrichment Score: 1.1413199660200717
Category	Term	Count	%	P Value	Genes	List Total	Pop Hits	Pop Total	Fold Enrichment	Bonferroni	Benjamini	FDR
KEGG_PATHWAY	hsa00190:Oxidative phosphorylation	8	3.25203	0.00285932	513, 1537, 4729, 529, 1346, 4714, 498, 7384	83	94	4000	4.10151	0.296861	0.161466	3.24779
GOTERM_MF_DIRECT	GO:0046961~proton-transporting ATPase activity, rotational mechanism	3	1.21951	0.0779824	513, 529, 498	222	20	9488	6.41081	1	0.998737	67.9197
UP_KEYWORDS	Hydrogen ion transport	3	1.21951	0.189139	513, 529, 498	243	35	10627	3.7485	1	0.956928	93.7946
UP_KEYWORDS	Ion transport	8	3.25203	0.645176	513, 3754, 348980, 5002, 7881, 529, 498, 9311	243	335	10627	1.04436	1	0.994873	99.9999
Annotation Cluster 8	Enrichment Score: 1.0823983257200518
Category	Term	Count	%	P Value	Genes	List Total	Pop Hits	Pop Total	Fold Enrichment	Bonferroni	Benjamini	FDR
INTERPRO	IPR011701:Major facilitator superfamily	4	1.62602	0.0371497	55530, 50651, 5002, 113655	234	32	10059	5.3734	1	0.999983	42.6805
GOTERM_BP_DIRECT	GO:0055085~transmembrane transport	7	2.84553	0.0775043	55530, 23457, 50651, 5002, 7881, 113655, 23	217	130	9445	2.34367	1	0.998021	71.6944
INTERPRO	IPR020846:Major facilitator superfamily domain	4	1.62602	0.196573	55530, 50651, 5002, 113655	234	66	10059	2.60528	1	0.99999	95.9946
Annotation Cluster 9	Enrichment Score: 0.859181264156029
Category	Term	Count	%	P Value	Genes	List Total	Pop Hits	Pop Total	Fold Enrichment	Bonferroni	Benjamini	FDR
GOTERM_BP_DIRECT	GO:0007020~microtubule nucleation	4	1.62602	0.0035634	114791, 81565, 7283, 27175	217	14	9445	12.4358	0.963323	0.66775	5.43175
GOTERM_BP_DIRECT	GO:0031122~cytoplasmic microtubule organization	3	1.21951	0.103487	114791, 7283, 27175	217	24	9445	5.44067	1	0.998822	81.8967
UP_KEYWORDS	Microtubule	7	2.84553	0.216459	114791, 81565, 3619, 7283, 57576, 10300, 27175	243	177	10627	1.72953	1	0.957575	96.0607
GOTERM_CC_DIRECT	GO:0005874~microtubule	7	2.84553	0.305518	114791, 81565, 3619, 7283, 57576, 10300, 27175	227	202	10007	1.52765	1	0.998453	99.2024
GOTERM_MF_DIRECT	GO:0008017~microtubule binding	5	2.03252	0.396262	114791, 81565, 57576, 10300, 4744	222	137	9488	1.55981	1	0.99999	99.9147
UP_KEYWORDS	Cytoskeleton	16	6.50407	0.724051	3619, 11073, 64431, 7283, 57576, 27175, 5521, 114791, 80127, 81565, 55812, 22891, 10300, 10120, 54806, 2166	243	743	10627	0.94175	1	0.995818	100
Annotation Cluster 10	Enrichment Score: 0.8374504948367346
Category	Term	Count	%	P Value	Genes	List Total	Pop Hits	Pop Total	Fold Enrichment	Bonferroni	Benjamini	FDR
UP_SEQ_FEATURE	repeat:20	3	1.21951	0.0393993	7216, 4744, 400566	241	14	10517	9.35122	1	0.999532	45.8373
UP_SEQ_FEATURE	repeat:19	3	1.21951	0.0447902	7216, 4744, 400566	241	15	10517	8.7278	1	0.999082	50.2931
UP_SEQ_FEATURE	repeat:18	3	1.21951	0.0447902	7216, 4744, 400566	241	15	10517	8.7278	1	0.999082	50.2931
UP_SEQ_FEATURE	repeat:17	3	1.21951	0.0563202	7216, 4744, 400566	241	17	10517	7.701	1	0.999371	58.6988
UP_SEQ_FEATURE	repeat:16	3	1.21951	0.0624312	7216, 4744, 400566	241	18	10517	7.27317	1	0.999112	62.5957
UP_SEQ_FEATURE	repeat:14	3	1.21951	0.103134	7216, 4744, 400566	241	24	10517	5.45488	1	0.999474	80.9944
UP_SEQ_FEATURE	repeat:13	3	1.21951	0.117962	7216, 4744, 400566	241	26	10517	5.03527	1	0.999658	85.2621
UP_SEQ_FEATURE	repeat:12	3	1.21951	0.125565	7216, 4744, 400566	241	27	10517	4.84878	1	0.99962	87.0853
UP_SEQ_FEATURE	repeat:11	3	1.21951	0.133281	7216, 4744, 400566	241	28	10517	4.67561	1	0.999589	88.7186
UP_SEQ_FEATURE	repeat:10	3	1.21951	0.149017	7216, 4744, 400566	241	30	10517	4.3639	1	0.999545	91.4695
UP_SEQ_FEATURE	repeat:7	3	1.21951	0.291243	7216, 4744, 400566	241	47	10517	2.78547	1	0.999883	99.4759
UP_SEQ_FEATURE	repeat:5	3	1.21951	0.407352	7216, 4744, 400566	241	61	10517	2.14618	1	0.999989	99.9658
UP_SEQ_FEATURE	repeat:4	3	1.21951	0.506459	7216, 4744, 400566	241	74	10517	1.76915	1	1	99.9979
UP_SEQ_FEATURE	repeat:1	3	1.21951	0.729171	7216, 4744, 400566	241	112	10517	1.1689	1	1	100
UP_SEQ_FEATURE	repeat:2	3	1.21951	0.742521	7216, 4744, 400566	241	115	10517	1.13841	1	1	100
Annotation Cluster 11	Enrichment Score: 0.8027858868135215
Category	Term	Count	%	P Value	Genes	List Total	Pop Hits	Pop Total	Fold Enrichment	Bonferroni	Benjamini	FDR
GOTERM_CC_DIRECT	GO:0030672~synaptic vesicle membrane	5	2.03252	0.0157019	55530, 388662, 9145, 3382, 91683	227	43	10007	5.12601	0.988832	0.776476	18.9189
UP_KEYWORDS	Cytoplasmic vesicle	14	5.69106	0.0460943	55530, 388662, 51256, 8120, 8618, 326624, 7425, 93664, 9784, 5122, 3382, 91683, 11092, 22820	243	339	10627	1.80606	0.999999	0.853587	46.5098
UP_KEYWORDS	Synapse	8	3.25203	0.340481	55530, 388662, 8618, 1128, 93664, 9145, 3382, 91683	243	249	10627	1.40506	1	0.962942	99.5989
GOTERM_CC_DIRECT	GO:0030054~cell junction	8	3.25203	0.520148	55530, 388662, 8618, 1128, 93664, 9145, 3382, 91683	227	300	10007	1.17557	1	0.999671	99.9941
UP_KEYWORDS	Cell junction	9	3.65854	0.75553	55530, 388662, 8618, 54806, 1128, 93664, 9145, 3382, 91683	243	424	10627	0.928284	1	0.996212	100
Annotation Cluster 12	Enrichment Score: 0.765647381566442
Category	Term	Count	%	P Value	Genes	List Total	Pop Hits	Pop Total	Fold Enrichment	Bonferroni	Benjamini	FDR
UP_SEQ_FEATURE	domain:PH	8	3.25203	0.0699493	9844, 9266, 25791, 9922, 8618, 26034, 55111, 93664	241	158	10517	2.20957	1	0.999008	66.9186
INTERPRO	IPR001849:Pleckstrin homology domain	8	3.25203	0.120013	9844, 9266, 25791, 9922, 8618, 26034, 55111, 93664	234	178	10059	1.93201	1	1	84.7328
SMART	SM00233:PH	7	2.84553	0.127867	9266, 25791, 9922, 8618, 26034, 55111, 93664	108	172	5366	2.02207	1	0.99395	78.7941
GOTERM_MF_DIRECT	GO:0008289~lipid binding	5	2.03252	0.157795	9266, 9922, 8618, 93664, 84320	222	90	9488	2.37437	1	0.999607	90.9714
INTERPRO	IPR011993:Pleckstrin homology-like domain	10	4.06504	0.19059	9844, 9266, 10307, 25791, 9922, 8618, 26034, 55111, 93664, 321	234	276	10059	1.55751	1	0.999995	95.533
UP_KEYWORDS	Lipid-binding	6	2.43902	0.202432	9266, 9922, 8618, 93664, 9784, 84320	243	137	10627	1.91529	1	0.953565	95.0159
UP_KEYWORDS	Guanine-nucleotide releasing factor	3	1.21951	0.66869	9266, 25791, 9922	243	100	10627	1.31198	1	0.995186	100
Annotation Cluster 13	Enrichment Score: 0.7569116966498792
Category	Term	Count	%	P Value	Genes	List Total	Pop Hits	Pop Total	Fold Enrichment	Bonferroni	Benjamini	FDR
SMART	SM00320:WD40	9	3.65854	0.04994	54475, 100529144, 84058, 10300, 10681, 54806, 84916, 7464, 5521	108	204	5366	2.19199	0.996778	0.943238	44.0512
INTERPRO	IPR001680:WD40 repeat	9	3.65854	0.103953	54475, 100529144, 84058, 10300, 10681, 54806, 84916, 7464, 5521	234	205	10059	1.88724	1	1	80.0829
UP_KEYWORDS	WD repeat	9	3.65854	0.111378	54475, 100529144, 84058, 10300, 10681, 54806, 84916, 7464, 5521	243	212	10627	1.85657	1	0.861881	79.1039
UP_SEQ_FEATURE	repeat:WD 4	8	3.25203	0.144368	54475, 84058, 10300, 10681, 54806, 84916, 7464, 5521	241	190	10517	1.83743	1	0.999641	90.7302
INTERPRO	IPR019775:WD40 repeat, conserved site	6	2.43902	0.171844	54475, 100529144, 10300, 10681, 7464, 5521	234	127	10059	2.03089	1	1	93.7455
UP_SEQ_FEATURE	repeat:WD 3	8	3.25203	0.176197	54475, 84058, 10300, 10681, 54806, 84916, 7464, 5521	241	201	10517	1.73688	1	0.999583	94.8009
INTERPRO	IPR017986:WD40-repeat-containing domain	9	3.65854	0.179079	54475, 100529144, 84058, 10300, 10681, 54806, 84916, 7464, 5521	234	235	10059	1.64632	1	0.999999	94.5024
UP_SEQ_FEATURE	repeat:WD 1	8	3.25203	0.191798	54475, 84058, 10300, 10681, 54806, 84916, 7464, 5521	241	206	10517	1.69472	1	0.999564	96.1162
UP_SEQ_FEATURE	repeat:WD 2	8	3.25203	0.191798	54475, 84058, 10300, 10681, 54806, 84916, 7464, 5521	241	206	10517	1.69472	1	0.999564	96.1162
UP_SEQ_FEATURE	repeat:WD 5	7	2.84553	0.210611	54475, 10300, 10681, 54806, 84916, 7464, 5521	241	175	10517	1.74556	1	0.999608	97.2884
INTERPRO	IPR015943:WD40/YVTN repeat-like-containing domain	9	3.65854	0.227286	54475, 100529144, 84058, 10300, 10681, 54806, 84916, 7464, 5521	234	251	10059	1.54137	1	0.999996	97.7416
UP_SEQ_FEATURE	repeat:WD 6	6	2.43902	0.240883	54475, 10300, 10681, 54806, 84916, 5521	241	146	10517	1.79338	1	0.999693	98.5066
UP_SEQ_FEATURE	repeat:WD 7	5	2.03252	0.242796	54475, 10681, 54806, 84916, 5521	241	110	10517	1.98359	1	0.999614	98.563
INTERPRO	IPR020472:G-protein beta WD-40 repeat	3	1.21951	0.542887	54475, 10300, 10681	234	78	10059	1.65335	1	1	99.999
Annotation Cluster 14	Enrichment Score: 0.6136666723102986
Category	Term	Count	%	P Value	Genes	List Total	Pop Hits	Pop Total	Fold Enrichment	Bonferroni	Benjamini	FDR
UP_SEQ_FEATURE	repeat:HEAT 4	3	1.21951	0.173256	23066, 57147, 22820	241	33	10517	3.96718	1	0.999686	94.5105
UP_SEQ_FEATURE	repeat:HEAT 3	3	1.21951	0.223279	23066, 57147, 22820	241	39	10517	3.35685	1	0.999675	97.8814
UP_SEQ_FEATURE	repeat:HEAT 1	3	1.21951	0.265731	23066, 57147, 22820	241	44	10517	2.97539	1	0.999779	99.1012
UP_SEQ_FEATURE	repeat:HEAT 2	3	1.21951	0.265731	23066, 57147, 22820	241	44	10517	2.97539	1	0.999779	99.1012
INTERPRO	IPR011989:Armadillo-like helical	6	2.43902	0.312784	9844, 8120, 64860, 23066, 57147, 22820	234	160	10059	1.61202	1	1	99.5971
Annotation Cluster 15	Enrichment Score: 0.5933116838759782
Category	Term	Count	%	P Value	Genes	List Total	Pop Hits	Pop Total	Fold Enrichment	Bonferroni	Benjamini	FDR
GOTERM_BP_DIRECT	GO:0016485~protein processing	4	1.62602	0.0788709	10531, 5122, 7384, 55486	217	44	9445	3.95685	1	0.997126	72.3433
UP_KEYWORDS	Serine protease	3	1.21951	0.256453	54878, 5122, 55486	243	43	10627	3.05111	1	0.95101	98.0332
GOTERM_BP_DIRECT	GO:0006508~proteolysis	7	2.84553	0.320488	81565, 327, 57628, 54878, 10531, 5122, 55486	217	203	9445	1.50087	1	0.999999	99.763
UP_KEYWORDS	Protease	6	2.43902	0.653157	8078, 54878, 10531, 5122, 9736, 55486	243	243	10627	1.07982	1	0.994501	99.9999
Annotation Cluster 16	Enrichment Score: 0.5665317624830172
Category	Term	Count	%	P Value	Genes	List Total	Pop Hits	Pop Total	Fold Enrichment	Bonferroni	Benjamini	FDR
UP_SEQ_FEATURE	short sequence motif:Microbody targeting signal	3	1.21951	0.125565	122970, 26063, 26061	241	27	10517	4.84878	1	0.99962	87.0853
GOTERM_MF_DIRECT	GO:0005102~receptor binding	7	2.84553	0.339504	116, 1908, 122970, 26063, 26061, 1392, 9784	222	204	9488	1.46653	1	0.999976	99.6997
UP_KEYWORDS	Peroxisome	3	1.21951	0.46848	122970, 26063, 26061	243	69	10627	1.90141	1	0.983323	99.977
Annotation Cluster 17	Enrichment Score: 0.558417422065323
Category	Term	Count	%	P Value	Genes	List Total	Pop Hits	Pop Total	Fold Enrichment	Bonferroni	Benjamini	FDR
UP_SEQ_FEATURE	lipid moiety-binding region:N-myristoyl glycine	5	2.03252	0.0954217	54997, 5564, 83988, 57147, 56341	241	76	10517	2.87099	1	0.999525	78.3426
UP_KEYWORDS	Myristate	5	2.03252	0.317783	54997, 5564, 83988, 57147, 56341	243	125	10627	1.7493	1	0.95946	99.3718
UP_KEYWORDS	Lipoprotein	11	4.47154	0.696577	54997, 81565, 53916, 57172, 2675, 5564, 83988, 326624, 57147, 2785, 56341	243	495	10627	0.971834	1	0.996198	100
Annotation Cluster 18	Enrichment Score: 0.5549347740084882
Category	Term	Count	%	P Value	Genes	List Total	Pop Hits	Pop Total	Fold Enrichment	Bonferroni	Benjamini	FDR
GOTERM_MF_DIRECT	GO:0005184~neuropeptide hormone activity	3	1.21951	0.0408854	116, 7425, 1392	222	14	9488	9.1583	1	0.999812	44.2647
UP_KEYWORDS	Amidation	3	1.21951	0.0502464	116, 7425, 1392	243	16	10627	8.19985	1	0.769902	49.5158
GOTERM_MF_DIRECT	GO:0005179~hormone activity	3	1.21951	0.121991	1908, 7425, 1392	222	26	9488	4.93139	1	0.999519	83.8263
UP_KEYWORDS	Cleavage on pair of basic residues	5	2.03252	0.241657	116, 1908, 7425, 1392, 5122	243	110	10627	1.98784	1	0.957296	97.4461
GOTERM_BP_DIRECT	GO:0007267~cell-cell signaling	4	1.62602	0.351862	116, 1908, 2254, 5122	217	92	9445	1.89241	1	0.999999	99.8869
GOTERM_BP_DIRECT	GO:0008284~positive regulation of cell proliferation	7	2.84553	0.488133	116, 1908, 9481, 1725, 2254, 1128, 1392	217	243	9445	1.25382	1	1	99.9972
UP_KEYWORDS	Secreted	9	3.65854	0.984786	116, 1908, 2254, 404037, 7425, 129804, 1392, 2822, 79154	243	656	10627	0.599989	1	0.999993	100
GOTERM_CC_DIRECT	GO:0005615~extracellular space	7	2.84553	0.990436	116, 1908, 2254, 7425, 1392, 5122, 2822	227	569	10007	0.54233	1	1	100
GOTERM_CC_DIRECT	GO:0005576~extracellular region	5	2.03252	0.998405	116, 1908, 2254, 1392, 79154	227	536	10007	0.411229	1	1	100
Annotation Cluster 19	Enrichment Score: 0.46890051447383807
Category	Term	Count	%	P Value	Genes	List Total	Pop Hits	Pop Total	Fold Enrichment	Bonferroni	Benjamini	FDR
GOTERM_MF_DIRECT	GO:0003723~RNA binding	15	6.09756	0.0891934	6628, 54517, 10291, 51069, 55744, 8731, 54715, 5073, 51692, 6894, 5393, 11022, 1153, 285367, 4809	222	404	9488	1.58683	1	0.998338	72.9704
UP_KEYWORDS	mRNA processing	7	2.84553	0.614335	6628, 8563, 10291, 8731, 54715, 51692, 4809	243	279	10627	1.09723	1	0.992825	99.9997
UP_KEYWORDS	RNA-binding	11	4.47154	0.715419	5393, 6628, 11022, 8563, 1153, 8731, 54715, 51692, 5073, 6894, 4809	243	503	10627	0.956377	1	0.996289	100
Annotation Cluster 20	Enrichment Score: 0.4526424980955539
Category	Term	Count	%	P Value	Genes	List Total	Pop Hits	Pop Total	Fold Enrichment	Bonferroni	Benjamini	FDR
INTERPRO	IPR023753:Pyridine nucleotide-disulphide oxidoreductase, FAD/NAD(P)-binding domain	3	1.21951	0.185678	5498, 51004, 9131	234	34	10059	3.79299	1	0.999998	95.1175
UP_KEYWORDS	FAD	3	1.21951	0.460918	5498, 51004, 9131	243	68	10627	1.92938	1	0.983349	99.9723
UP_KEYWORDS	Flavoprotein	3	1.21951	0.512493	5498, 51004, 9131	243	75	10627	1.7493	1	0.987178	99.9927
Annotation Cluster 21	Enrichment Score: 0.34511722231429437
Category	Term	Count	%	P Value	Genes	List Total	Pop Hits	Pop Total	Fold Enrichment	Bonferroni	Benjamini	FDR
UP_KEYWORDS	Potassium	4	1.62602	0.249774	3754, 348980, 51292, 7881	243	76	10627	2.30171	1	0.951852	97.7857
GOTERM_BP_DIRECT	GO:0006813~potassium ion transport	3	1.21951	0.300609	3754, 348980, 7881	217	48	9445	2.72033	1	0.999999	99.6279
GOTERM_BP_DIRECT	GO:0071805~potassium ion transmembrane transport	3	1.21951	0.432257	3754, 348980, 7881	217	64	9445	2.04025	1	1	99.9858
UP_KEYWORDS	Potassium transport	3	1.21951	0.445608	3754, 348980, 7881	243	66	10627	1.98784	1	0.981735	99.9599
UP_KEYWORDS	Voltage-gated channel	3	1.21951	0.547301	3754, 348980, 7881	243	80	10627	1.63997	1	0.989083	99.9973
UP_KEYWORDS	Ion transport	8	3.25203	0.645176	513, 3754, 348980, 5002, 7881, 529, 498, 9311	243	335	10627	1.04436	1	0.994873	99.9999
UP_KEYWORDS	Ion channel	4	1.62602	0.751675	3754, 348980, 7881, 9311	243	171	10627	1.02298	1	0.996558	100
Annotation Cluster 22	Enrichment Score: 0.32993327566088254
Category	Term	Count	%	P Value	Genes	List Total	Pop Hits	Pop Total	Fold Enrichment	Bonferroni	Benjamini	FDR
UP_KEYWORDS	Charcot-Marie-Tooth disease	3	1.21951	0.264944	3035, 4744, 9131	243	44	10627	2.98176	1	0.940978	98.311
UP_KEYWORDS	Neuropathy	3	1.21951	0.490784	3035, 4744, 9131	243	72	10627	1.82219	1	0.986078	99.987
UP_KEYWORDS	Neurodegeneration	5	2.03252	0.787329	3035, 57704, 4744, 9131, 5521	243	235	10627	0.930479	1	0.996752	100
Annotation Cluster 23	Enrichment Score: 0.26125302219217633
Category	Term	Count	%	P Value	Genes	List Total	Pop Hits	Pop Total	Fold Enrichment	Bonferroni	Benjamini	FDR
UP_KEYWORDS	Ligase	8	3.25203	0.350625	3035, 4799, 55658, 246330, 5917, 2937, 1877, 286053	243	252	10627	1.38833	1	0.957364	99.6734
GOTERM_MF_DIRECT	GO:0016874~ligase activity	5	2.03252	0.654452	4799, 55658, 246330, 1877, 286053	222	191	9488	1.11882	1	1	100
UP_KEYWORDS	Ubl conjugation pathway	10	4.06504	0.717003	8078, 4799, 55658, 246330, 79754, 1877, 23066, 10533, 286053, 9736	243	456	10627	0.959046	1	0.996053	100
Annotation Cluster 24	Enrichment Score: 0.2513375824049803
Category	Term	Count	%	P Value	Genes	List Total	Pop Hits	Pop Total	Fold Enrichment	Bonferroni	Benjamini	FDR
SMART	SM00054:EFh	4	1.62602	0.266852	54997, 83988, 5816, 8604	108	90	5366	2.20823	1	0.999832	97.0363
INTERPRO	IPR018247:EF-Hand 1, calcium-binding site	4	1.62602	0.458783	54997, 83988, 5816, 8604	234	108	10059	1.59212	1	1	99.988
UP_SEQ_FEATURE	calcium-binding region:2	3	1.21951	0.513632	83988, 5816, 8604	241	75	10517	1.74556	1	0.999999	99.9983
INTERPRO	IPR011992:EF-hand-like domain	5	2.03252	0.562689	54997, 6775, 83988, 5816, 8604	234	171	10059	1.25694	1	1	99.9995
UP_SEQ_FEATURE	calcium-binding region:1	3	1.21951	0.568502	83988, 5816, 8604	241	83	10517	1.57731	1	1	99.9997
INTERPRO	IPR002048:EF-hand domain	4	1.62602	0.624018	54997, 83988, 5816, 8604	234	138	10059	1.24601	1	1	99.9999
UP_SEQ_FEATURE	domain:EF-hand 1	3	1.21951	0.719949	83988, 5816, 8604	241	110	10517	1.19015	1	1	100
UP_SEQ_FEATURE	domain:EF-hand 2	3	1.21951	0.719949	83988, 5816, 8604	241	110	10517	1.19015	1	1	100
GOTERM_MF_DIRECT	GO:0005509~calcium ion binding	8	3.25203	0.840677	54997, 83988, 1952, 129804, 56131, 5816, 8604, 91683	222	406	9488	0.842143	1	1	100
Annotation Cluster 25	Enrichment Score: 0.24490464983686802
Category	Term	Count	%	P Value	Genes	List Total	Pop Hits	Pop Total	Fold Enrichment	Bonferroni	Benjamini	FDR
GOTERM_MF_DIRECT	GO:0001227~transcriptional repressor activity, RNA polymerase II transcription regulatory region sequence-specific binding	3	1.21951	0.170459	84108, 6304, 1877	222	32	9488	4.00676	1	0.999538	92.6974
GOTERM_MF_DIRECT	GO:0000977~RNA polymerase II regulatory region sequence-specific DNA binding	5	2.03252	0.218875	84108, 4799, 6304, 6775, 1877	222	103	9488	2.0747	1	0.999788	96.8541
GOTERM_BP_DIRECT	GO:0016032~viral process	5	2.03252	0.732848	4799, 6304, 10980, 6839, 1877	217	216	9445	1.00753	1	1	100
UP_KEYWORDS	Host-virus interaction	5	2.03252	0.87515	4799, 6304, 10980, 6839, 1877	243	274	10627	0.798039	1	0.999066	100
UP_KEYWORDS	Repressor	7	2.84553	0.887149	23741, 84108, 4799, 6304, 6839, 1877, 1153	243	392	10627	0.780938	1	0.999275	100
GOTERM_BP_DIRECT	GO:0000122~negative regulation of transcription from RNA polymerase II promoter	7	2.84553	0.931273	23741, 84108, 4799, 6304, 6839, 1877, 2254	217	428	9445	0.711863	1	1	100
GOTERM_BP_DIRECT	GO:0045892~negative regulation of transcription, DNA-templated	4	1.62602	0.976516	23741, 84108, 6839, 80764	217	313	9445	0.556234	1	1	100
Annotation Cluster 26	Enrichment Score: 0.20201797752111733
Category	Term	Count	%	P Value	Genes	List Total	Pop Hits	Pop Total	Fold Enrichment	Bonferroni	Benjamini	FDR
KEGG_PATHWAY	hsa04725:Cholinergic synapse	3	1.21951	0.471833	10681, 1128, 2785	83	77	4000	1.87764	1	0.990133	99.9364
KEGG_PATHWAY	hsa04151:PI3K-Akt signaling pathway	5	2.03252	0.551928	2254, 10681, 1128, 2785, 5521	83	190	4000	1.26823	1	0.994467	99.9905
UP_KEYWORDS	Transducer	4	1.62602	0.733497	10681, 1952, 1128, 2785	243	166	10627	1.0538	1	0.996082	100
GOTERM_BP_DIRECT	GO:0007186~G-protein coupled receptor signaling pathway	4	1.62602	0.814441	10681, 1952, 1128, 2785	217	190	9445	0.916323	1	1	100
Annotation Cluster 27	Enrichment Score: 0.13640896163873112
Category	Term	Count	%	P Value	Genes	List Total	Pop Hits	Pop Total	Fold Enrichment	Bonferroni	Benjamini	FDR
KEGG_PATHWAY	hsa04151:PI3K-Akt signaling pathway	5	2.03252	0.551928	2254, 10681, 1128, 2785, 5521	83	190	4000	1.26823	1	0.994467	99.9905
KEGG_PATHWAY	hsa04014:Ras signaling pathway	3	1.21951	0.785699	2254, 10681, 2785	83	139	4000	1.04013	1	0.999316	100
KEGG_PATHWAY	hsa05200:Pathways in cancer	4	1.62602	0.898741	2271, 2254, 10681, 2785	83	252	4000	0.764965	1	0.999971	100
Annotation Cluster 28	Enrichment Score: 0.12422961457125647
Category	Term	Count	%	P Value	Genes	List Total	Pop Hits	Pop Total	Fold Enrichment	Bonferroni	Benjamini	FDR
UP_KEYWORDS	mRNA processing	7	2.84553	0.614335	6628, 8563, 10291, 8731, 54715, 51692, 4809	243	279	10627	1.09723	1	0.992825	99.9997
GOTERM_CC_DIRECT	GO:0030529~intracellular ribonucleoprotein complex	3	1.21951	0.695317	6628, 51692, 4809	227	106	10007	1.24765	1	0.999974	100
KEGG_PATHWAY	hsa03040:Spliceosome	3	1.21951	0.720817	6628, 10291, 4809	83	122	4000	1.18507	1	0.998122	100
UP_KEYWORDS	mRNA splicing	5	2.03252	0.755117	6628, 8563, 10291, 54715, 4809	243	224	10627	0.976172	1	0.996474	100
UP_KEYWORDS	Spliceosome	3	1.21951	0.762478	6628, 10291, 4809	243	120	10627	1.09331	1	0.996347	100
GOTERM_BP_DIRECT	GO:0008380~RNA splicing	3	1.21951	0.82219	6628, 8563, 54715	217	136	9445	0.960118	1	1	100
UP_KEYWORDS	Ribonucleoprotein	5	2.03252	0.832679	6628, 51069, 29088, 51692, 4809	243	253	10627	0.864279	1	0.998146	100
GOTERM_BP_DIRECT	GO:0000398~mRNA splicing, via spliceosome	4	1.62602	0.835716	6628, 10291, 51692, 4809	217	198	9445	0.8793	1	1	100
Annotation Cluster 29	Enrichment Score: 0.12087586604241835
Category	Term	Count	%	P Value	Genes	List Total	Pop Hits	Pop Total	Fold Enrichment	Bonferroni	Benjamini	FDR
GOTERM_MF_DIRECT	GO:0005524~ATP binding	22	8.94309	0.693032	57644, 57172, 5917, 2937, 55739, 57576, 7155, 23, 10693, 498, 513, 548596, 3035, 23457, 10120, 5261, 57147, 5214, 27010, 29789, 100885850, 3421	222	981	9488	0.958463	1	1	100
UP_KEYWORDS	Nucleotide-binding	26	10.5691	0.705589	57172, 5917, 2937, 57576, 10693, 548596, 3035, 5261, 27010, 53916, 57644, 55739, 7283, 7155, 326624, 23, 27175, 498, 23457, 84681, 348980, 10120, 5214, 3421, 29789, 4337	243	1195	10627	0.951502	1	0.99604	100
UP_KEYWORDS	ATP-binding	19	7.72358	0.785852	57644, 57172, 5917, 2937, 55739, 57576, 7155, 23, 10693, 498, 548596, 3035, 23457, 10120, 5261, 27010, 5214, 29789, 3421	243	921	10627	0.902191	1	0.996908	100
UP_SEQ_FEATURE	nucleotide phosphate-binding region:ATP	12	4.87805	0.854773	548596, 23457, 57644, 57172, 2937, 57576, 7155, 5261, 5214, 29789, 3421, 498	241	627	10517	0.835196	1	1	100
Annotation Cluster 30	Enrichment Score: 0.11116136602855646
Category	Term	Count	%	P Value	Genes	List Total	Pop Hits	Pop Total	Fold Enrichment	Bonferroni	Benjamini	FDR
UP_SEQ_FEATURE	domain:SH3	3	1.21951	0.719949	4355, 25791, 54806	241	110	10517	1.19015	1	1	100
SMART	SM00326:SH3	3	1.21951	0.737977	4355, 25791, 54806	108	130	5366	1.14658	1	1	100
UP_KEYWORDS	SH3 domain	3	1.21951	0.820117	4355, 25791, 54806	243	136	10627	0.964688	1	0.997782	100
INTERPRO	IPR001452:Src homology-3 domain	3	1.21951	0.824392	4355, 25791, 54806	234	135	10059	0.955271	1	1	100
Annotation Cluster 31	Enrichment Score: 0.10335709262260807
Category	Term	Count	%	P Value	Genes	List Total	Pop Hits	Pop Total	Fold Enrichment	Bonferroni	Benjamini	FDR
GOTERM_BP_DIRECT	GO:0098609~cell-cell adhesion	5	2.03252	0.736153	5917, 11336, 5214, 29789, 51400	217	217	9445	1.00289	1	1	100
GOTERM_MF_DIRECT	GO:0098641~cadherin binding involved in cell-cell adhesion	5	2.03252	0.796758	5917, 11336, 5214, 29789, 51400	222	233	9488	0.91714	1	1	100
GOTERM_CC_DIRECT	GO:0005913~cell-cell adherens junction	5	2.03252	0.834899	5917, 11336, 5214, 29789, 51400	227	256	10007	0.86101	1	0.999998	100
Annotation Cluster 32	Enrichment Score: 0.09862860655506277
Category	Term	Count	%	P Value	Genes	List Total	Pop Hits	Pop Total	Fold Enrichment	Bonferroni	Benjamini	FDR
GOTERM_MF_DIRECT	GO:0005525~GTP binding	6	2.43902	0.741484	53916, 7283, 326624, 27175, 29789, 4337	222	264	9488	0.971335	1	1	100
UP_KEYWORDS	GTP-binding	5	2.03252	0.787329	53916, 7283, 326624, 27175, 4337	243	235	10627	0.930479	1	0.996752	100
UP_SEQ_FEATURE	nucleotide phosphate-binding region:GTP	4	1.62602	0.866675	53916, 7283, 326624, 27175	241	212	10517	0.823377	1	1	100
Annotation Cluster 33	Enrichment Score: 0.053786103351124874
Category	Term	Count	%	P Value	Genes	List Total	Pop Hits	Pop Total	Fold Enrichment	Bonferroni	Benjamini	FDR
UP_KEYWORDS	Mitosis	4	1.62602	0.722098	3619, 1877, 10300, 286053	243	163	10627	1.07319	1	0.996032	100
GOTERM_BP_DIRECT	GO:0007067~mitotic nuclear division	3	1.21951	0.887093	3619, 1877, 286053	217	161	9445	0.811031	1	1	100
UP_KEYWORDS	Cell division	4	1.62602	0.929876	3619, 1877, 10300, 286053	243	252	10627	0.694167	1	0.999799	100
UP_KEYWORDS	Cell cycle	7	2.84553	0.932763	23741, 3619, 6839, 1877, 10300, 286053, 5546	243	432	10627	0.708629	1	0.999806	100
GOTERM_BP_DIRECT	GO:0051301~cell division	3	1.21951	0.968964	1877, 10300, 286053	217	228	9445	0.572702	1	1	100
Annotation Cluster 34	Enrichment Score: 0.007087874326695643
Category	Term	Count	%	P Value	Genes	List Total	Pop Hits	Pop Total	Fold Enrichment	Bonferroni	Benjamini	FDR
SMART	SM00220:S_TKc	3	1.21951	0.960154	57172, 5261, 57147	108	245	5366	0.60839	1	1	100
GOTERM_BP_DIRECT	GO:0006468~protein phosphorylation	4	1.62602	0.973819	57172, 5564, 5261, 57147	217	307	9445	0.567105	1	1	100
UP_SEQ_FEATURE	domain:Protein kinase	3	1.21951	0.993289	57172, 5261, 57147	241	304	10517	0.430648	1	1	100
INTERPRO	IPR000719:Protein kinase, catalytic domain	3	1.21951	0.994869	57172, 5261, 57147	234	312	10059	0.413338	1	1	100
INTERPRO	IPR011009:Protein kinase-like domain	3	1.21951	0.99747	57172, 5261, 57147	234	345	10059	0.373802	1	1	100
Annotation Cluster 35	Enrichment Score: 0.007005017931528159
Category	Term	Count	%	P Value	Genes	List Total	Pop Hits	Pop Total	Fold Enrichment	Bonferroni	Benjamini	FDR
UP_SEQ_FEATURE	zinc finger region:C2H2-type 8	3	1.21951	0.951516	1877, 58492, 80108	241	206	10517	0.635519	1	1	100
UP_SEQ_FEATURE	zinc finger region:C2H2-type 7	3	1.21951	0.962398	1877, 58492, 80108	241	219	10517	0.597795	1	1	100
UP_SEQ_FEATURE	zinc finger region:C2H2-type 6	3	1.21951	0.975207	1877, 58492, 80108	241	240	10517	0.545488	1	1	100
GOTERM_MF_DIRECT	GO:0003676~nucleic acid binding	8	3.25203	0.976635	1877, 58492, 1153, 54715, 100885850, 154197, 80108, 5073	222	553	9488	0.618282	1	1	100
UP_SEQ_FEATURE	zinc finger region:C2H2-type 5	3	1.21951	0.98675	1877, 58492, 80108	241	271	10517	0.483089	1	1	100
UP_SEQ_FEATURE	zinc finger region:C2H2-type 1	3	1.21951	0.98828	1877, 58492, 80108	241	277	10517	0.472625	1	1	100
UP_SEQ_FEATURE	zinc finger region:C2H2-type 4	3	1.21951	0.99103	1877, 58492, 80108	241	290	10517	0.451438	1	1	100
UP_SEQ_FEATURE	zinc finger region:C2H2-type 2	3	1.21951	0.993695	1877, 58492, 80108	241	307	10517	0.42644	1	1	100
INTERPRO	IPR007087:Zinc finger, C2H2	4	1.62602	0.993849	1877, 58492, 55778, 80108	234	380	10059	0.452497	1	1	100
SMART	SM00355:ZnF_C2H2	3	1.21951	0.995228	1877, 58492, 80108	108	361	5366	0.412896	1	1	100
INTERPRO	IPR013087:Zinc finger C2H2-type/integrase DNA-binding domain	3	1.21951	0.996431	1877, 58492, 80108	234	329	10059	0.39198	1	1	100
INTERPRO	IPR015880:Zinc finger, C2H2-like	3	1.21951	0.998211	1877, 58492, 80108	234	361	10059	0.357234	1	1	100
Annotation Cluster 36	Enrichment Score: 0.0036903597477540386
Category	Term	Count	%	P Value	Genes	List Total	Pop Hits	Pop Total	Fold Enrichment	Bonferroni	Benjamini	FDR
GOTERM_MF_DIRECT	GO:0008270~zinc ion binding	10	4.06504	0.977197	84816, 8078, 79740, 84108, 4799, 55658, 6839, 286053, 10531, 7384	222	668	9488	0.639801	1	1	100
UP_KEYWORDS	Zinc-finger	12	4.87805	0.998736	8078, 79740, 84108, 4799, 55658, 55738, 1877, 58492, 55778, 80764, 286053, 80108	243	1007	10627	0.521142	1	1	100
UP_KEYWORDS	Zinc	17	6.91057	0.99884	79740, 84108, 8078, 4799, 6839, 55738, 1877, 3029, 55778, 10531, 286053, 80108, 51692, 55658, 58492, 80764, 100885850	243	1308	10627	0.568389	1	1	100
Annotation Cluster 37	Enrichment Score: 0.0034460225229748453
Category	Term	Count	%	P Value	Genes	List Total	Pop Hits	Pop Total	Fold Enrichment	Bonferroni	Benjamini	FDR
UP_KEYWORDS	Membrane	78	31.7073	0.969024	84816, 10244, 57172, 1571, 8120, 113655, 55744, 51004, 285613, 3382, 548596, 50651, 5018, 2675, 125988, 25791, 26034, 1346, 9145, 56341, 54997, 10231, 57628, 80235, 64788, 23457, 79947, 9481, 7881, 5498, 93058, 64838, 154197, 2166, 9784, 9158, 9311, 7384, 64753, 9266, 8618, 57704, 1952, 56131, 1128, 5521, 2785, 91683, 513, 3754, 80021, 51805, 89876, 57644, 53916, 408050, 4729, 10681, 4714, 221545…	243	3964	10627	0.860529	1	0.999967	100
GOTERM_CC_DIRECT	GO:0016021~integral component of membrane	42	17.0732	0.994002	64753, 57704, 55744, 1952, 56131, 285613, 3382, 91683, 3754, 5018, 50651, 80021, 89876, 1346, 9145, 10231, 408050, 57628, 80235, 64788, 4714, 221545, 10989, 8604, 55530, 23457, 1537, 348980, 11022, 9481, 5002, 738, 7881, 7108, 64838, 403313, 154197, 2166, 9131, 9311, 55486, 25813	227	2487	10007	0.744477	1	1	100
UP_KEYWORDS	Transmembrane	43	17.4797	0.999147	64753, 113655, 55744, 1952, 56131, 1128, 285613, 3382, 91683, 5018, 50651, 3754, 80021, 125988, 89876, 1346, 9145, 10231, 408050, 57628, 80235, 64788, 4714, 221545, 10989, 8604, 55530, 23457, 388662, 1537, 348980, 11022, 9481, 5002, 7108, 64838, 403313, 154197, 2166, 9131, 9311, 55486, 25813	243	2712	10627	0.693399	1	1	100
UP_SEQ_FEATURE	transmembrane region	37	15.0407	0.999185	64753, 113655, 57704, 1952, 55744, 56131, 1128, 285613, 91683, 5018, 50651, 3754, 80021, 1346, 91283, 9145, 408050, 57628, 80235, 64788, 4714, 10989, 8604, 55530, 23457, 388662, 1537, 348980, 9481, 5002, 7108, 64838, 403313, 154197, 2166, 9311, 55486	241	2406	10517	0.67109	1	1	100
UP_KEYWORDS	Transmembrane helix	42	17.0732	0.999477	64753, 113655, 55744, 1952, 56131, 1128, 285613, 3382, 91683, 5018, 50651, 3754, 80021, 125988, 89876, 1346, 9145, 10231, 408050, 57628, 80235, 64788, 4714, 221545, 10989, 8604, 55530, 23457, 388662, 1537, 348980, 11022, 9481, 5002, 7108, 64838, 403313, 154197, 2166, 9131, 9311, 55486	243	2705	10627	0.679026	1	1	100
Annotation Cluster 38	Enrichment Score: 0.002422326100154599
Category	Term	Count	%	P Value	Genes	List Total	Pop Hits	Pop Total	Fold Enrichment	Bonferroni	Benjamini	FDR
GOTERM_MF_DIRECT	GO:0003677~DNA binding	14	5.69106	0.97851	124944, 84108, 11073, 6775, 63974, 1877, 7155, 80108, 84969, 6304, 10623, 58492, 80764, 9131	222	890	9488	0.672295	1	1	100
UP_KEYWORDS	DNA-binding	13	5.28455	0.997024	124944, 4799, 6304, 6775, 11073, 63974, 1877, 58492, 7155, 80764, 9131, 80108, 84969	243	1008	10627	0.564011	1	1	100
GOTERM_BP_DIRECT	GO:0006351~transcription, DNA-templated	15	6.09756	0.997203	84108, 6775, 63974, 6839, 1877, 80108, 84969, 23741, 6304, 10623, 58492, 23066, 80764, 51412, 84916	217	1120	9445	0.582929	1	1	100
UP_KEYWORDS	Transcription	16	6.50407	0.99971	84108, 4799, 6775, 63974, 6839, 1877, 80108, 84969, 23741, 6304, 10623, 58492, 23066, 80764, 51412, 84916	243	1346	10627	0.519852	1	1	100
UP_KEYWORDS	Transcription regulation	14	5.69106	0.999908	84108, 4799, 6775, 63974, 6839, 1877, 80108, 84969, 23741, 6304, 58492, 80764, 51412, 84916	243	1298	10627	0.471691	1	1	100
Annotation Cluster 39	Enrichment Score: 3.2854068093513716E-4
Category	Term	Count	%	P Value	Genes	List Total	Pop Hits	Pop Total	Fold Enrichment	Bonferroni	Benjamini	FDR
UP_SEQ_FEATURE	signal peptide	20	8.13008	0.997746	116, 408050, 55739, 55757, 404037, 1952, 129804, 7425, 56131, 1392, 79154, 23457, 1908, 2675, 64838, 91283, 9131, 2822, 154197, 5122	241	1423	10517	0.613338	1	1	100
UP_SEQ_FEATURE	glycosylation site:N-linked (GlcNAc...)	19	7.72358	0.999989	408050, 55739, 55757, 2254, 57628, 404037, 57704, 1952, 129804, 56131, 1128, 388662, 348980, 80021, 2675, 64838, 2822, 5122, 9311	241	1734	10517	0.478167	1	1	100
UP_KEYWORDS	Glycoprotein	20	8.13008	0.999997	408050, 55739, 55757, 2254, 57628, 404037, 1952, 129804, 56131, 1128, 498, 388662, 348980, 80021, 2675, 64838, 5214, 2822, 5122, 9311	243	1882	10627	0.464745	1	1	100
Annotation Cluster 40	Enrichment Score: 2.7142021752540692E-5
Category	Term	Count	%	P Value	Genes	List Total	Pop Hits	Pop Total	Fold Enrichment	Bonferroni	Benjamini	FDR
UP_SEQ_FEATURE	topological domain:Extracellular	11	4.47154	0.999842	388662, 408050, 57628, 57704, 64838, 1952, 56131, 1128, 91283, 154197, 9311	241	1072	10517	0.447788	1	1	100
UP_SEQ_FEATURE	topological domain:Cytoplasmic	16	6.50407	0.999981	408050, 57628, 57704, 1952, 56131, 1128, 91683, 55530, 3754, 388662, 348980, 64838, 91283, 2166, 154197, 9311	241	1517	10517	0.460266	1	1	100
UP_SEQ_FEATURE	glycosylation site:N-linked (GlcNAc...)	19	7.72358	0.999989	408050, 55739, 55757, 2254, 57628, 404037, 57704, 1952, 129804, 56131, 1128, 388662, 348980, 80021, 2675, 64838, 2822, 5122, 9311	241	1734	10517	0.478167	1	1	100
